# Supplementary material for: Large-scale identification of odorant-binding proteins and chemosensory proteins from expressed sequence tags in insects
Source: BMC Genomics. 2009 Dec 25;10:632. doi: 10.1186/1471-2164-10-632 (PMC2808328; doi:10.1186/1471-2164-10-632)
Supplement: Additional File 1 — An Excel file with the name of "AF1-detail information of predicted OBP and CSP". Items in blue were previously reported and those in black were newly identified by present study. The OBP or CSP names that suffixed with same first number (such as GbimCSP8, GbimCSP8-1 and GbimCSP8-2) in the first column of the table were from a same sequence, therefore, the total items of OBP and CSP in this file are more than the numbers listed in Table 1. [file 1471-2164-10-632-S1.xls]

## Sheet: sheet1
line 3-159 were for OBPs, and line 164-356 were for CSPs
OBP_name	EST_ACC_number	Subject_ACC_number	E-Value	Identity	Frame	Subject_annotation
AsegABP7	ES583869.1;ES583186.1;ES584162.1;ES584157.1;ES583241.1	AAL60425.1	6e-25	62/129(48%)	1	gb|AAL60425.1|AF393500_1 antennal binding protein 7 [Manduca sexta]
AsegPBP1	ES583043.1	AAD41276.1	9e-37	74/74(100%)	1	gb|AAD41276.1|AF134294_1 pheromone binding protein [Agrotis segetum] gb|AAD43284.1| pheromone binding protein precursor [Agrotis segetum] gb|AAD43285.1| pheromone binding protein precursor [Agrotis segetum] gb|AAD43287.1| pheromone binding protein precursor [Agrotis segetum] gb|AAD43294.1| pheromone binding protein precursor [Agrotis segetum]
AgosOBP1	DR393832.1;DR394700.1;DR394641.1	ABG81983.1	1e-32	71/136(52%)	1	gb|ABG81983.1| putative odorant-binding protein precursor [Diaphorina citri]
ApisOBP1	EX602632.1;EX624141.1;EX602678.1;EX602977.1;EX644148.1;EX603892.1;EX620455.1;DY228935.1;EX630198.1;FF333172.1;EX620353.1;FF331798.1;EX642978.1;FF307757.1;DV738840.1;CF587885.1;EX652098.1;EX651025.1;CN583142.1;EX651837.1;EX624279.1;FF328938.1;CV828467.1;EX643720.1;EX622213.1;FF330590.1;EX652372.1;FF309421.1;EX652234.1;CV831838.1;CV832852.1;CV837601.1;CV829556.1;CV829284.1;CV832206.1;CV838461.1;CV8…	BAA88062.1	0.001	28/117(23%)	3	dbj|BAA88062.1| odorant binding protein-2 [Phyllopertha diversa]
ApisOBP2	FF293540.1;BP536578.1;BP536658.1;BP536105.1;FF294655.1;CN586015.1;EX648339.1	AAL60416.1	2e-07	38/138(27%)	2	gb|AAL60416.1|AF393491_1 antennal binding protein 2 [Manduca sexta]
ApisOBP3	EX635316.1;FF294773.1;DY229643.1;FF322985.1;FF294622.1;EX646992.1;EX645090.1;EX631558.1;FF330855.1;CN764449.1;CN758303.1;CN764329.1;CN583930.1;CN754121.1;CN754376.1;CN758381.1;CN759740.1;CN760196.1;DV751236.1;CN582915.1;CN764432.1;FF295246.1;CV830609.1;FF332334.1;EX648195.1;FF324538.1;EX631171.1;FF295732.1;EX645235.1;FF308174.1;DY228241.1;EX611888.1;EX635182.1;FF327929.1;EX628545.1;EX628304.1	ABG81983.1	6e-33	74/138(53%)	2	gb|ABG81983.1| putative odorant-binding protein precursor [Diaphorina citri]
ApisOBP4	FF330718.1;FF329059.1	AAQ20833.1	3e-07	37/136(27%)	2	gb|AAQ20833.1| odorant-binding protein precursor [Rhodnius prolixus]
CsonOBP1	CN612716.1;CN613666.1;CN613213.1;CN613448.1;CN613632.1	AAU06501.1	2e-78	132/132(100%)	2	gb|AAU06501.1| putative secreted salivary protein [Culicoides sonorensis]
CsonOBP2	CN613215.1;CN613267.1;CN612996.1;CN612790.1;CN613056.1;CN612597.1	AAU06542.1	3e-73	135/166(81%)	3	gb|AAU06542.1| unknown salivary protein [Culicoides sonorensis]
CsonOBP3	CN613026.1;CN613342.1;CN613669.1;CN612721.1;CN613240.1;CN612913.1;CN612593.1;CN613138.1;CN612555.1;CN612605.1;CN613147.1	AAU06534.1	5e-82	154/155(99%)	2	gb|AAU06534.1| unknown salivary protein [Culicoides sonorensis]
DpleABP1	EY273669.1	AAF16713.1	3e-28	65/142(45%)	1	gb|AAF16713.1|AF117591_1 antennal binding protein 1 [Manduca sexta]
DvirOBP1	EW769105.1;EW761242.1;EW771807.1;EW772286.1;EW774307.1;EW769759.1;EW773385.1	XP_001651445.1	3e-06	38/115(33%)	1	ref|XP_001651445.1| Odorant-binding protein 99c, putative [Aedes aegypti] gb|ABF18110.1| odorant binding protein [Aedes aegypti] gb|EAT42725.1| Odorant-binding protein 99c, putative [Aedes aegypti]
DvirOBP2	EW773339.1;EW776939.1;EW773297.1;EW765924.1;EW775605.1;EW771562.1	XP_969035.1	1e-23	56/136(41%)	1	ref|XP_969035.1| PREDICTED: hypothetical protein [Tribolium castaneum]
DvirOBP3	EW769761.1;EW770987.1;EW765570.1;EW771981.1;EW775927.1	XP_969035.1	1e-22	54/143(37%)	1	ref|XP_969035.1| PREDICTED: hypothetical protein [Tribolium castaneum]
DvirOBP4	EW766480.1;EW761479.1;EW763955.1	XP_975689.1	3e-06	37/112(33%)	3	ref|XP_975689.1| PREDICTED: hypothetical protein [Tribolium castaneum]
DvirOBP5	EW775993.1;EW775277.1;EW765089.1;EW766073.1;EW776129.1;EW775517.1	XP_975510.1	3e-06	32/123(26%)	2	ref|XP_975510.1| PREDICTED: hypothetical protein [Tribolium castaneum]
DvirOBP6	EW766616.1;EW762006.1	AAY55801.1	0.0001	31/113(27%)	1	gb|AAY55801.1| IP01903p [Drosophila melanogaster]
DvirOBP7	EW763576.1;EW762984.1;EW774326.1	AAL60416.1	6e-14	43/136(31%)	1	gb|AAL60416.1|AF393491_1 antennal binding protein 2 [Manduca sexta]
DvirOBP8	EW772455.1;EW774844.1;EW765476.1;EW761542.1;EW772841.1;EW774963.1;EW771520.1;EW768191.1;EW765403.1	AAO18186.1	2e-07	36/121(29%)	3	gb|AAO18186.1| 13 kDa hemolymph protein d precursor [Tenebrio molitor]
DvirOBP9	EW769597.1;EW774451.1;EW768908.1;EW767579.1	XP_975688.1	5e-06	23/75(30%)	2	ref|XP_975688.1| PREDICTED: hypothetical protein [Tribolium castaneum]
DvirOBP10	EW774124.1;EW768900.1;EW769842.1;EW771521.1	AAL60416.1	5e-12	42/136(30%)	3	gb|AAL60416.1|AF393491_1 antennal binding protein 2 [Manduca sexta]
DvirOBP11	EW766126.1;EW772697.1;EW768011.1;EW763497.1;EW767440.1;EW762131.1;EW767815.1;EW765735.1	XP_968447.1	3e-40	78/123(63%)	2	ref|XP_968447.1| PREDICTED: similar to Pheromone-binding protein-related protein 3 precursor (PBPRP-3) (Odorant-binding protein OS-F) [Tribolium castaneum]
DvirOBP12	EW775233.1;EW767484.1;EW769227.1;EW761225.1	BAC07270.1	5e-25	51/113(45%)	1	dbj|BAC07270.1| odorant binding protein-1 [Heptophylla picea] dbj|BAC07272.1| odorant binding protein-1 [Holotrichia parallela]
DvirOBP13	EW772851.1;EW773927.1;EW767764.1;EW761978.1;EW761136.1;EW761986.1;EW761987.1;EW765297.1;EW761984.1;EW767762.1;EW767766.1	AAL60413.1	7e-17	40/117(34%)	1	gb|AAL60413.1|AF393488_1 antennal binding protein 3 [Manduca sexta]
DvirOBP14	EW771405.1;EW761385.1;EW768637.1;EW771608.1;EW763841.1	AAO73465.1	2e-13	43/115(37%)	1	gb|AAO73465.1| odorant-binding protein [Culex tarsalis]
DvirOBP15	EW764616.1;EW762913.1;EW766286.1;EW768639.1;EW773136.1;EW766392.1;EW770855.1;EW772908.1;EW769954.1;EW771827.1	XP_975688.1	2e-13	40/125(32%)	3	ref|XP_975688.1| PREDICTED: hypothetical protein [Tribolium castaneum]
DvirOBP16	EW768280.1;EW773469.1;EW770721.1	XP_001601290.1	0.0002	37/144(25%)	1	ref|XP_001601290.1| PREDICTED: similar to Odorant-binding protein 56e, putative [Nasonia vitripennis]
DvirOBP17	EW769498.1;EW770746.1	AAL86413.1	2e-05	35/116(30%)	3	gb|AAL86413.1|AF468212_1 odorant-binding protein precursor [Culex pipiens quinquefasciatus]
DvirOBP18	EW762080.1;EW764041.1;EW768020.1;EW767664.1;EW767485.1;EW768723.1;EW766852.1;EW764001.1;EW767082.1;EW765884.1	NP_001011588.1	7e-09	34/122(27%)	2	ref|NP_001011588.1| odorant binding protein ASP5 [Apis mellifera] gb|AAL60422.1|AF393497_1 odorant binding protein ASP5 [Apis mellifera]
DvirOBP19	EW767013.1;EW769054.1;EW764567.1;EW764855.1	XP_001600769.1	7e-07	33/111(29%)	2	ref|XP_001600769.1| PREDICTED: similar to odorant binding protein ASP1 [Nasonia vitripennis]
DvirOBP20	EW765551.1;EW770386.1;EW766331.1;EW761714.1;EW769527.1;EW767361.1;EW771516.1;EW773887.1;EW773190.1;EW771916.1	ABW78013.1	0.0002	28/98(28%)	3	gb|ABW78013.1| odorant-binding protein 56g [Drosophila melanogaster] gb|ABW78018.1| odorant-binding protein 56g [Drosophila melanogaster] gb|ABW78019.1| odorant-binding protein 56g [Drosophila melanogaster] gb|ABW78022.1| odorant-binding protein 56g [Drosophila melanogaster] gb|ABW78023.1| odorant-binding protein 56g [Drosophila melanogaster] gb|ABW78054.1| odorant-binding protein 56g [Drosophila…
DvirOBP21	EW761316.1;EW770184.1;EW761560.1;EW774182.1	AAL60413.1	4e-08	29/112(25%)	2	gb|AAL60413.1|AF393488_1 antennal binding protein 3 [Manduca sexta]
DvirOBP21-1	EW770909.1	AAL84183.1	0.017	29/118(24%)	2	gb|AAL84183.1|AF437888_1 odorant binding protein [Anopheles gambiae]
DvirOBP22	EW769937.1;EW771790.1;EW772945.1;EW775269.1;EW770698.1	AAL60413.1	7e-09	28/108(25%)	1	gb|AAL60413.1|AF393488_1 antennal binding protein 3 [Manduca sexta]
DvirOBP23	EW772224.1;EW763006.1;EW763206.1;EW776142.1;EW776380.1;EW764295.1	XP_975689.1	3e-07	36/120(30%)	1	ref|XP_975689.1| PREDICTED: hypothetical protein [Tribolium castaneum]
DvirOBP24	EW764661.1;EW772949.1;EW769053.1;EW771596.1;EW767643.1	XP_001655335.1	8e-16	39/104(37%)	3	ref|XP_001655335.1| conserved hypothetical protein [Aedes aegypti] gb|EAT36495.1| conserved hypothetical protein [Aedes aegypti]
DvirOBP25	EW765770.1;EW767019.1;EW773149.1	XP_001863134.1	0.016	34/129(26%)	2	ref|XP_001863134.1| Odorant-binding protein 56e [Culex pipiens quinquefasciatus] gb|EDS38123.1| Odorant-binding protein 56e [Culex pipiens quinquefasciatus]
DvirGOBP1	EW772598.1	P31418	6e-80	145/163(88%)	1	sp|P31418|OBP1_MANSE General odorant-binding protein 1 precursor (GOBP 1) gb|AAA29315.1| GOBP1 [Manduca sexta]
DvirOBP27	EW763619.1	XP_311996.2	3e-11	38/123(30%)	1	ref|XP_311996.2| odorant binding protein (AGAP002905-PA) [Anopheles gambiae str. PEST] gb|AAO12078.1| odorant-binding protein AgamOBP13 [Anopheles gambiae] gb|EAA07997.2| odorant binding protein (AGAP002905-PA) [Anopheles gambiae str. PEST]
DvirOBP28	EW768920.1	XP_975688.1	2e-07	28/104(26%)	3	ref|XP_975688.1| PREDICTED: hypothetical protein [Tribolium castaneum]
DvirOBP29	EW762414.1	XP_320226.1	0.012	34/129(26%)	3	ref|XP_320226.1| odorant binding protein (AGAP012318-PA) [Anopheles gambiae str. PEST] gb|AAO12093.1| odorant-binding protein AgamOBP23 [Anopheles gambiae] gb|EAA43282.1| odorant binding protein (AGAP012318-PA) [Anopheles gambiae str. PEST] emb|CAG26917.1| putative odorant-binding protein OBPjj14 [Anopheles gambiae]
DcitOBP1	DN202192.1;DN469017.1;DN468836.1;DN468899.1;DN469182.1;DN467645.1	ABG81983.1	1e-77	147/148(99%)	3	gb|ABG81983.1| putative odorant-binding protein precursor [Diaphorina citri]
DabbOBP1	CN474941.1;CN474365.1;CN475565.1	XP_967877.1	8e-06	26/86(30%)	3	ref|XP_967877.1| PREDICTED: hypothetical protein [Tribolium castaneum]
DabbOBP2	CN474667.1;CN472871.1;CN472902.1;CN472770.1	AAO18186.1	2e-05	24/71(33%)	1	gb|AAO18186.1| 13 kDa hemolymph protein d precursor [Tenebrio molitor]
DabbOBP3	DN199879.1	AAO18178.1	4e-05	34/119(28%)	2	gb|AAO18178.1| 12 kDa hemolymph protein b precursor [Tenebrio molitor]
GmorOBP1	DV611201.1	AAQ09834.1	3e-12	35/114(30%)	3	gb|AAQ09834.1| CG8462 [Drosophila yakuba]
GatrOBP1	EH659292;EH656857;EH657997;EH661374	NP_523421.2	2e-11	43/139(30%)	3	ref|NP_523421.2| Pheromone-binding protein-related protein 2 CG1668-PA, isoform A [Drosophila melanogaster] ref|NP_788940.1| Pheromone-binding protein-related protein 2 CG1668-PB, isoform B [Drosophila melanogaster] sp|P54192|PBP2_DROME Pheromone-binding protein-related protein 2 precursor (PBPRP-2) gb|AAF50907.1| CG1668-PA, isoform A [Drosophila melanogaster] gb|AAM49853.1| HL07789p [Drosophila …
GatrOBP2	EH661831	BAD83398.1	7e-05	31/101(30%)	2	dbj|BAD83398.1| CRLBP homologous protein [Phormia regina]
GbimOBP1	CV175677.1;CV175494.1	ABW77766.1	8e-06	29/75(38%)	1	gb|ABW77766.1| odorant-binding protein 56a [Drosophila melanogaster] gb|ABW77767.1| odorant-binding protein 56a [Drosophila melanogaster] gb|ABW77777.1| odorant-binding protein 56a [Drosophila melanogaster] gb|ABW77781.1| odorant-binding protein 56a [Drosophila melanogaster] gb|ABW77789.1| odorant-binding protein 56a [Drosophila melanogaster] gb|ABW77791.1| odorant-binding protein 56a [Drosophila…
GbimOBP2	DC445362.1;DC446814.1;DC444841.1;DC444819.1;DC448528.1;DC448544.1;DC448543.1;DC444852.1;DC447203.1;DC446490.1	NP_001011591.1	0.002	32/117(27%)	2	ref|NP_001011591.1| odorant binding protein ASP2 [Apis mellifera] gb|AAL60418.1|AF393493_1 odorant binding protein ASP2 [Apis mellifera] gb|AAD51945.1| putative odorant-binding protein ASP2 [Apis mellifera]
GbimOBP3	BY998289.1;BY998004.1	XP_311996.2	1e-06	38/111(34%)	2	ref|XP_311996.2| odorant binding protein (AGAP002905-PA) [Anopheles gambiae str. PEST] gb|AAO12078.1| odorant-binding protein AgamOBP13 [Anopheles gambiae] gb|EAA07997.2| odorant binding protein (AGAP002905-PA) [Anopheles gambiae str. PEST]
HcoaOBP1	DN198157.1;DN196530.1;DN199252.1;DN203463.1	NP_523421.2	5e-08	36/140(25%)	2	ref|NP_523421.2| Pheromone-binding protein-related protein 2 CG1668-PA, isoform A [Drosophila melanogaster] ref|NP_788940.1| Pheromone-binding protein-related protein 2 CG1668-PB, isoform B [Drosophila melanogaster] sp|P54192|PBP2_DROME Pheromone-binding protein-related protein 2 precursor (PBPRP-2) gb|AAF50907.1| CG1668-PA, isoform A [Drosophila melanogaster] gb|AAM49853.1| HL07789p [Drosophila …
HcoaOBP2	DN196665.1;DN203455.1;DN197972.1;DN199146.1;DN197124.1	NP_523421.2	6e-11	34/125(27%)	2	ref|NP_523421.2| Pheromone-binding protein-related protein 2 CG1668-PA, isoform A [Drosophila melanogaster] ref|NP_788940.1| Pheromone-binding protein-related protein 2 CG1668-PB, isoform B [Drosophila melanogaster] sp|P54192|PBP2_DROME Pheromone-binding protein-related protein 2 precursor (PBPRP-2) gb|AAF50907.1| CG1668-PA, isoform A [Drosophila melanogaster] gb|AAM49853.1| HL07789p [Drosophila …
HcoaOBP3	CO644254.1;DN203474.1	ABM05970.1	6e-08	40/109(36%)	1	gb|ABM05970.1| odorant-binding protein 3 [Microplitis mediator]
HcoaOBP4	DN198533.1	BAC07271.1	0.0004	23/87(26%)	1	dbj|BAC07271.1| odorant binding protein-2 [Heptophylla picea]
HirrOBP1	FD452982.1;FD455058.1;FD452983.1	XP_001357762.1	1e-44	84/133(63%)	1	ref|XP_001357762.1| GA14801-PA [Drosophila pseudoobscura] gb|EAL26896.1| GA14801-PA [Drosophila pseudoobscura]
HirrOBP2	FD456421.1;FD454455.1;FD457612.1;FD456422.1	ABW78183.1	2e-48	88/140(62%)	1	gb|ABW78183.1| odorant-binding protein 99a [Drosophila melanogaster] gb|ABW78211.1| odorant-binding protein 99a [Drosophila melanogaster] gb|ABW78218.1| odorant-binding protein 99a [Drosophila melanogaster]
HirrOBP2-1	FD457611.1	ABW78183.1	3e-48	88/140(62%)	-2	gb|ABW78183.1| odorant-binding protein 99a [Drosophila melanogaster] gb|ABW78211.1| odorant-binding protein 99a [Drosophila melanogaster] gb|ABW78218.1| odorant-binding protein 99a [Drosophila melanogaster]
HirrOBP3	FD461829.1;FD459185.1	XP_001355623.1	3e-42	80/147(54%)	2	ref|XP_001355623.1| GA11172-PA [Drosophila pseudoobscura] gb|EAL32682.1| GA11172-PA [Drosophila pseudoobscura]
HirrOBP3-1	FD459184.1	XP_001355623.1	2e-41	77/124(62%)	-2	ref|XP_001355623.1| GA11172-PA [Drosophila pseudoobscura] gb|EAL32682.1| GA11172-PA [Drosophila pseudoobscura]
HirrOBP4	FD465772.1;FD465773.1;FD462499.1	XP_001360913.1	3e-44	87/139(62%)	1	ref|XP_001360913.1| GA15343-PA [Drosophila pseudoobscura] gb|EAL25488.1| GA15343-PA [Drosophila pseudoobscura]
HirrOBP4-1	FD459111.1;FD459112.1	XP_001360913.1	2e-43	86/138(62%)	2	ref|XP_001360913.1| GA15343-PA [Drosophila pseudoobscura] gb|EAL25488.1| GA15343-PA [Drosophila pseudoobscura]
HirrOBP4-2	FD462498.1	XP_001360913.1	7e-43	86/136(63%)	-3	ref|XP_001360913.1| GA15343-PA [Drosophila pseudoobscura] gb|EAL25488.1| GA15343-PA [Drosophila pseudoobscura]
HirrOBP5	FD464709.1	XP_001846169.1	5e-18	53/172(30%)	2	ref|XP_001846169.1| odorant-binding protein [Culex pipiens quinquefasciatus] gb|EDS42865.1| odorant-binding protein [Culex pipiens quinquefasciatus]
HirrOBP6	FD462815.1	ABW78717.1	1e-36	68/146(46%)	1	gb|ABW78717.1| odorant-binding protein 99c [Drosophila melanogaster]
HhamOBP1	FD662880.1;FD662879.1;FD662878.1;FD662886.1;FD662885.1;FD662882.1;FD662883.1;FD662884.1;FD662881.1	XP_967799.1	2e-07	43/131(32%)	1	ref|XP_967799.1| PREDICTED: hypothetical protein [Tribolium castaneum]
HhamOBP2	FD663417.1	XP_975685.1	0.0001	33/112(29%)	1	ref|XP_975685.1| PREDICTED: similar to CG8462-PA [Tribolium castaneum]
LdecOBP1	EB761287.1	XP_975685.1	5e-05	33/111(29%)	3	ref|XP_975685.1| PREDICTED: similar to CG8462-PA [Tribolium castaneum]
LdecOBP2	EB754936.1	AAO18178.1	2e-09	39/121(32%)	1	gb|AAO18178.1| 12 kDa hemolymph protein b precursor [Tenebrio molitor]
LdecOBP3	EB757387.1	XP_001601182.1	0.042	32/125(25%)	2	ref|XP_001601182.1| PREDICTED: similar to putative odorant-binding protein 1 [Nasonia vitripennis]
LdecOBP4	EB762481.1	AAO18185.1	0.0006	33/116(28%)	3	gb|AAO18185.1| 13 kDa hemolymph protein c precursor [Tenebrio molitor]
LmigOBP1	CO849603.1;CO849604.1	ABG81983.1	4e-10	36/117(30%)	1	gb|ABG81983.1| putative odorant-binding protein precursor [Diaphorina citri]
LoblABP7	CX817022.1;CX817023.1	AAL60425.1	3e-40	79/131(60%)	3	gb|AAL60425.1|AF393500_1 antennal binding protein 7 [Manduca sexta]
LlonOBP1	AM105071.1;AM105074.1;AM105075.1;AM105073.1	XP_001867883.1	1e-31	62/125(49%)	2	ref|XP_001867883.1| general odorant-binding protein 99a [Culex pipiens quinquefasciatus] gb|EDS45783.1| general odorant-binding protein 99a [Culex pipiens quinquefasciatus]
LlonOBP1-1	AM105076.1	XP_001867883.1	7e-33	64/132(48%)	-3	ref|XP_001867883.1| general odorant-binding protein 99a [Culex pipiens quinquefasciatus] gb|EDS45783.1| general odorant-binding protein 99a [Culex pipiens quinquefasciatus]
LlonOBP1-2	AM105077.1	XP_001867883.1	1e-26	57/127(44%)	1	ref|XP_001867883.1| general odorant-binding protein 99a [Culex pipiens quinquefasciatus] gb|EDS45783.1| general odorant-binding protein 99a [Culex pipiens quinquefasciatus]
LtesOBP1	EH011840.1;EH011224.1	ABM05971.2	2e-12	41/127(32%)	3	gb|ABM05971.2| odorant-binding protein 4 [Microplitis mediator]
LtesOBP2	EH010466.1;EH017098.1;EH010806.1;EH009671.1;EH016625.1	ABM05970.1	4e-13	48/126(38%)	1	gb|ABM05970.1| odorant-binding protein 3 [Microplitis mediator]
LtesOBP3	EH010244.1;EH014347.1;EH011038.1	ABM05968.2	3e-30	60/146(41%)	2	gb|ABM05968.2| odorant-binding protein 1 [Microplitis mediator]
LtesPBP1	EH016471.1;EH016338.1;EH015220.1;EH016951.1	ABM05973.2	3e-37	74/142(52%)	3	gb|ABM05973.2| pheromone-binding protein 1 [Microplitis mediator]
LtesOBP5	EH014521.1;EH009626.1	NP_001035294.1	8e-49	90/130(69%)	1	ref|NP_001035294.1| odorant binding protein 10 [Apis mellifera] gb|ABD92642.1| OBP10 [Apis mellifera]
LtesOBP6	EH014921.1;EH015641.1;EH015462.1	ABM05973.2	4e-15	46/142(32%)	1	gb|ABM05973.2| pheromone-binding protein 1 [Microplitis mediator]
LtesOBP7	EH009824.1	ABM05971.2	0.098	28/104(26%)	1	gb|ABM05971.2| odorant-binding protein 4 [Microplitis mediator]
MsexPBP precursor	AI142201.1;AI234481.1;AI187665.1;AI187674.1;AI172666.1;AI172695.1;AI172701.1;AI172674.1;AI172711.1;AI187447.1;AI187656.1;AI187637.1;AI187565.1;AI142169.1;AI187641.1;AI187643.1;BE015561.1;AI187635.1;AI187628.1;AI187591.1;AI187583.1;AI187530.1;AI187551.1;AI234489.1;AI187632.1;AI187489.1;AI172736.1;AI187538.1;AI187578.1;AI172741.1;AI187669.1;AI142202.1;BF046869.1;AI138185.1;AI172636.1;AI172702.1;AI1…	AAA29326.1	1e-81	148/167(88%)	1	gb|AAA29326.1| pheromone-binding protein precursor
MsexABP3	BE015466.1;BE015448.1;BE015449.1;BE015467.1	AAL60413.1	8e-45	85/85(100%)	2	gb|AAL60413.1|AF393488_1 antennal binding protein 3 [Manduca sexta]
MsexABP2	BE015568.1;BE015321.1;BE015322.1	AAL60416.1	4e-77	142/142(100%)	3	gb|AAL60416.1|AF393491_1 antennal binding protein 2 [Manduca sexta]
MsexABP1	AI172726.1;AI172743.1;AI172634.1;AI172744.1;AI172635.1;BE015458.1;AI172681.1;AI172727.1;AI172682.1	AAF16713.1	2e-72	138/150(92%)	3	gb|AAF16713.1|AF117591_1 antennal binding protein 1 [Manduca sexta]
MsexPBP2	AI172627.1;AI172626.1	AAF16711.1	5e-84	153/153(100%)	-3	gb|AAF16711.1|AF117589_1 pheromone binding protein 2 [Manduca sexta]
MsexABPX	AI253962.1;AI142203.1;AI187633.1;AI187501.1;AI142178.1;AI187521.1;AI187522.1;AI142187.1;BE015357.1;BE015386.1	AAF16697.1	7e-58	114/133(85%)	2	gb|AAF16697.1|AF117575_1 antennal binding protein X [Manduca sexta]
MsexGOBP2	BE015606.1;BE015385.1;BE015452.1;AI142199.1;BE015453.1;BE015501.1;BE015607.1;BE015489.1	AAG50015.1	2e-88	160/161(99%)	1	gb|AAG50015.1|AF323972_1 general odorant-binding protein 2 [Manduca sexta]
MsexGOBP1	BE015299.1;BE015344.1;BE015488.1;AI138184.1;BE015504.1;BE015603.1;BE015465.1;BG835780.1;AI138183.1;BE015457.1;BE015564.1;BE015572.1;BE015487.1;BE015492.1;BE015434.1;AI172729.1;AI172650.1;AI172728.1;AI172649.1;BE015345.1;BE015365.1;BE015573.1;BE015505.1	P31418	6e-81	147/163(90%)	1	sp|P31418|OBP1_MANSE General odorant-binding protein 1 precursor (GOBP 1) gb|AAA29315.1| GOBP1 [Manduca sexta]
MsexGOBP1-1	BF046928.1	P31418	8e-32	63/69(91%)	1	sp|P31418|OBP1_MANSE General odorant-binding protein 1 precursor (GOBP 1) gb|AAA29315.1| GOBP1 [Manduca sexta]
MsexPBP1	AI187636.1	AAF16715.1	1e-28	60/60(100%)	2	gb|AAF16715.1|AF117593_1 pheromone binding protein [Manduca sexta] gb|AAG50016.1|AF323972_2 pheromone-binding protein 1 [Manduca sexta]
MsexABP9	CA798865.1	CAC33574.1	4e-11	39/123(31%)	3	emb|CAC33574.1| antennal binding protein [Heliothis virescens]
MsexPBP3	AI172639.1	AAF16703.1	2e-54	104/105(99%)	3	gb|AAF16703.1|AF117581_1 pheromone binding protein 3 [Manduca sexta]
MsexABP8	BF707438.1	AAL60426.1	3e-63	116/116(100%)	2	gb|AAL60426.1|AF393501_1 antennal binding protein 8 [Manduca sexta]
MsexABP5	BF046838.1	AAL60423.1	1e-89	160/160(100%)	1	gb|AAL60423.1|AF393498_1 antennal binding protein 5 [Manduca sexta]
MsexABP6	BF047001.1	AAL60424.1	1e-64	128/142(90%)	1	gb|AAL60424.1|AF393499_1 antennal binding protein 6 [Manduca sexta]
MdesOBP1	EV466783.1	XP_001863135.1	2e-16	48/119(40%)	2	ref|XP_001863135.1| general odorant-binding protein 56d [Culex pipiens quinquefasciatus] ref|XP_001869390.1| general odorant-binding protein 56d [Culex pipiens quinquefasciatus] gb|EDS29145.1| general odorant-binding protein 56d [Culex pipiens quinquefasciatus] gb|EDS38124.1| general odorant-binding protein 56d [Culex pipiens quinquefasciatus]
MperOBP1	EE262546.1;ES223277.1;EE262746.1;EE570119.1	AAQ20833.1	1e-08	37/135(27%)	1	gb|AAQ20833.1| odorant-binding protein precursor [Rhodnius prolixus]
MperOBP2	DW011828.1;EC388299.1;DW010457.1;EC390645.1;ES222812.1	XP_969035.1	0.004	21/59(35%)	2	ref|XP_969035.1| PREDICTED: hypothetical protein [Tribolium castaneum]
MperOBP3	EC389233.1;EC389346.1;EC389719.1;ES222152.1	XP_968447.1	1e-12	37/129(28%)	2	ref|XP_968447.1| PREDICTED: similar to Pheromone-binding protein-related protein 3 precursor (PBPRP-3) (Odorant-binding protein OS-F) [Tribolium castaneum]
MperOBP4	EE263326,DW011401,EE262470,EC387943	AAL60416.1	5e-09	36/118(30%)	2	gb|AAL60416.1|AF393491_1 antennal binding protein 2 [Manduca sexta]
NgirOBP1	EV415236.1;EV420792.1;EV414603.1;EV415153.1;EV414636.1;EV415165.1;EV415226.1;EV414528.1;EV414853.1;EV414565.1;EV414068.1;EV414857.1;EV414618.1;EV415138.1;EV414256.1;EV414875.1;EV414252.1;EV414499.1;EV414884.1;EV414638.1;EV414699.1;EV416268.1;EV415140.1;EV414479.1;EV414490.1;EV416003.1;EV416121.1;EV416147.1;EV415900.1;EV415408.1;EV415183.1;EV415133.1;EV414573.1;EV416150.1;EV415849.1;EV415977.1;EV4…	XP_001601182.1	4e-38	78/81(96%)	2	ref|XP_001601182.1| PREDICTED: similar to putative odorant-binding protein 1 [Nasonia vitripennis]
NgirOBP1-1	EV418161.1;ES615417.1;ES621120.1;ES617797.1;ES623978.1;ES619933.1;ES624691.1;ES625996.1;EV424530.1;EV424202.1;ES614566.1;ES632916.1;ES617321.1;ES615363.1;EV414388.1;ES616831.1;ES616486.1;EV417443.1;ES618156.1;ES620897.1;ES614423.1;ES620670.1;ES620648.1;ES617785.1;ES615160.1;ES622013.1;ES616946.1;ES618664.1;ES616383.1;ES620215.1;EV418439.1;ES614288.1;ES617428.1;ES619768.1;ES614476.1;ES616984.1;ES6…	XP_001601182.1	2e-69	132/136(97%)	3	ref|XP_001601182.1| PREDICTED: similar to putative odorant-binding protein 1 [Nasonia vitripennis]
NgirOBP1-2	EV414469.1;EV422169.1;EV418464.1;EV421181.1;EV418748.1;ES619366.1;ES621107.1	XP_001601182.1	3e-62	124/137(90%)	2	ref|XP_001601182.1| PREDICTED: similar to putative odorant-binding protein 1 [Nasonia vitripennis]
NgirOBP2	EV419667.1;ES625841.1;EV420446.1;ES632417.1;ES631601.1;ES623913.1;ES617039.1;ES616073.1;ES620430.1;ES619965.1;ES617554.1;ES620612.1;ES616811.1;ES614293.1;EV417914.1;EV417029.1;ES626460.1;ES623501.1;ES631954.1;ES627370.1;ES622456.1;ES628259.1;ES619255.1;EV419126.1	XP_001600607.1	3e-66	124/124(100%)	1	ref|XP_001600607.1| PREDICTED: similar to odorant-binding protein 1 [Nasonia vitripennis]
NgirOBP2-1	EV417123.1;EV416380.1	XP_001600607.1	2e-65	123/124(99%)	3	ref|XP_001600607.1| PREDICTED: similar to odorant-binding protein 1 [Nasonia vitripennis]
NgirOBP3	ES617009.1;ES632512.1	XP_001606490.1	1e-76	139/140(99%)	1	ref|XP_001606490.1| PREDICTED: hypothetical protein [Nasonia vitripennis]
NgirOBP4	ES616159.1;ES625227.1;ES623377.1;EV424567.1;EV423845.1;ES630248.1	XP_001606478.1	9e-48	97/112(86%)	3	ref|XP_001606478.1| PREDICTED: hypothetical protein [Nasonia vitripennis]
NgirOBP5	EV422625.1;EV423123.1;ES617048.1	XP_001600963.1	9e-63	92/99(92%)	1	ref|XP_001600963.1| PREDICTED: similar to odorant-binding protein AgamOBP26 [Nasonia vitripennis]
NgirOBP6	EV424526.1;EV424328.1;ES628165.1;ES630434.1;ES619997.1;ES630686.1	XP_001605298.1	2e-71	132/134(98%)	3	ref|XP_001605298.1| PREDICTED: hypothetical protein [Nasonia vitripennis]
NgirOBP7	ES621454.1;ES621477.1;ES629976.1	XP_001605771.1	5e-54	101/106(95%)	1	ref|XP_001605771.1| PREDICTED: hypothetical protein [Nasonia vitripennis]
NgirOBP8	ES622057.1;ES619640.1;EV421104.1;ES620022.1;ES615020.1;EV416156.1;ES627654.1;EV416782.1;ES616625.1;ES622725.1;EV420653.1	XP_001606346.1	7e-58	113/127(88%)	1	ref|XP_001606346.1| PREDICTED: similar to OBP13 [Nasonia vitripennis]
NgirOBP9	ES618506.1	XP_001606873.1	4e-78	137/138(99%)	-3	ref|XP_001606873.1| PREDICTED: similar to antennal protein LAP [Nasonia vitripennis]
NgirOBP9-1	EV414887.1;EV422031.1;ES628064.1;EV421429.1;ES615908.1;ES616141.1	XP_001606873.1	5e-35	69/70(98%)	1	ref|XP_001606873.1| PREDICTED: similar to antennal protein LAP [Nasonia vitripennis]
NgirOBP10	ES618414.1	XP_001600889.1	2e-72	128/134(95%)	3	ref|XP_001600889.1| PREDICTED: similar to odorant-binding protein 3 [Nasonia vitripennis]
NvitOBP1	EV428893.1;EV433028.1;EV431783.1;EV433861.1;EV433828.1;EV431776.1;EV431178.1	XP_001600607.1	2e-65	122/123(99%)	-3	ref|XP_001600607.1| PREDICTED: similar to odorant-binding protein 1 [Nasonia vitripennis]
NvitOBP1-1	EV432372.1;EV426392.1;EV431937.1;EV425459.1	XP_001600607.1	1e-61	117/124(94%)	1	ref|XP_001600607.1| PREDICTED: similar to odorant-binding protein 1 [Nasonia vitripennis]
NvitOBP2	EV430278.1;EV430553.1	XP_001601182.1	3e-72	136/136(100%)	-3	ref|XP_001601182.1| PREDICTED: similar to putative odorant-binding protein 1 [Nasonia vitripennis]
NvitOBP2-1	EV431285.1	XP_001601182.1	7e-67	128/136(94%)	-1	ref|XP_001601182.1| PREDICTED: similar to putative odorant-binding protein 1 [Nasonia vitripennis]
NvitOBP3	EV429441.1;EV429956.1	XP_001606430.1	9e-85	155/155(100%)	2	ref|XP_001606430.1| PREDICTED: hypothetical protein [Nasonia vitripennis]
NlugOBP1	DB851539.1;DB826569.1;DB824300.1;DB856447.1;DB826149.1;DB826932.1;DB824151.1;DB824497.1;DB824669.1;DB827529.1;DB825423.1;DB853330.1;DB855877.1;DB838113.1	AAQ20833.1	5e-26	54/127(42%)	1	odorant-binding protein precursor [Rhodnius prolixus]
NlugOBP2	DB855136.1;DB854733.1;DB823296.1;DB836239.1;DB829549.1;DB855413.1	XP_001601290.1	5e-28	42/146(28%)	1	PREDICTED: similar to Odorant-binding protein 56e, putative [Nasonia vitripennis]
NlugOBP3	DB829613.1;DB823074.1	ABM05971.2	0.004	31/104 (29%)	3	gb|ABM05971.2| odorant-binding protein 4 [Microplitis mediator]
OnigOBP1	DN470886.1;DR755487.1	ABG81983.1	0.0003	29/127(22%)	2	gb|ABG81983.1| putative odorant-binding protein precursor [Diaphorina citri]
OnigOBP2	DR758050.1;DR755904.1;DN471303.1;DR758341.1;DN473741.1;DN473450.1	NP_523421.2	4e-11	40/120(33%)	2	ref|NP_523421.2| Pheromone-binding protein-related protein 2 CG1668-PA, isoform A [Drosophila melanogaster] ref|NP_788940.1| Pheromone-binding protein-related protein 2 CG1668-PB, isoform B [Drosophila melanogaster] sp|P54192|PBP2_DROME Pheromone-binding protein-related protein 2 precursor (PBPRP-2) gb|AAF50907.1| CG1668-PA, isoform A [Drosophila melanogaster] gb|AAM49853.1| HL07789p [Drosophila …
OnigOBP3	DR758626.1;DN474026.1;DR757817.1;DN473217.1	NP_523421.2	2e-08	32/108(29%)	1	ref|NP_523421.2| Pheromone-binding protein-related protein 2 CG1668-PA, isoform A [Drosophila melanogaster] ref|NP_788940.1| Pheromone-binding protein-related protein 2 CG1668-PB, isoform B [Drosophila melanogaster] sp|P54192|PBP2_DROME Pheromone-binding protein-related protein 2 precursor (PBPRP-2) gb|AAF50907.1| CG1668-PA, isoform A [Drosophila melanogaster] gb|AAM49853.1| HL07789p [Drosophila …
PameOBP1	FG131653.1	XP_968447.1	3e-14	37/90(41%)	1	ref|XP_968447.1| PREDICTED: similar to Pheromone-binding protein-related protein 3 precursor (PBPRP-3) (Odorant-binding protein OS-F) [Tribolium castaneum]
PameOBP2	FG130898.1	AAN15921.1	3e-15	23/41(56%)	3	gb|AAN15921.1| odorant-binding protein 1 precursor [Zootermopsis nevadensis]
PameOBP3	FG129861.1	AAM77026.1	0.004	40/142(28%)	1	gb|AAM77026.1| olfactory binding protein [Leucophaea maderae]
PpapOBP1	EY204667.1;FG112929.1;EX474695.1;EX474345.1;EX473304.1;EY206727.1;EY202747.1;FG116544.1;FG117235.1;FG114978.1;EY204396.1;EY205488.1;EY216965.1;EX474921.1;FG113336.1;EY213958.1;EX473987.1;EX473635.1	XP_001651445.1	2e-33	64/137(46%)	3	ref|XP_001651445.1| Odorant-binding protein 99c, putative [Aedes aegypti] gb|ABF18110.1| odorant binding protein [Aedes aegypti] gb|EAT42725.1| Odorant-binding protein 99c, putative [Aedes aegypti]
PpapOBP2	EY205739.1;EY207653.1;EY214149.1;EY208933.1	XP_001651571.1	8e-26	62/161(38%)	3	ref|XP_001651571.1| hypothetical protein AaeL_AAEL015313 [Aedes aegypti] gb|EAT32555.1| conserved hypothetical protein [Aedes aegypti]
PintOBP1	EB823236.1;EB823700.1	AAR28762.1	6e-25	65/146(44%)	1	gb|AAR28762.1| odorant-binding protein [Spodoptera frugiperda] gb|AAX98168.1| pheromone binding protein 4 [Spodoptera frugiperda]
RproOBP1	FD778005.1;FD779539.1	BAC07271.1	0.0003	36/113(31%)	1	dbj|BAC07271.1| odorant binding protein-2 [Heptophylla picea]
RproOBP2	EX472907.1;EX472756.1;EX472159.1;EX472237.1;FD482165.1;FD480588.1;FD481176.1;FD481121.1;EX472228.1;FD480907.1;EX472304.1;FD480787.1;FD482166.1;FD482488.1;EX472913.1;FD482172.1;FD480706.1;FD482382.1;EX472396.1;FD481028.1;EX472723.1;FD482354.1;EX472929.1;FD481385.1;FD481298.1;FD481349.1;FD481480.1;FD482580.1;FD482315.1;EX472307.1;FD482455.1;FD482506.1;FD482592.1;FD481516.1;EX472695.1;FD482004.1;FD4…	ABG81983.1	2e-25	56/120(46%)	1	gb|ABG81983.1| putative odorant-binding protein precursor [Diaphorina citri]
RproOBP2-1	EX472459.1;FD482117.1;EX472488.1;FD480908.1;EX472219.1;FD480785.1	ABG81983.1	5e-14	46/117(39%)	3	gb|ABG81983.1| putative odorant-binding protein precursor [Diaphorina citri]
RproOBP3	EY123947.1;EY123679.1	ABM05972.1	0.002	27/78(34%)	-3	gb|ABM05972.1| odorant-binding protein 5 [Microplitis mediator]
RproOBP4	EY124308.1;EH114165.1;EY124843.1	AAQ20833.1	2e-52	117/147(79%)	2	gb|AAQ20833.1| odorant-binding protein precursor [Rhodnius prolixus]
RameOBP1	CV022613.1;CK809713.1;CK809513.1;CV022592.1	AAQ20833.1	8e-06	31/113(27%)	1	gb|AAQ20833.1| odorant-binding protein precursor [Rhodnius prolixus]
SmosOBP1	FD933782.1;EW780463.1	XP_001651445.1	2e-26	54/105(51%)	1	ref|XP_001651445.1| Odorant-binding protein 99c, putative [Aedes aegypti]
SinvOBP1	EE146548.1;EE131983.1;EE141866.1;EE138284.1;EE128739.1;EH413791.1	XP_001600769.1	1e-40	79/139(56%)	2	ref|XP_001600769.1| PREDICTED: similar to odorant binding protein ASP1 [Nasonia vitripennis]
SinvOBP2	EE146852.1;EE134275.1;EE132651.1;EE139413.1	AAW80692.1	2e-10	32/110(29%)	3	gb|AAW80692.1| putative odorant binding protein precursor [Solenopsis electra]
SinvOBP3	EE133216.1;EE137757.1;EE132136.1;EE142570.1;EE142861.1;EE142569.1;EE145679.1;EE139963.1;EE147460.1	AAW80689.1	5e-08	38/146(26%)	1	gb|AAW80689.1| putative odorant binding protein precursor [Solenopsis geminata]
SinvOBP4	EH413744.1;EE130990.1;EE138398.1	XP_001601068.1	3e-31	65/133(48%)	1	ref|XP_001601068.1| PREDICTED: similar to odorant-binding protein 1 [Nasonia vitripennis]
SinvOBP5	EE127757.1;EE148599.1	AAR83081.1	0.0005	21/62(33%)	2	gb|AAR83081.1| odorant binding protein ASP4 [Apis cerana cerana]
SinvOBP6	EE146697.1;EE141289.1;EE141821.1;EE129539.1;EE131613.1;EE128819.1;EE145481.1;EE136135.1	AAW80692.1	3e-09	36/133(27%)	1	gb|AAW80692.1| putative odorant binding protein precursor [Solenopsis electra]
SinvOBP7	EE130206.1	NP_001035294.1	1e-59	115/140(82%)	2	ref|NP_001035294.1| odorant binding protein 10 [Apis mellifera] gb|ABD92642.1| OBP10 [Apis mellifera]
SinvOBP8	EH413637.1;EE130538.1;EE139761.1;EE145033.1;EE129330.1;EE137189.1;EE135549.1;EE142793.1;EE141487.1	ABX25726.1	2e-83	157/175(89%)	2	gb|ABX25726.1| putative odorant binding protein [Solenopsis invicta]
TcitOBP1	CB814779.1	ABG81983.1	6e-28	59/116(50%)	2	gb|ABG81983.1| putative odorant-binding protein precursor [Diaphorina citri]
TcitOBP2	CB814725.1	XP_001849734.1	0.16	16/76(21%)	2	ref|XP_001849734.1| odorant-binding protein [Culex pipiens quinquefasciatus] gb|EDS30814.1| odorant-binding protein [Culex pipiens quinquefasciatus]
TrniABP7	FF374337.1;FF377319.1;FF374203.1;FF371379.1;FF376688.1;FF374872.1;FF378870.1;FF377342.1;FF376452.1;FF376763.1	ABD36353.1	3e-40	82/136(60%)	1	gb|ABD36353.1| antennal binding protein [Bombyx mori]
TrniABP1	FF377582.1	CAC33575.1	4e-34	60/113(53%)	1	emb|CAC33575.1| antennal binding protein [Heliothis virescens]
MhelABP7	EL599356.1	AAL60425.1	1e-36	71/122(58%)	3	gb|AAL60425.1|AF393500_1 antennal binding protein 7 [Manduca sexta]
VseuOBP1	EG325396.1;EG326855.1;EG325348.1;EG325047.1;EG325250.1;EG326200.1;EG325172.1;EG325188.1;EG325231.1;EG326500.1;EG325327.1;EG326216.1	AAP55718.1	1e-27	60/114(52%)	2	gb|AAP55718.1| odorant-binding protein OBP-1 precursor [Polistes dominulus]
VseuOBP2	EG326047.1;EG326280.1;EG325911.1;EG325933.1;EG326294.1;EG325919.1;EG326305.1;EG326152.1;EG326012.1;EG325521.1;EG325655.1;EG326171.1;EG325896.1;EG325766.1;EG326176.1;EG325996.1;EG326857.1;EG326316.1;EG325913.1;EG325756.1;EG327023.1;EG327167.1;EG327069.1;EG325289.1	XP_001601068.1	1e-29	60/131(45%)	2	ref|XP_001601068.1| PREDICTED: similar to odorant-binding protein 1 [Nasonia vitripennis]
VseuOBP3	EG325278.1	Q17075	8e-05	33/141(23%)	1	sp|Q17075|OBP2_ANTPE General odorant-binding protein 2 precursor (GOBP 2) (Pheromone-binding protein 10) (APR-10) emb|CAA65575.1| general odorant binding protein 2 [Antheraea pernyi] prf||1713294A pheromone receptor-like protein
CSP_Name	EST_ACC_number	Subject_ACC_number	E-Value	Identity	Frame	Subject_annotation
AfunCSP1	CD578175.1;BU038929.1;	XP 317405.3	4e-57	106/125(84%)	2	ref|XP 317405.3| AGAP008054-PA [Anopheles gambiae str. PEST] emb|CAG26922.1| putative sensory appendage protein SAP-3 [Anopheles gambiae] emb|CAJ01523.1| hypothetical protein [Anopheles gambiae] gb|EAA12338.3| AGAP008054-PA [Anopheles gambiae str. PEST]
AfunCSP2	BU038888.1;CD577728.1;CD577727.1;	XP 317407.1	6e-58	106/110(96%)	2	ref|XP 317407.1| AGAP008052-PA [Anopheles gambiae str. PEST] gb|EAA12353.2| AGAP008052-PA [Anopheles gambiae str. PEST] emb|CAG26921.1| putative sensory appendage protein SAP-2 [Anopheles gambiae] emb|CAJ01522.1| hypothetical protein [Anopheles gambiae]
AfunCSP3	CD578164	XP 317400.2	4e-32	66/66(100%)	3	ref|XP 317400.2| AGAP008059-PA [Anopheles gambiae str. PEST] gb|EAA12591.2| AGAP008059-PA [Anopheles gambiae str. PEST]
AgosCSP1	DR391163.1;DR393908.1;DR389689.1;DR397274.1;DR389858.1;DR395722.1;DR389205.1;DR390753.1;DR396900.1;DR390602.1;DR395637.1;DR391346.1;DR393491.1;DR391412.1;DR394120.1;DR391884.1;DR393213.1;DR396809.1;DR391756.1;DR389994.1;DR394446.1;DR393777.1;DR396703.1;DR394673.1;DR396177.1;DR392479.1;DR394817.1;DR393588.1;	CAG25440.1	1e-63	120/135(88%)	3	emb|CAG25440.1| OS-D-like protein, OS-D2 [Aphis fabae]
AgosCSP2	DR397280.1;DR395406.1;DR389359.1;DR390431.1;DR389180.1;	CAJ01489.1	9e-59	114/139(82%)	2	emb|CAJ01489.1| hypothetical protein [Acyrthosiphon pisum]
AgosCSP3	DR397329.1;DR393866.1;	CAJ01482.1	1e-36	74/74(100%)	3	emb|CAJ01482.1| hypothetical protein [Toxoptera citricida]
AgosCSP4	DR394090	CAJ01489.1	1e-21	39/102(38%)	3	emb|CAJ01489.1| hypothetical protein [Acyrthosiphon pisum]
AmylCSP1	EG594064.1;EG594001.1;EG593972.1;EG594002.1;EG594106.1;EG594105.1;EG593737.1;EG593738.1;	NP 001037066.1	7e-17	39/85(45%)	1	ref|NP 001037066.1| chemosensory protein 9 [Bombyx mori] emb|CAJ01455.1| hypothetical protein [Bombyx mori] dbj|BAF34357.1| chemosensory protein9 [Bombyx mori]
AmylCSP2	EG593530.1;EG593558.1;EG593384.1;EG593052.1;EG592364.1;EG593542.1;EG593064.1;EG593383.1;EG592375.1;EG593559.1;EG594052.1;EG594063.1;	NP 001037066.1	3e-25	54/111(48%)	1	ref|NP 001037066.1| chemosensory protein 9 [Bombyx mori] emb|CAJ01455.1| hypothetical protein [Bombyx mori] dbj|BAF34357.1| chemosensory protein9 [Bombyx mori]
AmylCSP3	EG594004.1;EG594005.1;	NP 001037067.1	1e-38	72/105(68%)	2	ref|NP 001037067.1| hypothetical protein LOC692620 [Bombyx mori] emb|CAJ01456.1| hypothetical protein [Bombyx mori] gb|ABH88201.1| chemosensory protein 8 [Bombyx mori]
ApisCSP1	FF321675.1;FF320326.1;EX624886.1;	CAJ01484.1	6e-41	82/106(77%)	-2	emb|CAJ01484.1| hypothetical protein [Toxoptera citricida]
ApisCSP10	CN585366	CAJ01486.1	2e-14	39/40(97%)	-1	emb|CAJ01486.1| hypothetical protein [Acyrthosiphon pisum]
ApisCSP2	DY230371.1;CN751213.1;CV828478.1;CV834093.1;CV833785.1;FF300189.1;FF299281.1;FF329227.1;DY230389.1;FF327385.1;	CAJ01487.1	2e-57	111/112(99%)	1	emb|CAJ01487.1| hypothetical protein [Acyrthosiphon pisum]
ApisCSP3	FF321338.1;CN583783.1;CN749776.1;CN752406.1;CV830289.1;CV829041.1;CV836497.1;CN752434.1;FF300032.1;DY229228.1;DV750339.1;DV751204.1;CN749076.1;CV833643.1;CV836218.1;CV829197.1;CV833062.1;FF320330.1;FF336459.1;FF337214.1;FF300638.1;	CAJ01485.1	2e-65	125/137(91%)	1	emb|CAJ01485.1| hypothetical protein [Acyrthosiphon pisum]
ApisCSP4	CN760202.1;DY224647.1;CN586096.1;FF332635.1;CV847905.1;CV848875.1;DY224410.1;	CAJ01488.1	e-124	221/221(100%)	2	emb|CAJ01488.1| hypothetical protein [Acyrthosiphon pisum]
ApisCSP5	EX609257.1;DY227100.1;EX616084.1;EX653661.1;CN583774.1;CN762338.1;CV835890.1;EX611053.1;EX616390.1;DY230332.1;EX651088.1;EX653893.1;	CAJ01489.1	2e-64	122/137(89%)	2	emb|CAJ01489.1| hypothetical protein [Acyrthosiphon pisum]
ApisCSP6	BP537939.1;BP535953.1;BP536037.1;EX633635.1;FF310860.1;EX639345.1;EX626750.1;EX633746.1;EX626701.1;FF312035.1;	CAJ01505.1	3e-17	44/104(42%)	1	emb|CAJ01505.1| hypothetical protein [Manduca sexta]
ApisCSP7	EX611163.1;EX617838.1;FF303786.1;EX608974.1;FF338134.1;	NP 001091782.1	4e-24	49/93(52%)	-3	ref|NP 001091782.1| chemosensory protein 16 [Bombyx mori] gb|ABH88209.1| chemosensory protein 16 [Bombyx mori]
ApisCSP8	FF294036.1;FF324624.1;EX644001.1;EX651767.1;EX642443.1;CN763844.1;FF325516.1;EX638466.1;EX652414.1;FF333484.1;FF294837.1;FF335094.1;CN763874.1;CN763846.1;EX644878.1;EX643394.1;EX648702.1;CV846032.1;DY224424.1;CV838952.1;CV834947.1;CV834631.1;EX625332.1;CN757187.1;CN586428.1;FF328540.1;CN754692.1;CV847598.1;CN751993.1;CV846998.1;CV839090.1;DY226347.1;CN751490.1;CN587684.1;CN757188.1;CN758860.1;EX6…	CAJ01486.1	6e-69	131/131(100%)	-1	emb|CAJ01486.1| hypothetical protein [Acyrthosiphon pisum]
ApisCSP9	EX650671	CAJ01489.1	1e-49	102/137(74%)	1	emb|CAJ01489.1| hypothetical protein [Acyrthosiphon pisum]
AsegCSP1	ES583826.1;ES582189.1;ES582606.1;ES582233.1;ES583383.1;ES583015.1;ES582800.1;ES582687.1;ES583062.1;ES582862.1;ES583491.1;ES584313.1;ES584239.1;	ABW34383.1	3e-29	56/96(58%)	1	gb|ABW34383.1| chemosensory protein [Pieris rapae]
AsegCSP2	ES582237.1;ES583360.1;ES582365.1;	AAF71289.1	9e-55	97/128(75%)	3	gb|AAF71289.1|AF255918 1 chemosensory protein [Mamestra brassicae]
AsegCSP3	ES582235.1;ES584018.1;ES582596.1;ES582304.1;ES582194.1;ES582520.1;ES582335.1;ES583350.1;ES582317.1;ES583345.1;ES582768.1;ES583334.1;ES582960.1;ES582409.1;	AAF71290.2	2e-57	107/128(83%)	3	gb|AAF71290.2|AF255919 1 chemosensory protein [Mamestra brassicae]
AsegCSP4	ES583825.1;ES584143.1;ES583333.1;	BAF91716.1	1e-33	55/83(66%)	3	dbj|BAF91716.1| chemosensory protein [Papilio xuthus]
AsegCSP5	ES584256.1;ES583800.1;	BAF91720.1	1e-44	92/110(83%)	1	dbj|BAF91720.1| chemosensory protein [Papilio xuthus]
AsegCSP6	ES582601	AAC47827.1	2e-11	36/58(62%)	1	gb|AAC47827.1| olfactory protein [Cactoblastis cactorum]
AsegCSP7	ES582614	CAJ01504.1	7e-26	53/69(76%)	3	emb|CAJ01504.1| hypothetical protein [Manduca sexta]
BanyCSP1	DY764877.1;DY768411.1;	AAF19653.1	1e-40	72/105(68%)	-3	gb|AAF19653.1|AF211183 1 chemosensory protein [Mamestra brassicae]
BanyCSP2	DY767819.1;DY770489.1;DY769858.1;	BAF91715.1	2e-35	71/122(58%)	-3	dbj|BAF91715.1| chemosensory protein [Papilio xuthus]
BanyCSP3	DY764945.1;DY763459.1;DY768274.1;DY764390.1;DY768021.1;	AAR84078.1	2e-43	87/117(74%)	-3	gb|AAR84078.1| chemosensory protein 2 [Choristoneura fumiferana]
BanyCSP4	DY770553.1;DY770311.1;	BAF91713.1	5e-21	46/57(80%)	-3	dbj|BAF91713.1| chemosensory protein [Papilio xuthus]
BanyCSP5	DY769817	ABM92664.1	2e-40	72/107(67%)	-3	gb|ABM92664.1| chemosensory protein CSP4 [Plutella xylostella]
BtabCSP1	EE599957.1;EE596345.1;EE598281.1;EE597279.1;EE599211.1;EE599022.1;EE597957.1;	AAM77025.1	1e-15	37/67(55%)	1	gb|AAM77025.1| chemosensory protein [Leucophaea maderae]
CtenCSP1	DV182454.1;DV182425.1;DV183147.1;DV184094.1;DV202699.1;	AAT97271.1	8e-42	84/131(64%)	3	gb|AAT97271.1| sensory appendage protein 1 [Culicoides sonorensis]
DabbCSP1	DN199701	NP 001039279.1	2e-50	90/115(78%)	2	ref|NP 001039279.1| hypothetical protein LOC661219 [Tribolium castaneum] gb|ABH88184.1| chemosensory protein 11 [Tribolium castaneum]
DcitCSP1	DN470243.1;DN467217.1;DN468121.1;DN467437.1;DN469673.1;DN470042.1;DN467781.1;DN469509.1;DN467129.1;DN468200.1;DN467426.1;DN466201.1;DN466102.1;DN469960.1;DN466100.1;	AAT97271.1	3e-34	65/107(60%)	3	gb|AAT97271.1| sensory appendage protein 1 [Culicoides sonorensis]
DcitCSP2	DN468672.1;DN465744.1;	XP 001844678.1	8e-35	63/118(53%)	2	ref|XP 001844678.1| serine/threonine kinase [Culex pipiens quinquefasciatus] gb|EDS38029.1| serine/threonine kinase [Culex pipiens quinquefasciatus]
DpleCSP1	EY264865	CAJ01506.1	8e-36	70/88(79%)	1	emb|CAJ01506.1| hypothetical protein [Manduca sexta]
DpleCSP2	EY270755	NP 001037066.1	2e-19	42/73(57%)	1	ref|NP 001037066.1| chemosensory protein 9 [Bombyx mori] emb|CAJ01455.1| hypothetical protein [Bombyx mori] dbj|BAF34357.1| chemosensory protein9 [Bombyx mori]
DvirCSP1	EW764341	XP 317400.2	1e-25	50/118(42%)	1	ref|XP 317400.2| AGAP008059-PA [Anopheles gambiae str. PEST] gb|EAA12591.2| AGAP008059-PA [Anopheles gambiae str. PEST]
DvirCSP2	EW776836	AAF16714.1	2e-59	112/127(88%)	1	gb|AAF16714.1|AF117592 1 sensory appendage protein 2 [Manduca sexta] emb|CAJ01499.1| hypothetical protein [Manduca sexta]
DvirCSP3	EW764944.1;EW768048.1;EW768348.1;	NP 001039285.1	5e-47	89/121(73%)	1	ref|NP 001039285.1| hypothetical protein LOC661593 [Tribolium castaneum] gb|ABH88177.1| chemosensory protein 4 [Tribolium castaneum]
DvirCSP4	EW768997.1;EW775023.1;	NP 001039279.1	3e-33	68/83(81%)	3	ref|NP 001039279.1| hypothetical protein LOC661219 [Tribolium castaneum] gb|ABH88184.1| chemosensory protein 11 [Tribolium castaneum]
DvirCSP5	EW766819.1;EW770428.1;EW766793.1;EW763367.1;EW767654.1;EW766428.1;	CAJ01490.1	1e-39	77/123(62%)	3	emb|CAJ01490.1| hypothetical protein [Biphyllus lunatus]
DvirCSP6	EW776684.1;EW764261.1;	NP 001039287.1	2e-19	50/121(41%)	1	ref|NP 001039287.1| chemosensory protein 5 [Tribolium castaneum] gb|ABH88178.1| chemosensory protein 5 [Tribolium castaneum]
DvirCSP7	EW767975.1;EW774546.1;EW766066.1;	NP 001039282.1	1e-05	23/76(30%)	3	ref|NP 001039282.1| hypothetical protein LOC661381 [Tribolium castaneum] gb|ABH88187.1| chemosensory protein 14 [Tribolium castaneum]
DvirCSP8	EW762164.1;EW767864.1;EW763302.1;EW763568.1;	NP 001039280.1	2e-30	63/123(51%)	3	ref|NP 001039280.1| hypothetical protein LOC661270 [Tribolium castaneum] gb|ABH88185.1| chemosensory protein 12 [Tribolium castaneum]
GatrCSP1	EH661612	AAT97271.1	4e-38	71/107(66%)	3	gb|AAT97271.1| sensory appendage protein 1 [Culicoides sonorensis]
GatrCSP2	EH658375	XP 001660771.1	2e-32	60/108(55%)	2	ref|XP 001660771.1| protein serine/threonine kinase, putative [Aedes aegypti] gb|EAT46849.1| protein serine/threonine kinase, putative [Aedes aegypti]
GatrCSP3	EH660530	NP 001039289.1	7e-37	66/103(64%)	3	ref|NP 001039289.1| chemosensory protein 7 [Tribolium castaneum] gb|ABH88180.1| chemosensory protein 7 [Tribolium castaneum]
GatrCSP4	EH656816	ABH88203.1	2e-05	21/33(63%)	2	gb|ABH88203.1| chemosensory protein 10 [Bombyx mori]
GbimCSP1	BY998545	CAJ01478.1	1e-28	57/92(61%)	1	emb|CAJ01478.1| hypothetical protein [Locusta migratoria]
GbimCSP10	DC445631	XP 317397.3	5e-16	37/79(46%)	1	ref|XP 317397.3| AGAP008062-PA [Anopheles gambiae str. PEST] emb|CAG26926.1| putative chemosensory protein CSP4 [Anopheles gambiae] emb|CAJ01517.1| hypothetical protein [Anopheles gambiae] gb|EAA12601.3| AGAP008062-PA [Anopheles gambiae str. PEST]
GbimCSP10-1	DC445643.1;DC445170.1;	XP 317397.3	2e-12	31/60(51%)	3	ref|XP 317397.3| AGAP008062-PA [Anopheles gambiae str. PEST] emb|CAG26926.1| putative chemosensory protein CSP4 [Anopheles gambiae] emb|CAJ01517.1| hypothetical protein [Anopheles gambiae] gb|EAA12601.3| AGAP008062-PA [Anopheles gambiae str. PEST]
GbimCSP1-1	CV175618.1;CV175805.1;CV175716.1;CV175531.1;	CAJ01478.1	1e-19	44/78(56%)	-3	emb|CAJ01478.1| hypothetical protein [Locusta migratoria]
GbimCSP2	BY997715.1;BY998478.1;BY998212.1;BY998365.1;BY997811.1;BY998401.1;BY998254.1;BY997721.1;	AAO16784.1	5e-32	63/96(65%)	1	gb|AAO16784.1| CSP precursor [Locusta migratoria]
GbimCSP3	BY997943.1;BY997743.1;BY997975.1;	AAO16783.1	9e-31	62/94(65%)	2	gb|AAO16783.1| CSP precursor [Locusta migratoria]
GbimCSP3-1	BY998378.1;BY997677.1;BY998056.1;	CAJ01478.1	9e-31	63/108(58%)	1	emb|CAJ01478.1| hypothetical protein [Locusta migratoria]
GbimCSP3-2	BY998486	AAO16783.1	1e-30	62/94(65%)	1	gb|AAO16783.1| CSP precursor [Locusta migratoria]
GbimCSP3-3	BY997916	AAO16783.1	1e-30	62/94(65%)	3	gb|AAO16783.1| CSP precursor [Locusta migratoria]
GbimCSP4	DC447878.1;DC447544.1;DC447064.1;	XP 317400.2	2e-22	42/100(42%)	1	ref|XP 317400.2| AGAP008059-PA [Anopheles gambiae str. PEST] gb|EAA12591.2| AGAP008059-PA [Anopheles gambiae str. PEST]
GbimCSP4-1	DC447526	XP 317400.2	2e-22	42/100(42%)	1	ref|XP 317400.2| AGAP008059-PA [Anopheles gambiae str. PEST] gb|EAA12591.2| AGAP008059-PA [Anopheles gambiae str. PEST]
GbimCSP4-2	DC446798	XP 317400.2	2e-22	42/100(42%)	3	ref|XP 317400.2| AGAP008059-PA [Anopheles gambiae str. PEST] gb|EAA12591.2| AGAP008059-PA [Anopheles gambiae str. PEST]
GbimCSP5	DC448965.1;DC448571.1;	XP 001651342.1	2e-23	51/130(39%)	3	ref|XP 001651342.1| protein serine/threonine kinase, putative [Aedes aegypti] gb|EAT42814.1| protein serine/threonine kinase, putative [Aedes aegypti]
GbimCSP6	BY998093	AAO16783.1	3e-31	60/102(58%)	3	gb|AAO16783.1| CSP precursor [Locusta migratoria]
GbimCSP7	BY997884	AAO16783.1	2e-33	67/101(66%)	2	gb|AAO16783.1| CSP precursor [Locusta migratoria]
GbimCSP8	BY998194	AAO16783.1	2e-24	52/71(73%)	3	gb|AAO16783.1| CSP precursor [Locusta migratoria]
GbimCSP8-1	BY998265	AAO16783.1	5e-24	51/70(72%)	1	gb|AAO16783.1| CSP precursor [Locusta migratoria]
GbimCSP8-2	BY997946	AAO16783.1	5e-24	51/70(72%)	2	gb|AAO16783.1| CSP precursor [Locusta migratoria]
GbimCSP9	BY997781	CAI34908.1	3e-22	52/97(53%)	3	emb|CAI34908.1| OS-D-like protein, OS-D1 [Nasonovia ribis-nigri] emb|CAI64035.1| putative OS-D-like protein [Nasonovia ribis-nigri]
HcoaCSP1	DN198297.1;DN198969.1;	NP 001039278.1	2e-31	57/98(58%)	1	ref|NP 001039278.1| hypothetical protein LOC661161 [Tribolium castaneum] gb|ABH88183.1| chemosensory protein 10 [Tribolium castaneum]
HcoaCSP2	DN196154.1;DN197184.1;DN198785.1;	NP 001039289.1	3e-35	63/96(65%)	2	ref|NP 001039289.1| chemosensory protein 7 [Tribolium castaneum] gb|ABH88180.1| chemosensory protein 7 [Tribolium castaneum]
HcoaCSP3	EG369560.1;EG368611.1;	NP 001071278.1	2e-32	64/85(75%)	3	ref|NP 001071278.1| chemosensory protein 2 [Apis mellifera] emb|CAJ01445.1| hypothetical protein [Apis mellifera] gb|ABH88170.1| chemosensory protein 2 [Apis mellifera]
HcoaCSP4	DN196329	NP 001039278.1	2e-35	65/128(50%)	1	ref|NP 001039278.1| hypothetical protein LOC661161 [Tribolium castaneum] gb|ABH88183.1| chemosensory protein 10 [Tribolium castaneum]
HcoaCSP5	DN199113	CAJ01443.1	1e-23	48/101(47%)	3	emb|CAJ01443.1| hypothetical protein [Drosophila pseudoobscura]
HmelCSP1	ES587538.1;ES585811.1;ES586496.1;ES588119.1;	ABK21680.1	3e-44	81/122(66%)	3	gb|ABK21680.1| unknown [Picea sitchensis]
HmelCSP2	ES586062.1;ES586448.1;	ABM67689.1	5e-34	66/122(54%)	1	gb|ABM67689.1| chemosensory protein CSP2 [Spodoptera exigua]
HmelCSP3	CO729741.1;ES587832.1;ES586654.1;ES585304.1;ES586143.1;ES585969.1;ES587574.1;ES587344.1;	CAJ01512.1	7e-63	118/120(98%)	3	emb|CAJ01512.1| hypothetical protein [Heliconius melpomene]
HmelCSP4	ES587197.1;ES586960.1;ES587261.1;ES586728.1;ES586827.1;	BAF91720.1	1e-43	86/101(85%)	2	dbj|BAF91720.1| chemosensory protein [Papilio xuthus]
HmelCSP5	ES586360	BAF91714.1	2e-44	78/104(75%)	3	dbj|BAF91714.1| chemosensory protein [Papilio xuthus]
HmelCSP6	CV133751	CAJ01513.1	1e-69	127/127(100%)	2	emb|CAJ01513.1| hypothetical protein [Heliconius melpomene]
LdecCSP1	EB762348	NP 001039284.1	2e-20	39/81(48%)	3	ref|NP 001039284.1| hypothetical protein LOC661469 [Tribolium castaneum] gb|ABH88190.1| chemosensory protein 17 [Tribolium castaneum]
LdecCSP2	EB762433	NP 001039284.1	2e-06	21/51(41%)	-1	ref|NP 001039284.1| hypothetical protein LOC661469 [Tribolium castaneum] gb|ABH88190.1| chemosensory protein 17 [Tribolium castaneum]
LkohCSP1	EH633556.1;EH642077.1;EH641744.1;	NP 001039289.1	9e-31	60/100(60%)	3	ref|NP 001039289.1| chemosensory protein 7 [Tribolium castaneum] gb|ABH88180.1| chemosensory protein 7 [Tribolium castaneum]
LkohCSP2	EH633756.1;EH631457.1;	CAJ01478.1	4e-27	55/101(54%)	1	emb|CAJ01478.1| hypothetical protein [Locusta migratoria]
LkohCSP3	EH629216.1;EH628966.1;EH629126.1;EH629064.1;	AAO16794.1	1e-18	42/100(42%)	3	gb|AAO16794.1| CSP precursor [Locusta migratoria]
LkohCSP4	EH633021	CAJ01476.1	4e-28	54/111(48%)	3	emb|CAJ01476.1| hypothetical protein [Locusta migratoria]
LlonCSP1	AM093138.1;AM101025.1;AM101022.1;AM093137.1;EW996159.1;AM101024.1;AM101023.1;	XP 001660754.1	2e-40	70/109(64%)	1	ref|XP 001660754.1| protein serine/threonine kinase, putative [Aedes aegypti] gb|EAT46832.1| protein serine/threonine kinase, putative [Aedes aegypti]
LlonCSP1-1	AM101027	XP 001660754.1	2e-40	70/109(64%)	1	ref|XP 001660754.1| protein serine/threonine kinase, putative [Aedes aegypti] gb|EAT46832.1| protein serine/threonine kinase, putative [Aedes aegypti]
LmigCSP1	CO832423.1;CO849539.1;CO849540.1;	CAJ01471.1	2e-56	104/104(100%)	2	emb|CAJ01471.1| hypothetical protein [Locusta migratoria]
LmigCSP10	CO852127.1;CO835117.1;CO845619.1;CO852131.1;CO835116.1;CO852128.1;CO852130.1;CO852126.1;CO852129.1;CO862622.1;CO852132.1;CO862623.1;	CAJ01467.1	1e-40	74/106(69%)	1	emb|CAJ01467.1| hypothetical protein [Locusta migratoria]
LmigCSP11	CO852122.1;CO835114.1;	CAJ01468.1	7e-61	111/111(100%)	1	emb|CAJ01468.1| hypothetical protein [Locusta migratoria]
LmigCSP12	CO835115.1;CO852123.1;CO852124.1;CO826172.1;CO852125.1;CO845618.1;CO826173.1;	CAJ01467.1	3e-58	111/130(85%)	2	emb|CAJ01467.1| hypothetical protein [Locusta migratoria]
LmigCSP13	CO835107.1;CO852118.1;CO852113.1;CO852114.1;CO852111.1;CO852115.1;CO852112.1;CO852109.1;CO852110.1;CO845615.1;CO852116.1;CO852117.1;	CAJ01469.1	6e-60	116/130(89%)	1	emb|CAJ01469.1| hypothetical protein [Locusta migratoria]
LmigCSP14	CO851344.1;CO861776.1;CO834346.1;CO861777.1;CO861778.1;CO824797.1;CO851345.1;CO824798.1;CO851346.1;	CAJ01462.1	2e-57	115/128(89%)	3	emb|CAJ01462.1| hypothetical protein [Locusta migratoria]
LmigCSP15	CO849907	CAJ01478.1	3e-59	109/109(100%)	3	emb|CAJ01478.1| hypothetical protein [Locusta migratoria]
LmigCSP16	CO852388	CAJ01477.1	8e-61	113/126(89%)	3	emb|CAJ01477.1| hypothetical protein [Locusta migratoria]
LmigCSP17	CO854145	CAJ01476.1	3e-52	100/113(88%)	1	emb|CAJ01476.1| hypothetical protein [Locusta migratoria]
LmigCSP18	CO854235	CAJ01474.1	1e-59	111/111(100%)	2	emb|CAJ01474.1| hypothetical protein [Locusta migratoria]
LmigCSP2	CO821210.1;CO832823.1;CO832825.1;CO832824.1;CO849906.1;CO832829.1;CO832826.1;CO832827.1;CO832828.1;CO821211.1;	AAO16785.1	2e-59	108/109(99%)	2	gb|AAO16785.1| CSP precursor [Locusta migratoria]
LmigCSP3	CO835461.1;CO835550.1;CO857127.1;CO857128.1;CO852418.1;CO852531.1;CO835516.1;CO853087.1;CO846840.1;CO826974.1;CO852553.1;CO853095.1;CO852925.1;CO853094.1;CO853097.1;CO852951.1;CO853091.1;CO853092.1;CO853090.1;CO827246.1;CO827538.1;CO852923.1;CO852949.1;CO852529.1;CO852788.1;CO853089.1;CO835811.1;CO852444.1;CO852576.1;CO852577.1;CO852957.1;CO852945.1;CO852478.1;CO852762.1;CO852761.1;CO852914.1;CO8…	CAJ01463.1	3e-58	111/123(90%)	1	emb|CAJ01463.1| hypothetical protein [Locusta migratoria]
LmigCSP4	CO852737.1;CO835786.1;CO827223.1;CO852530.1;CO827225.1;CO835785.1;CO852889.1;CO827224.1;CO852506.1;CO827079.1;CO852738.1;CO852564.1;	CAJ01465.1	1e-48	98/128(76%)	1	emb|CAJ01465.1| hypothetical protein [Locusta migratoria]
LmigCSP5	CO852651.1;CO852629.1;CO852508.1;CO852482.1;CO852628.1;CO846325.1;CO835539.1;CO835734.1;CO835549.1;CO852819.1;CO852844.1;CO852459.1;CO853116.1;CO852921.1;CO852590.1;CO852437.1;CO852555.1;CO846606.1;CO852660.1;CO852661.1;CO827366.1;CO853005.1;CO852917.1;CO852686.1;CO852421.1;CO852919.1;CO827257.1;CO852589.1;CO852591.1;CO853003.1;CO853006.1;CO853007.1;CO852556.1;CO853004.1;CO853002.1;CO852615.1;	CAJ01466.1	4e-55	107/125(85%)	2	emb|CAJ01466.1| hypothetical protein [Locusta migratoria]
LmigCSP6	CO853020.1;CO852524.1;CO852701.1;CO852702.1;CO852703.1;CO852464.1;	CAB65179.1	3e-58	110/125(88%)	2	emb|CAB65179.1| chemosensory protein [Locusta migratoria] emb|CAJ01464.1| hypothetical protein [Locusta migratoria]
LmigCSP6-1	CO848917.1;CO835881.1;CO841051.1;CO852750.1;CO835535.1;CO853021.1;CO835884.1;CO835883.1;CO835882.1;CO827409.1;	CAB65179.1	3e-58	110/125(88%)	1	emb|CAB65179.1| chemosensory protein [Locusta migratoria] emb|CAJ01464.1| hypothetical protein [Locusta migratoria]
LmigCSP7	CO835046.1;CO835047.1;	CAJ01479.1	1e-79	76/76(100%)	3	emb|CAJ01479.1| hypothetical protein [Locusta migratoria]
LmigCSP8	CO850622.1;CO839201.1;CO839202.1;	CAJ01470.1	2e-60	103/103(100%)	3	emb|CAJ01470.1| hypothetical protein [Locusta migratoria]
LmigCSP9	CO837823.1;CO837825.1;CO837824.1;	CAJ01472.1	9e-52	101/117(86%)	1	emb|CAJ01472.1| hypothetical protein [Locusta migratoria]
LoblCSP1	CX816342.1;CX816339.1;CX816341.1;CX816340.1;	NP 001037052.1	9e-29	65/122(53%)	1	ref|NP 001037052.1| chemosensory protein CSP1 [Bombyx mori] gb|AAM34276.1|AF509239 1 chemosensory protein CSP1 [Bombyx mori] emb|CAJ01457.1| hypothetical protein [Bombyx mori] gb|ABH88197.1| chemosensory protein 4 [Bombyx mori]
LoblCSP2	CX816381.1;CX816390.1;CX816392.1;CX816387.1;CX816389.1;CX816386.1;CX816383.1;CX816379.1;CX816380.1;CX816382.1;CX816384.1;CX816385.1;CX816388.1;CX816391.1;	AAV91466.1	2e-69	126/127(99%)	2	gb|AAV91466.1| sensory protein 1 [Lonomia obliqua]
LoblCSP3	CX816293.1;CX816294.1;CX816295.1;CX816296.1;	CAJ01512.1	3e-17	44/108(40%)	3	emb|CAJ01512.1| hypothetical protein [Heliconius melpomene]
LoblCSP4	CX816336.1;CX816337.1;CX816338.1;CX816335.1;	CAJ01507.1	3e-31	62/107(57%)	1	emb|CAJ01507.1| hypothetical protein [Manduca sexta]
LoblCSP5	CX816500.1;CX816494.1;CX816502.1;CX816501.1;CX816497.1;CX816241.1;CX816512.1;CX816495.1;CX816505.1;CX816496.1;CX816499.1;CX816511.1;CX816498.1;CX816506.1;CX816508.1;CX816507.1;CX816503.1;CX816509.1;CX816510.1;CX816504.1;	AAV91467.1	3e-60	112/112(100%)	1	gb|AAV91467.1| sensory protein 2 [Lonomia obliqua]
LtesCSP1	EH009779.1;EH014180.1;EH010212.1;EH010942.1;EH013137.1;EH013477.1;EH015721.1;EH011248.1;EH017304.1;EH016757.1;EH014070.1;EH016393.1;EH014597.1;EH014479.1;EH014903.1;EH011591.1;EH011565.1;	ABD97846.2	1e-34	67/128(52%)	3	gb|ABD97846.2| odorant binding protein ASP3 [Apis cerana cerana]
LtesCSP2	EH014492.1;EH012570.1;	XP 001601497.1	4e-27	60/110(54%)	1	ref|XP 001601497.1| PREDICTED: similar to chemosensory protein CSP-1 [Nasonia vitripennis]
LtesCSP3	EH011891	XP 001844678.1	3e-33	67/125(53%)	3	ref|XP 001844678.1| serine/threonine kinase [Culex pipiens quinquefasciatus] gb|EDS38029.1| serine/threonine kinase [Culex pipiens quinquefasciatus]
LtesCSP4	EH010653	XP 001601446.1	8e-23	50/101(49%)	3	ref|XP 001601446.1| PREDICTED: similar to chemosensory protein [Nasonia vitripennis]
MperCSP1	DW010304.1;EE262381.1;	CAJ01484.1	7e-31	41/60(68%)	2	emb|CAJ01484.1| hypothetical protein [Toxoptera citricida]
MperCSP2	EC389369.1;EC389654.1;EC389445.1;EC389658.1;DW011554.1;EC389467.1;EC390287.1;EE262328.1;	CAG25444.1	5e-71	133/145(91%)	2	emb|CAG25444.1| OS-D-like protein, OS-D2a [Myzus persicae] emb|CAI64038.1| putative OS-D-like protein [Myzus persicae]
MperCSP2-1	ES450904.1;DW361692.1;DW011048.1;DW014607.1;EE570518.1;ES450387.1;ES450834.1;ES224857.1;ES222651.1;ES225905.1;EE262428.1;EC389692.1;ES223107.1;EC389932.1;EE262311.1;EE570064.1;	CAG25444.1	1e-70	133/145(91%)	3	emb|CAG25444.1| OS-D-like protein, OS-D2a [Myzus persicae] emb|CAI64038.1| putative OS-D-like protein [Myzus persicae]
MperCSP2-2	EE571921	CAG25444.1	7e-71	133/145(91%)	2	emb|CAG25444.1| OS-D-like protein, OS-D2a [Myzus persicae] emb|CAI64038.1| putative OS-D-like protein [Myzus persicae]
MperCSP3	DW011318.1;DW010816.1;DW013847.1;EC389837.1;EC389539.1;EC389609.1;EC390295.1;ES226171.1;EC389846.1;ES223399.1;EC389529.1;	CAI34909.1	2e-69	131/131(100%)	3	emb|CAI34909.1| OS-D-like protein, OS-D1 [Myzus persicae] emb|CAI64033.1| putative OS-D-like protein [Myzus persicae]
MperCSP4	ES450981.1;DW013777.1;	CAJ01505.1	5e-16	42/104(40%)	1	emb|CAJ01505.1| hypothetical protein [Manduca sexta]
MperCSP5	ES450342.1;ES450433.1;DW014263.1;ES217965.1;DW013095.1;	CAJ01489.1	2e-56	111/139(79%)	3	emb|CAJ01489.1| hypothetical protein [Acyrthosiphon pisum]
MsexCSP1	BE015358.1;BE015432.1;BE015359.1;AI187475.1;BE015560.1;AI187476.1;BE015433.1;	AAF16721.1	8e-70	127/127(100%)	3	gb|AAF16721.1|AF117599 1 sensory appendage protein 4 [Manduca sexta] emb|CAJ01500.1| hypothetical protein [Manduca sexta]
MsexCSP10	CA798912	CAJ01503.1	9e-75	136/136(100%)	3	emb|CAJ01503.1| hypothetical protein [Manduca sexta]
MsexCSP11	BF046898	CAJ01504.1	8e-56	107/120(89%)	3	emb|CAJ01504.1| hypothetical protein [Manduca sexta]
MsexCSP12	BF046859	BAF91713.1	2e-21	47/53(88%)	3	dbj|BAF91713.1| chemosensory protein [Papilio xuthus]
MsexCSP2	AI172667.1;AI172668.1;	AAF16707.1	1e-69	126/126(100%)	-3	gb|AAF16707.1|AF117585 1 sensory appendage protein 3 [Manduca sexta] emb|CAJ01501.1| hypothetical protein [Manduca sexta]
MsexCSP3	BE015288.1;BE015417.1;BE015580.1;BF707440.1;AI187610.1;BE015514.1;AI172644.1;AI172645.1;AI172734.1;AI187652.1;BE015310.1;AI172685.1;AI172733.1;AI172687.1;AI172688.1;BE015495.1;AI234469.1;BE015313.1;BE015412.1;BE015571.1;AI187611.1;BE015338.1;BE015474.1;BE015283.1;BE015614.1;BE015286.1;BE015406.1;BE015521.1;AI187653.1;BE015394.1;BE015518.1;BE015360.1;BE015297.1;BE015376.1;AI172686.1;BE015298.1;AI2…	AAF16714.1	9e-61	114/127(89%)	2	gb|AAF16714.1|AF117592 1 sensory appendage protein 2 [Manduca sexta] emb|CAJ01499.1| hypothetical protein [Manduca sexta]
MsexCSP4	AI187604.1;BE015563.1;BE015562.1;AI187603.1;	AAF16716.1	e-124	218/231(94%)	-1	gb|AAF16716.1|AF117594 1 sensory appendage protein 5 [Manduca sexta]
MsexCSP5	BF046955.1;BF046943.1;	CAJ01505.1	5e-59	109/109(100%)	2	emb|CAJ01505.1| hypothetical protein [Manduca sexta]
MsexCSP6	BE015510.1;BE015509.1;	CAJ01507.1	7e-61	111/111(100%)	-3	emb|CAJ01507.1| hypothetical protein [Manduca sexta]
MsexCSP7	AI138174.1;AI172654.1;BE015367.1;BE015366.1;BE015450.1;BE015391.1;BE015392.1;BE015332.1;BE015333.1;BE015592.1;BE015451.1;BE015582.1;BE015506.1;BE015292.1;BE015361.1;BE015293.1;BE015362.1;AI142174.1;AI142175.1;BE015341.1;BE015549.1;BE015342.1;	CAJ01498.1	8e-56	108/108(100%)	3	emb|CAJ01498.1| hypothetical protein [Manduca sexta]
MsexCSP8	BF046979	CAJ01506.1	4e-82	151/163(92%)	2	emb|CAJ01506.1| hypothetical protein [Manduca sexta]
MsexCSP9	CA798851	CAJ01502.1	5e-64	118/124(95%)	3	emb|CAJ01502.1| hypothetical protein [Manduca sexta]
NgirCSP1	EV419623.1;ES628597.1;ES631600.1;ES617137.1;ES622827.1;ES629087.1;EV421953.1;ES619555.1;ES622814.1;ES619516.1;ES619270.1;ES617018.1;ES622084.1;ES620841.1;EV415978.1;EV424025.1;EV422845.1;ES614579.1;EV420976.1;ES614330.1;ES614316.1;ES630590.1;ES618064.1;ES620192.1;EV424067.1;EV422448.1;EV421700.1;	XP 001604805.1	2e-58	112/128(87%)	3	ref|XP 001604805.1| PREDICTED: similar to protein serine/threonine kinase, putative isoform 2 [Nasonia vitripennis] ref|XP 001604757.1| PREDICTED: similar to protein serine/threonine kinase, putative isoform 1 [Nasonia vitripennis]
NgirCSP1-1	EV422057	XP 001604805.1	2e-58	112/128(87%)	3	ref|XP 001604805.1| PREDICTED: similar to protein serine/threonine kinase, putative isoform 2 [Nasonia vitripennis] ref|XP 001604757.1| PREDICTED: similar to protein serine/threonine kinase, putative isoform 1 [Nasonia vitripennis]
NgirCSP2	EV422726.1;ES631828.1;EV414325.1;EV414468.1;EV414340.1;ES621075.1;EV420106.1;ES624570.1;ES616349.1;EV414931.1;ES623898.1;EV419552.1;ES632362.1;ES625775.1;EV422685.1;ES629509.1;ES624393.1;ES632050.1;ES624903.1;ES626322.1;ES632001.1;ES629271.1;ES632955.1;ES623764.1;ES620778.1;EV414605.1;ES614470.1;ES626283.1;EV419464.1;ES626338.1;ES629762.1;ES617978.1;ES620924.1;ES627861.1;ES626619.1;EV418115.1;EV4…	XP 001602440.1	3e-84	124/128(96%)	3	ref|XP 001602440.1| PREDICTED: similar to GA15457-PA [Nasonia vitripennis]
NgirCSP3	ES616614.1;ES626880.1;	XP 001600188.1	7e-96	165/169(97%)	3	ref|XP 001600188.1| PREDICTED: similar to chemosensory protein [Nasonia vitripennis]
NgirCSP4	ES618434.1;EV417148.1;EV417845.1;ES614546.1;ES618221.1;ES614386.1;ES618963.1;ES614011.1;	XP 001601633.1	1e-73	134/138(97%)	1	ref|XP 001601633.1| PREDICTED: similar to putative chemosensory protein 1 [Nasonia vitripennis]
NgirCSP5	ES621045.1;ES614390.1;ES616834.1;ES617551.1;	XP 001601527.1	2e-58	113/133(84%)	2	ref|XP 001601527.1| PREDICTED: hypothetical protein [Nasonia vitripennis]
NgirCSP6	ES632260.1;ES626137.1;EV424296.1;	XP 001601497.1	1e-41	81/83(97%)	1	ref|XP 001601497.1| PREDICTED: similar to chemosensory protein CSP-1 [Nasonia vitripennis]
NgirCSP7	ES619871.1;ES622153.1;	XP 001601446.1	5e-58	110/128(85%)	2	ref|XP 001601446.1| PREDICTED: similar to chemosensory protein [Nasonia vitripennis]
NgirCSP8	EV415027	XP 001603922.1	6e-14	36/36(100%)	-1	ref|XP 001603922.1| PREDICTED: similar to chemosensory protein 7 [Nasonia vitripennis]
NlugCSP1	DB825647.1;DB836988.1;DB837534.1;DB824693.1;DB824785.1;DB824838.1;DB824797.1;DB826113.1;DB827385.1;DB840577.1;DB838756.1;DB826817.1;DB839727.1;DB821958.1;DB837790.1;DB822037.1;DB826294.1;DB826114.1;DB824526.1;DB824611.1;DB824234.1;DB824221.1;DB838551.1;DB824716.1;DB828471.1;DB838346.1;DB825380.1;DB836958.1;DB825777.1;DB838400.1;DB825743.1;DB838676.1;DB837478.1;DB840312.1;DB840705.1;DB840335.1;DB8…	AAT97271.1	2e-36	72/117(61%)	2	gb|AAT97271.1| sensory appendage protein 1 [Culicoides sonorensis]
NlugCSP2	DB839899.1;DB837633.1;	XP 001660754.1	3e-24	36/68(52%)	1	ref|XP 001660754.1| protein serine/threonine kinase, putative [Aedes aegypti] gb|EAT46832.1| protein serine/threonine kinase, putative [Aedes aegypti]
NlugCSP3	DB835693.1;DB824003.1;	XP 317405.3	2e-19	47/86(54%)	2	ref|XP 317405.3| AGAP008054-PA [Anopheles gambiae str. PEST] emb|CAG26922.1| putative sensory appendage protein SAP-3 [Anopheles gambiae] emb|CAJ01523.1| hypothetical protein [Anopheles gambiae] gb|EAA12338.3| AGAP008054-PA [Anopheles gambiae str. PEST]
NlugCSP4	DB837464.1;DB825892.1;DB825689.1;DB824935.1;	CAJ01476.1	2e-28	56/104(53%)	1	emb|CAJ01476.1| hypothetical protein [Locusta migratoria]
NlugCSP5	DB840670.1;DB839895.1;DB836996.1;DB840753.1;DB854020.1;	NP 001039289.1	2e-24	53/94(56%)	2	ref|NP 001039289.1| chemosensory protein 7 [Tribolium castaneum] gb|ABH88180.1| chemosensory protein 7 [Tribolium castaneum]
NlugCSP6	DB826709.1;DB837694.1;DB825111.1;DB827206.1;DB833193.1;DB832397.1;DB832922.1;DB838803.1;DB844315.1;DB834522.1;DB852593.1;DB837671.1;DB822754.1;DB836891.1;DB855604.1;DB842721.1;	CAG25435.1	6e-22	49/123(39%)	3	emb|CAG25435.1| OS-D-like protein, OS-D2 [Megoura viciae] emb|CAI64039.1| putative OS-D-like protein [Megoura viciae]
NlugCSP7	DB828005.1;DB831069.1;	NP 001071278.1	3e-16	35/82(42%)	1	ref|NP 001071278.1| chemosensory protein 2 [Apis mellifera] emb|CAJ01445.1| hypothetical protein [Apis mellifera] gb|ABH88170.1| chemosensory protein 2 [Apis mellifera]
NlugCSP8	DB840166	XP 001844678.1	1e-35	73/126(57%)	2	ref|XP 001844678.1| serine/threonine kinase [Culex pipiens quinquefasciatus] gb|EDS38029.1| serine/threonine kinase [Culex pipiens quinquefasciatus]
NlugCSP9	DB825637	NP 001039289.1	1e-18	45/137(32%)	3	ref|NP 001039289.1| chemosensory protein 7 [Tribolium castaneum] gb|ABH88180.1| chemosensory protein 7 [Tribolium castaneum]
NvitCSP1	EV427307.1;EV430782.1;EV428475.1;EV430174.1;EV433940.1;EV433508.1;EV429862.1;EV430485.1;EV425862.1;EV429065.1;EV430522.1;EB080292.1;EV427944.1;EV430250.1;	XP 001603922.1	6e-55	103/103(100%)	1	ref|XP 001603922.1| PREDICTED: similar to chemosensory protein 7 [Nasonia vitripennis]
NvitCSP2	EV433543.1;EV434403.1;	XP 001601497.1	4e-24	55/56(98%)	-2	ref|XP 001601497.1| PREDICTED: similar to chemosensory protein CSP-1 [Nasonia vitripennis]
OnigCSP1	DN471949.1;DR756550.1;DR755847.1;DN471246.1;	XP 001844678.1	3e-36	69/107(64%)	3	ref|XP 001844678.1| serine/threonine kinase [Culex pipiens quinquefasciatus] gb|EDS38029.1| serine/threonine kinase [Culex pipiens quinquefasciatus]
OnigCSP2	DR759169.1;DN474570.1;	NP 001039278.1	5e-33	59/108(54%)	3	ref|NP 001039278.1| hypothetical protein LOC661161 [Tribolium castaneum] gb|ABH88183.1| chemosensory protein 10 [Tribolium castaneum]
OnigCSP3	DR755642.1;DN471041.1;	NP 001039289.1	7e-36	64/100(64%)	2	ref|NP 001039289.1| chemosensory protein 7 [Tribolium castaneum] gb|ABH88180.1| chemosensory protein 7 [Tribolium castaneum]
PameCSP1	FG131103.1;FG130595.1;FG130642.1;FG130004.1;FG130005.1;FG130280.1;FG130891.1;FG130000.1;FG132326.1;FG130568.1;FG130685.1;FG130230.1;FG130734.1;FG130728.1;FG132272.1;FG131467.1;FG130090.1;FG130497.1;FG129868.1;FG129985.1;FG129979.1;FG130863.1;FG130882.1;FG130029.1;FG129944.1;FG130481.1;	AAB84283.1	7e-61	114/130(87%)	1	gb|AAB84283.1| p10 [Periplaneta americana]
PameCSP1-1	FG131824	AAB84283.1	5e-59	88/88(100%)	3	gb|AAB84283.1| p10 [Periplaneta americana]
PameCSP2	FG130743.1;FG130425.1;	NP 001037400.1	1e-13	40/120(33%)	2	ref|NP 001037400.1| chemosensory protein 7 [Bombyx mori] emb|CAJ01459.1| hypothetical protein [Bombyx mori] gb|ABD36243.1| antennal-specific protein 3c precursor [Bombyx mori] gb|ABH88199.1| chemosensory protein 6 [Bombyx mori] dbj|BAF34355.1| chemosensory protein7 [Bombyx mori]
PameCSP3	FG130659	AAB84283.1	6e-29	39/66(59%)	1	gb|AAB84283.1| p10 [Periplaneta americana]
PameCSP4	FG130442.1;FG132298.1;	AAB84283.1	4e-17	25/48(52%)	3	gb|AAB84283.1| p10 [Periplaneta americana]
PintCSP1	EB824120	NP 001037067.1	9e-37	73/120(60%)	3	ref|NP 001037067.1| hypothetical protein LOC692620 [Bombyx mori] emb|CAJ01456.1| hypothetical protein [Bombyx mori] gb|ABH88201.1| chemosensory protein 8 [Bombyx mori]
PintCSP2	EB826734	AAR84078.1	2e-43	85/120(70%)	1	gb|AAR84078.1| chemosensory protein 2 [Choristoneura fumiferana]
PpapCSP1	EX474175.1;EY208563.1;EY215241.1;EY211335.1;EY217991.1;FG109077.1;FG109076.1;FG109655.1;EY208637.1;EY211486.1;FG109538.1;EY209779.1;EY215666.1;EY210072.1;EY210098.1;EY207740.1;FG120187.1;FG118209.1;FG120321.1;EY206850.1;EY216381.1;EX473482.1;EY210938.1;EY209237.1;EY203703.1;EY203653.1;EY206162.1;FG107823.1;EY209230.1;	XP 001844678.1	9e-43	77/124(62%)	1	ref|XP 001844678.1| serine/threonine kinase [Culex pipiens quinquefasciatus] gb|EDS38029.1| serine/threonine kinase [Culex pipiens quinquefasciatus]
PxylCSP1	BP938141.1;BP937286.1;BP937341.1;	CAJ01511.1	5e-69	122/124(98%)	2	emb|CAJ01511.1| hypothetical protein [Plutella xylostella]
RproCSP1	EY124971.1;EY124468.1;	AAM77025.1	3e-29	55/102(53%)	3	gb|AAM77025.1| chemosensory protein [Leucophaea maderae]
RproCSP2	EY124348.1;EB084327.1;	CAJ01465.1	8e-25	60/110(54%)	3	emb|CAJ01465.1| hypothetical protein [Locusta migratoria]
SfruCSP1	DY787077.1;DY787025.1;	ABM67688.1	2e-61	113/119(94%)	1	gb|ABM67688.1| chemosensory protein CSP1 [Spodoptera exigua]
SfruCSP2	DY791818.1;DY791754.1;	BAF91716.1	1e-42	80/124(64%)	1	dbj|BAF91716.1| chemosensory protein [Papilio xuthus]
SinvCSP1	EH413134.1;EE139874.1;EE131513.1;EE144911.1;EE139682.1;EE141283.1;EE128577.1;EE146051.1;	XP 317405.3	1e-36	72/121(59%)	1	ref|XP 317405.3| AGAP008054-PA [Anopheles gambiae str. PEST] emb|CAG26922.1| putative sensory appendage protein SAP-3 [Anopheles gambiae] emb|CAJ01523.1| hypothetical protein [Anopheles gambiae] gb|EAA12338.3| AGAP008054-PA [Anopheles gambiae str. PEST]
SinvCSP10	EE145613.1;EE128592.1;EE139143.1;EE147468.1;EE128111.1;EE147861.1;EE143711.1;EE141402.1;EE148198.1;EE136293.1;EE129753.1;EE134799.1;EE147543.1;	AAV91325.1	2e-27	55/113(48%)	3	gb|AAV91325.1| antennae-specific chemosensory protein [Solenopsis invicta]
SinvCSP11	EH413678.1;EE148892.1;EE134548.1;EE129054.1;EE135555.1;EE131076.1;	AAV91325.1	2e-51	100/114(87%)	2	gb|AAV91325.1| antennae-specific chemosensory protein [Solenopsis invicta]
SinvCSP12	EH413340.1;EE131944.1;EE137164.1;EE145392.1;EE136291.1;EE135946.1;EE128081.1;EE135008.1;EE147282.1;EE129816.1;EE146954.1;EE130537.1;	AAV91325.1	4e-21	49/106(46%)	3	gb|AAV91325.1| antennae-specific chemosensory protein [Solenopsis invicta]
SinvCSP13	EE130142	NP 001071287.1	1e-29	43/60(71%)	1	ref|NP 001071287.1| chemosensory protein 6 [Apis mellifera] emb|CAJ01449.1| hypothetical protein [Apis mellifera] gb|ABH88174.1| chemosensory protein 6 [Apis mellifera]
SinvCSP14	EE129471	NP 001071278.1	3e-39	78/94(82%)	2	ref|NP 001071278.1| chemosensory protein 2 [Apis mellifera] emb|CAJ01445.1| hypothetical protein [Apis mellifera] gb|ABH88170.1| chemosensory protein 2 [Apis mellifera]
SinvCSP15	EE141040	XP 001601497.1	2e-07	24/41(58%)	3	ref|XP 001601497.1| PREDICTED: similar to chemosensory protein CSP-1 [Nasonia vitripennis]
SinvCSP2	EE129866.1;EE148685.1;EH413280.1;EE137290.1;EE128541.1;EE134775.1;EE145155.1;	CAJ01473.1	2e-22	55/113(48%)	1	emb|CAJ01473.1| hypothetical protein [Locusta migratoria]
SinvCSP3	EE130243.1;EE135411.1;	XP 317400.2	4e-26	55/107(51%)	1	ref|XP 317400.2| AGAP008059-PA [Anopheles gambiae str. PEST] gb|EAA12591.2| AGAP008059-PA [Anopheles gambiae str. PEST]
SinvCSP4	EH413571.1;EH412976.1;EE141365.1;	BAD83397.1	2e-26	51/97(52%)	1	dbj|BAD83397.1| chemosensory protein [Camponotus japonicus]
SinvCSP5	EE136410.1;EE132485.1;EE149324.1;EE149269.1;EE137191.1;EE134238.1;	XP 001601527.1	2e-17	37/112(33%)	1	ref|XP 001601527.1| PREDICTED: hypothetical protein [Nasonia vitripennis]
SinvCSP6	EE145688.1;EE141291.1;EE142742.1;EE145689.1;EE146693.1;EE136383.1;EE138976.1;EE130088.1;	XP 001601497.1	3e-24	49/109(44%)	2	ref|XP 001601497.1| PREDICTED: similar to chemosensory protein CSP-1 [Nasonia vitripennis]
SinvCSP7	EE141468.1;EE137035.1;EH413753.1;EE148137.1;	BAD83397.1	2e-21	45/89(50%)	2	dbj|BAD83397.1| chemosensory protein [Camponotus japonicus]
SinvCSP8	EE144734.1;EE145825.1;EE136329.1;EE141228.1;EE141227.1;EE142840.1;EE137272.1;	AAV91325.1	5e-24	50/108(46%)	2	gb|AAV91325.1| antennae-specific chemosensory protein [Solenopsis invicta]
SinvCSP9	EE142271.1;EE143427.1;EE146404.1;EE128047.1;EE143132.1;EE132027.1;EE136945.1;EE134848.1;EE132708.1;EE136417.1;EE135559.1;	AAV91325.1	6e-18	45/106(42%)	3	gb|AAV91325.1| antennae-specific chemosensory protein [Solenopsis invicta]
TrniCSP1	FF379180.1;FF379351.1	ABU87405.1	6e-59	109/121(90%)	-1	gb|ABU87405.1| chemosensory-like protein [Trichoplusia ni]
TrniCSP1-1	FF379057.1	ABU87405.1	2e-25	56/56(100%)	-2	gb|ABU87405.1| chemosensory-like protein [Trichoplusia ni]
VsquCSP1	EG325193.1;EG327159.1;EG325147.1;EG327110.1;	AAV68929.1	1e-57	110/126(87%)	2	gb|AAV68929.1| chemosensory protein [Vespa crabro]
VsquCSP2	EG325152.1;EG326710.1;	XP 001601527.1	9e-20	41/79(51%)	3	ref|XP 001601527.1| PREDICTED: hypothetical protein [Nasonia vitripennis]
VsquCSP3	EG325246.1;EG325323.1;EG325372.1;	AAP55719.1	3e-31	61/91(67%)	2	gb|AAP55719.1| chemosensory protein CSP-1 [Polistes dominulus]
VsquCSP4	EG326248	XP 001844678.1	1e-38	74/121(61%)	1	ref|XP 001844678.1| serine/threonine kinase [Culex pipiens quinquefasciatus] gb|EDS38029.1| serine/threonine kinase [Culex pipiens quinquefasciatus]
