# Supplementary material for: Large-scale identification of odorant-binding proteins and chemosensory proteins from expressed sequence tags in insects
Source: BMC Genomics. 2009 Dec 25;10:632. doi: 10.1186/1471-2164-10-632 (PMC2808328; doi:10.1186/1471-2164-10-632)
Supplement: Additional File 2 — A Text file named by "AF2- nucleotide sequence of identified OBP". [file 1471-2164-10-632-S2.txt]

>AsegABP7	CDS:16..426	Length:137	Frame:1
AGCAACGCTTGCAAGATGAAATTCCTCGTGACCTGTGTTGCCCTGGCAGCTGGGATTCAC
GCTAATGTGACTCTCCCTCCCGAACAAAGCGAAAAAGCGCTAAAGACAGCTTCAGAATGC
ATAAAGGAAACTGAAGTCTCCAGCGAAGTATTAGCTGAAGCAAAGAAAGGCAACATTCCT
GAAGACGATGGACTCAAGAAATTCGCTCTCTGCTTCTTCAAAAAAGCAGGAATCGTCGAC
AATGATGGCAAGCTGATCTTGGAAACAGCAGTCGCGAAATTACCTCCAGGAGTTGATAAA
GTAGAAGCAAAGAAGGTTCTAGAAGGATGCCAGTCGAAATCTGGAAAGACGCCACAGGAG
ACTGCGTTTGAGATCTACAAGTGTTACCACGCTGGCGCCAAAACCCATATTGCTTTAGCA
GGAATTTAAAGAGTTGAATACAGTATTAAACATGATAATTCAGTTGTCCTGTCTTATTTA
CCAATCTGGCCTGATGACGGCGATTTANAGACCAAAAGGATTTAGACAAATGACTTTCTT
TAACGATTTTGAACAGGACTGATGTAGACTTTTCAATAGCTTAATGTCAAGCCTGTACAA
TGTTGTCACATTGACTAACCCCCCTTTTAGC

>AgosPBP1	CDS:118..507	Length:130	Frame:1
GGAGTTAATACCACCGCCACGACAACTAGCGGAGCGTCGGTCAACGGCACGGAGCGAACA
ACTGTCGTAAAATCTTCCTCCGGGGTAGCTGGAAACGTCACAACACCAAAGCCAACAATG
ACGGATGGGCATGTAGCTCTAAAACAGAAGTTGAACACAATCGCGGTAAAATGCAAGGAT
GAATTGCACGCACCTCAGGAAATCATGGCACTGGTCAGTAATACGGTGGTACCTCAGAAT
GAACAGCAAAGGTGTTATTTAGAATGCGTGTATAAAAATCTTAACTTGATCAAGAATAAC
AAGTTCAGTGTGGACGATGGCAAGGCGATGGCTAAGATACGTTTCGCTAATCAACCGGAA
GAACACAAGAAAGCAGTGACAATAATAGAGACTTGCGAAAAAGAGGCTATTATCGATCCG
AAAACTACTGAAAAATGCGCAGCTGGACGAGTGATCAGAAACTGCTTTGTTAAAAACGGA
GAAAAAATCAATTTCTTCCCTAAAGCATAAGTCTGGACAGAAAACGGAAAGTATGAGTTT
GAACATTTCAACCAAACATGGATATATTAAAAATACCTATAATATTATTATGTAATAATT
AATTATTTAAGTTATGGTTTTTATGAATAAAATGTAATAAAAAAAAAAAAAAAA

>ApisOBP1	CDS:180..602	Length:141	Frame:3
GGGAAAAGATGTGTACTATAACGGTCCTAAGGTAGCGAGTCGAGGTCGAGCTCTATTTAG
GTGACACTATAGAACCAGAATATTGTAATAAAACAACGCGCACAGTCTTCTCCCGGCGGA
GTGACGGAGTGATAATAACGACAGTAATAAAATTCTCCAGTCCGCAAAAAACGTGCGAAA
TGATTTCGTCGACGTTTTACATAACGTTGGTGTTCGGTATTGCGATGCTGATTTCATGTG
GCCACGGGCGATTTACGACGGAGCAAATCGATTATTATGGAAAAGCGTGCAACGCCAGCG
AAGATGACCTCGTCGTAGTCAAATCCTACAAGGTGCCAACTACAGAAACTGGAAAGTGTC
TGATGAAATGCATGATCACCAAACTAGGACTGCTGAACGACGATGGTTCGTACAACAAAA
CTGGCATGGAAGCGGGGTTAAAGAAATACTGGTCGGAATGGTCTACGGAGAAGATAGAGA
GTATAAACAACAAGTGTTATGAAGAAGCTTTACTTGTGTCAAAGGAGGTAGTAGCGACGT
GCAATTACTCGTACACTGTGATGGCATGTTTGAACAAGCAGTTGGATCTCGACAAGTCAA
CTTGAAACTCTTGAGCTGCATATTGAAGAGTAACCGAGTGGACCGAAACGAGAGTCAAAC
GTACCTACATATTATTTTTCATTTTAAAATCGTTTTATTTTCATACTCAAACATTTTATA
TTGTACAATGAAGTCAGAAGTGTATTGTTTGATATAACAAAAATATTATACATAATATAT
TATATATAATATACAATTAGTTTTTGGCTGTCACACTTTAGGATTTAAATGATATTTTCC
GGTTTCCTTGATCCGACGACGATCACCTTGACACGTTTATGTATCGAATAAAATTGTAAA
AAAGCATCGGAATAATAATCATTATTATATACCTATATTATATTAACAACGTTTTAATAA
AATACTATAATTCAATTGGTTAATGATGAAAAAAAAAAGAAAAAAAAAAAGAAAAAGAAA
AAAAAAAGCA

>ApisOBP2	CDS: 143..607 Length:155	Frame:2
AGCGTTTTAACACGGTCACCACAAACGTATGGTCGAACTCAGTTTTATTCTCAAGTAACG
AGTTGAATAAAAAATATGTTGGTGATCCGTTGCAGTAAAAAATTTGGGTGCAGTGCAAAT
AGAAAAGGAACACAGCTGAAGTATGGTCGCCCGGAAAAGAATGTATAACATGTTACCAAC
GACCGTTTTGTTCGCCATCATAGCGGCGACCGTCTTAAAGGATTGCGACGCTTACTTGAG
TGAAGCGGCCATCAAAAAAACACAACAGATGTTGAAAACCGTATGCTCCAAGAAACATTC
GGTCGAAGAGGACGTATTTACGAACATCAAAAAAGGAATATTTCCAGAGGACAACAACAA
TATAAAATGTTACTTTGCCTGTAATTTCAAAACTATGCAATTGATCAATCAAAAGGGAGT
CATCGATAAAAAAATGTTCAAAGACAAGATGTCGATGATGGCACCACCGAACGTATACAA
AATTTTGTTACCAGTTATAGAACAGTGTACTGGAAAAGATAAAGGTGAAGAACTCTGTCA
GTCTTCGTACAACGTCATAAAGTGCGCGCACTCTGTTGATCCCAAAAGTTTAGAGTTTCT
ACCACTCTAGACGTCGTCACCTTCAATCAGCAGTTGATAGATCCCGGGTACAAAGAAACA
TTAAGATTTATCGTCTGAAGTGTTTTTTTATTGATAATAATTTGATTTATATTGTAGAAC
ATATTTTTGTGTGTATTAAAAATTCAAATGCACGTTACAAAAAAAAAAAAAAAAAAAAAA
AAAAAAAAAAAAAAAAGCAC

>ApisOBP3	CDS:230..958	Length:243	Frame:2
CAGGTCAGTCGAATACACTCGTCGATAGTCGTACCAGGTGACTTTATACTGCAGCGCGAA
GACCACATAGATCAATATTACCGTTTGTCGCGTTTTAGAGTTAATTATAAGGGATACACG
CGGGCAAGTTTAAATTTCATTAATTACACCGAGCAGTGCAATATCATAGATATCATCGGC
GTCGTGCGAGATCAGCTCTTCGTGCATACCTAGTACATTCGTCGACATTATGAAGGTATC
TGCAGCGACCGCCGTCCTGGTCGCTCTGGTCGCCACCGTGCAGAGCTCGGACCCATGTAA
CATATCTACTTGCTACAAGAGCGGCACGACGAAGCCGCCAATGGCCGTTACGCCCACTCA
CCTGCCGGTACAGTCATCGTCCACCCAGACCAGCCACCCACAGACCACGTACGCCAAGGA
TCACGTGCACGGTTCAACCACCACCAAGTCCGGTGTCAATGCTACGGTCACGACAGCCAG
CGGAGCGTCCGTCAACGGCACTGAACCGCCGGCCGTCGTCAAGTCTTCCGCCGGAGTAAC
CGGAAACTCCACCACGCCCAAGCCTACAATGACCGAAGGACATGTGGCTCTGAAACAGAA
GTTGAACACAATTGCGGTGAAGTGCAAGGACGAGCTGCACGCGCCCCAAGAGATCATGGC
ACTGGTCAGTAACACGGTAGTACCGCAGAACGAGCAACAAAGGTGCTACTTAGAGTGCGT
GTACAAAAATCTTAATTTGATCAAAAATAACAAGTTCAGTGTGGAAGACGGCAAGGCGAT
GGCTAGAATACGCTTCGCAAATCAACCAGAAGAGCACAAGAAGGCAGTAACCATAATAGA
AACTTGCGAAAAAGAAGCTGTTATCGATCCGAAAACCACTGAAAAATGCGCAGCTGGACG
AGTAATCAGAAACTGCTTCGTCAAAAACGGAGAAAAAATAAATTTCTTCCCTAAAGCATA
AGTCTTGATATGTGGACGGAAAATGGAAAGAATGAGTTTGAAAATTTCAATCAAACATGG
ATATACTAAAAATACCTATATTATGTAATATTAAATTATTTAAGTTATGATTTTTACGAA
TAAAACATAAAAAAAACTTAATTCAGTATTTATTTTATTAGCATCCATCATAAAAATATT
TTGATTTAGAACATGTTAAAAACTACAGAATGTCAAAAATAATATACTATTAGTATGTAC
ACATTAAAATTATATTTTTTAATGAATAGGTATATATTATAAATCACAGTTTAGTGTGGA
CTTATTTTTATATAGAAAAGAAATATATCAACTTCACCAATGTAAAAATTAAATTATGAG
AAAGTATCCAAATTTTTTTTTCATACCTGCATAATTAAAGAACTATTGCAAACTTTAATT
TTCCTTAGCATATAGTATATAATATAAGTGTAGTAAAATATAATGATAGTTTAAATAAAA
TATGAGACAATTCATGTCTTAAAGTATAATAAAACTATCAAATTAAGACTTAGGGGCTTT
TAAAATAGAACAAAAAAATGTTATACACAAAAAAATGTCATTAATGCTAAGTCTTAACAA
TACAATTATTTTGTTTAATTACACTTTTTAAAATACCACAATAACAAATATAATAGATAA
ATTAAATTCATTAAAAAGTCTAGTTAATTTTTTTTTAAATAATTACATACAAAATATATT
CCATAAAATTGAATTCTTAAGACTATTTGTTACTTTTAGAGGTTTGTGTGTATTTTTATC
CAGTCATGTAGTAACAGATCTTTGAGAGGTAAACGAGTCTCTGGTTTCACTCTTAATAAA
CGTGATATGAGATCTCGAGCCAGTGGAGCAACATGTTGCGGGAAAATATATTGAGCATTT
AATATCCTTTTATACGTTTCTTCATACGTCGAAACTTTCAAAAGGG

>ApisOBP4	CDS:134..619	Length:162	Frame:2
TAGAACCAGATTCTGTCGTCAAACACTATACCACTGCGGTCTATGACAAATCGTTCCTGT
AAAATATTATCATTATAATAATACATCGTTAGTTTGTATATTGTACTGATTCCCTTCGAT
ATTAAACGCAAAAATGTTCGCTCTTAAAGTGGCGTGTCTGTGCTTGTCCGTCGCCGTCGT
TTTCGGTGAAAACAACCAACAAAACGGTCCGAGTGATCGGTCTGCCACTATATTCCAGAG
TTGCATAGCGGAAACAAAATTGTCCGGCGACGCACTCAAAGGGTTCCGGTCGATGAGTAT
ACCAAAAACACAAGCCGAAAAATGTATGATGGGTTGTCTGATGAGAAAAGTCAACGTGAT
TAACAAGGGCAAGTTTTCGGTTGAAGAGGCGACCAAGGTTGCACAGAAATACTACGGGAC
GAACGAAGCGATGATGAAAAAGGCAAAAGACCTCATCGACGTTTGCGCAAAGAAAGCCCA
ATCGACGACTGAAGAGTGTGCGTTGGCCGGAATTGTGACAACTTGTATCGTGGAGGAAGC
TCAAAAAGCTGGCTTATCCGGTGGACCTGGCAGCCGCTCCAGACGAACCGTTTCACCCAA
ATTCAGACGCGACGCCATGTAAACGGTTCACGTTGTTCCTACGATCATATTTTGAACGCT
GTACGCCTATAACTATTAACTACTATTATAATACAAATTAATTTTATGCCAAATAATCTT
GTACATGTTTATATTATGACCGTCAATAAACATTTTATTTAAACAAAAAAAAAAAAAAAA
GCACGTTTG

>DpleABP1	CDS:58..504	Length:149	Frame:1
CCGTTGCTGTCGAAGCTGTGAAGTGAATTGTCTTATTTATATAACTTTATAATAAACATG
ATGTCGTTGAAGTATCTGTTTGTGTTTGGTGTGTTGGCTGTTAGCCTCAGGAGTGCGCGG
GCCATAAGTGATGAAGACAGGAACAAGATCCACACGGCAGTTCTGCCTCATGTAGCTGAA
TGCAGCGCAAACTTCGGTGTTACTGAGGATGACATTAAGGCAGCGAAGGAAGCTGGTACA
TTAGGCACCTTCAACCCCTGTCTAATGGGATGTGTTCTTAAAAAAATCCAAGTAATTGAC
GACAAAGGTTTATTTGATGCTGATAAAGCTGTGGAGTTATCCAACAAGTATTTCTCTGAT
GAGGCTGACAAGAAGAAAGCTGAGGAAATAATCACAACATGCAAAGCAGTAAACGACAAG
GAAGTAGGTGATGGCGAAAAAGGTTGTGAAAGAGCCGGATTGCTCTTCCAATGTTTCCTT
CCTTTTAAAGATGCGTTCATCAATTAGATAGCTGCTGTCTAAGCTCGTGATATCATCGGA
TTCTACAATATTCCTAGCACATTTGTTCTATATATATTTTGTTGCAATTTAAAAAAATAA
AATAATTAAATTTTAAAAAAAAAAAAAAAAAAAAAATGC

>DvirOBP1	CDS:25..441	Length:139	Frame:1
GGGATTTCAAAATCAATAACAACAATGCCTAAACTCCTATTAGCGATTGGTATAGCTGTA
CTAACTATACAGATTGCATTTATCAACAAGGCATATGCCGACGATATGGAAGAGACAATA
GAAGAGTGTGTAAAGTCGCTTGGTCTACCCGATAATTACGTGGAAAAACTAAAAAGTCAA
CAATTAATAGATGATAAATCACCCTGTTTTACTAAATGCGTAATGGAAAAAAGGGGACTA
ATAGATGGTGAAGGAAAATTAAATGTGGACAACGCAGAAAAGGATATCGATTCCGATGAA
AAAGCCAGTCAGAAGAGCAAGGAAATTGCAAAGAACTGTGTGCGTCACATCACCACTATT
TCCAGCTGTGAAGATACTTTGAAATATAATGCATGTCTTAGCCCTGTATGGTGTTCTGAT
GGCACTCTCGCTCACAGAAAATAATGTTATATAGATACATAATCAACTATTGTGCTTAAA
ATTATTAACTTTAATAATTTTTTTATATATGCGAGTACAATAGATTATAACTATTCAAAA
TGCAAAAAAAAAAAAAAAAAATCGG

>DvirOBP2	CDS:1..432	Length:144	Frame:1
GTTGCTCTATTCTTCGTCTCTGCACAAGCAGCCCTTGACCCCAAAATAGTCGCAGAATTT
ATGGAAAAAGTTACAAGATTTGGAGAAAAGTGTATGGAAGAGACGAAAGCAACGAGTGAG
GATGTTTCCCAAATCATGGCCCACAAAATTCCAGAGAGTCATGAGGGAAAATGCATGATC
TCGTGTGTCTACAAAGCCTTCAAAATCCAAAATGAAGATGGAACCATGAATTCTGACGAA
ACTTTGAAGCTCATGGAGAGGATCAAGGAAAGTGACGCAGAATTATACGAGAACTTGATT
AAAGTGTTCAAAATTTGCCATGGAAAACCAGAACTTATTGTCGCAGATCCCTGTTTGACA
GCTGTCAATGTGGGGACATGTGCAGTGACTGAAGGAAAAGCGCTTGGCATCAAATCCGAA
TTGTTTGGAATGTGATTTTTCTATTAAATTTTCAAAAATGTTATACCTGTATTTTGGACC
TGT

>DvirOBP3	CDS:31..480	Length:150	Frame:1
TTGGGGTTAAACATCAAACCACAAGTAACCATGAAGTACCTCGTGATTGTTGCTCTATTC
TTCGTTTCCGCACAAGCAGTACTTGACCCCAAAATAGTAGCTTCATTTATGGAAAAAGTT
ACCAAATTTGGAGAAAAGTGTATGGCAGAGACCAAAGCAACAAGTGATGATGTTGCTCGA
ATCATTGCTCACCAAATTCCAGAGACTCACGAAGGAAAGTGTATGGTTTCCTGTGTCTAC
AAAGCATTTAAAATCCAAAATGAAGATGGATCCATGAACCCTGACGAAACTTTGAAGCTC
ATGGAGCAGGTAAAAGAAAGTGACGCAGAATTATACGAGAAGTTGATGAAAGTGTTCACA
ACTTGCCAAGGAAAAAAAGACCTTATTGACGAGGATGGATGTGTGACAGCTGTCAATGTG
GCAGCGTGCGCAATAACTGAAGGAAGGGCGGCTGGAATCAAGTCAGAAATGTTTGGCATG
TAAATTGAAGAGAGATTATAAAAATAAAAGCTTAAAATATTATTTGTTAATTTGTTTTTT
AAATAAAACTTTTTTTAAGGCAAAAAAAAAAAAAAAAAATGCG

>DvirOBP4	CDS:3..380	Length:126	Frame:3
TGTTGGGGTTTTTAGTAGTTCTTTCACTTGTTGTGGCAGTTGCTCTGGCTGGGGAACGTA
GAGAGCAGCTCAGAACTGCCTTCCACGAATGTGTCAGCGGCGAGTCAGGAGGGCCAAATG
ATCCAAGAAAACTGGTACTGCAAGATGATGCAGATGTCGCTAAAGTAGGTGCAGCGATCT
TTTGCATCAACAAGAAAACTGGAGTACAGAGTGAAAATGGTGATATAAACATAAACGTTC
TAAAACAAGATGTCAGCCTTTGGGCAAAGGACGACGTTAAAGCTAGTGAAATTGTTGATG
AGTGCACAAAGAACAAAGGAGCAGATGCCAATGAAACTGCATTTAACGTATTTAAATGTT
TAGTGAAGAAAAACGGTAAATAACAAGGAAGGTATAACGGTAAAATTAAGGAACTAATTT
TCATGTAAATGCTTGTTAAAAATAAAGATGGAACAATTTTTAAAAAAAAAAAAAAAAAAT
CGGA

>DvirOBP5	CDS:14..409	Length:132	Frame:2
GGGCTAAACCAAGATGCAACTAGCAAATATTTTAATTATTGCTTTGGTCTGCGTAACAGC
GTACACCGCCAATACTGAAAGGGGAAGATTATCTGAACTGGTTAAGGAATGTCAAAAAGA
ATCTGGTTCAACCGTTAATGAAATCGAAATCATTAGAAATAATGGAGTTATAACCCCTGA
TACTGGCAAGCAAGCTCTTTGTGTTAATCGTAAATTTGGTGTACTGGATCAGAATGGAGA
CGTTATTCCTGATCAGTTCAATCAACACATTGAAATTTTGAGTGGTGGCAACAGTGATGC
TCGGAAAGAATTTAAAGACAATTGTAGCAAAACTGAAGGAGAAAATCCCGAAGCTAAAGC
TATCAAATTTGTTAAATGTATGCAAACCGTGTTAGCAAAATATCCTGTTTGATTTGTTTA
AAATTTTAAGGAATCCTTACCTGAAAGGTAAGCAATGTACAAATATGTAAAATAATTTGT
AATAAATACATGACCAAATAAAAAAAAAAAAAAAAAAAAATCG

>DvirOBP6	CDS:220..540	Length:107	Frame:1
TATTCTAAACAACTAAACCTAGCTGAAACTTCCATGTATGATGAATGTTGCTTTAGTTTG
CTTAACAGCGGAGAACTTCTAAATAAACTGCCTTTCAATTTGACGTTTATTTGACATTTT
GTAGAAAAATAAAAATATTAAAAATAGTCAAGCAACCAACTTAATTTATATTGGACCACT
TGGAATGGATTGACCCGGTATTAATTTGTGAAAAAGATAATGGGCAATCCAGAACGGCAC
AGAGTTCAAGAACTGGTTAAGGAATGTCAAAAAGAATCTGGTTCAACTGTAAACGAAATC
GAAAACATTAGAAAAGGAGTTATAACCACTGAAACCGGCAAGCAAGCTCTTTGTGTTAAT
ATTAAAGTGGGAGCACTGGATCAGAATGGAGACGTTGTTCCTGATGGGTTCAAGAAACAT
GTTGAAGCTTTGACTGACAGCATTGATGGTCGAAAAGAGTTTCAAGACAAATGCGGCAAA
ACTGAAGGAAAAAGTTCCGAAGATAAAGCTATTAATTTTGTCAAATGTATGCAATCCGTC

>DvirOBP7	CDS:1..414	Length:138	Frame:1
ATGAAATGTGTGTGGGTCATATTAGCGTGCTCTATTATTATGACTACAGGGTTGAACGAG
AAACAAATGGAAGCCGCTAAAAAGGTTGTTACAAATGTATGTACCCAAAAAACAAAAGCA
ACTTTAGAGGAAATCGACAAAATGCATCATGGCGATTGGGAGATAGATCATTCTGCCATG
TGCTACATGTGGTGTGCTTTTAATATGTACAAATTGATGCACAAAAACAACACACTTAAC
TATGCTTCAGCTACGACTCAACTGAATCAGTTACCAGAATCTTTTTACGAATCTGCAAAA
ATGTCTATAGAAAAATGCAAAGACGAAGCCAAGACCTTAAACGATAAATGTGTTGCAGCT
TACGAGATTGCCAAATGTATGTACTTTGCTAATCCTGATAAGTATTACCTTCCCTAAAGT
TTACTGCATACGTGGTCACAGTGTTTAGTATAAATTTAGAACAAAAAAATAAATAGTCTG
TAACAATT

>DvirOBP8	CDS:33..422	Length:130	Frame:3
TTGGGTTCCTATTTCTTCTTGCTATTGCAAAAATGCTGCGATTCGCTTTTTTCTTGTGTG
CTCTTATGGTATTCTGCAATGCTATGCCAGCCCATGATATGCCAGAAGAAGAAATAGAAA
AGATGAAGAAGTTTCACGAGGAATGTAAAGCACAGACAGGCGTCGATATGGAGGAAGTAA
AAAAATCATTAAAAGAAGGTACACCCACTGATGCCATCAAAGAACACACATTGTGCTTTA
TACAAAAAACTGGTTTGGTAGGAGATGATAACAAAATCGATATCGACCTGGCAAAATCGC
ATTTTGAATCAGTGTTTCCTGAATTAGCAGATACCATTATGGCAGACTGCATATCAGACG
AGGAAATTACGAAAGACTCTGCTTACAATATGGCAAAATGTGTAGTTGGCAAAATAGGTC
ATTAGATAAAATTGGAATTTATAATTACGTAATGGAGAAAACAAATTATATATTTTTTGT
TAGTTTACTAAGCTAAATTTTGATACTGGATATAATTCTAAAATTGTCTTTACAATTTAA
TTAGCATCATTTCATTACTTAATCATGCTTGGGAAATTGTAAATGTATCATTCGAAACTT
TCAAATTTATTTAAAAATAGTTGAAGTTTTATTGTTACTATCTAGAAAGATAAATTAATA
TTATCATCTAATGAACATTAAATATTTCATATTTGTTAATACAAAATTTGCTGAACGCAA
TTGTTACTATCCAGTTTCAGAACTGTAGGGAAAATGTAGAGTAGAGGAAAATTTATATTG
GTTGTAATAAAATTTTGTTATAAATATTTAATTTTAATTTAATTTAACTAGTCCAGAAAT
AAAGAAAGGAAAATCAGTCGGGCCAGATGATATCACTGGCGAAGTATGGAGAGCATTAGG
ACGGACAGAAACAAGTTAGCTAACATGTTTATATAATAGAATTATAAAAA

>DvirOBP9	CDS:23..364	Length:114	Frame:2
TCCATTGTGTTGGGGTATAATTATGAAATATTTAATTGCATTTGTGCTGTTGTTCGCTGT
TGCGGCAGGCGATCGCCACGATGATATCAAAGCAGCTGCCGAAGCATGCAATTTGAATAA
GGTTGTCCTTCAAAGTCAAGACAAAGAAAAAATAGGTGAAACGGTTTTCTGTGTAAACAA
GAAAATTGGTCTCATGAATGACGATGGTAGCCTTAATGAAAATGTCTTTAAGTCCGATGC
AAAATTATGGAATTCTGATGACGATTTAACTCAAAAAATCTTCAATAACTGCAAAGATTT
AAAAGGTGATACTCCTACCATTAAGGCGTATAATCTAGCCAAGTGTATTAAAGAAAATAG
AAACTAAAAATATAAGTATGTTACAGTTAATACCATCTGAAAAGATGTTTGCCATCATTT
GTGATAATATTATTTTGGATCTTTTCTTATGCTATTATATTAATTTTGTGATATCGTAAT
AAATTTTTAAAATAAACGTTGCAGTGTAAAAAAAAAAAAAAAAAATGCGA

>DvirOBP10	CDS:48..470	Length:141	Frame:3
TTGGGGCACCGATTTTTTTTTTTTTTGTCACTCATTCATTAATCAAAATGTGTAAAATGA
AATGCATGTGGGTCATACTAGCGTGCTCTATTATTATGACTACAGGGTTAAATGAAAAAC
AAATGCAAGCTGCTATAAAAGTTGTTACAAATGTATGTTCCCAAAAAGCAAAAGCAACTT
TAGAGGAAATCGAGAAAATGCACCATGGAGATTGGGAAGTGGATCATTCTGCCATGTGCT
ACATGTGGTGTGCTTTTAACATGTACAAATTGATGCACAAAAACAACACACTTAACTATG
CTTCAGCTGTGCAACAACTGACTCAGTTACCAGACAGTTATTACCCATCTGCAGTATTGT
GTACGGAAAAATGCAAAGATGAAGCTAAGACCTTAAACGATAAATGCGTTGCCGCTTTTG
AACTTTCCAAATGTATGTACTTCTGCAATCCTGAGAAGTATTTCCTTCCCTAAAATTTAC
TGGATACGTGGTCACAGTGTTTAGTATAAATTTAGAACGAAAAAATAAATAGTCTGTAAC
CAAAAAAAAAAAAAAAAAATGCGA

>DvirOBP11	CDS:53..460	Length:136	Frame:2
GAGCTCGAATTCCATTGTGTTGGGGTGAGAAGTTCGAGAATATACAACTATAATGGTGAA
AAGATTGCTTTTCTGTGCTATTGGATTACTTTTTTTAAAAATTAAGGTGCAGGGACTTGA
CCCTGAAATGCAGGAATTGGCTGACATGCTGCACAACACCTGCGTTGGAGAAACCGGAGC
TAGTGAAGATGACATTAATAACGCAAAAACGGGAAACTTTGCAGATAAAGAAGAATTTAA
GTGCTATATAAAATGCCTAATGGCTCAAATGGCTTGTATAGACGATGATGGAATTATCGA
CGAGGAAGCTACTATAGCAGTGTTACCTGAAGAGTTCCGCGACAAAGCTGCTCCTGTCGT
TAGAAAATGTGGAACAAAAAAGGGTAAAAACGACTGTGAAAATGCTTGGTTGACCCACAA
GTGTTATCAATCGGAAGCTCCAGACGATTATTTCCTCGTTTAACCCTGTTGATATCTTCA
TCAATATTAGTTAGATAGGAAAGAATAGCAACGAACTAATTATCTGTATCGTAGAAATAA
TAATAAAAATATTTATATATAAAATATTCGATAACTAGGGATATATGTAAAGTATTGTTA
CTAACCCTATATGTTAATCGTGAAGCTAATAGTTTTATACAGACACTGTGACCATCTATG
TATT

>DvirOBP12	CDS:43..435	Length:131	Frame:1
TTGGGCCATTGTGTTGGGGATTCCTGAGAGCAGTCATACACTATGAAAAGCTTTATAGTT
TTTGGATTTTTAGTTTGTGGGGCAATGGCTTTCACAGAAGAACAACAACAGCTGATGGAT
TCTTTACATGCCGAGTGTGTATCTCAAACTGGAGTTGGTGAAGATGCCATTGGCAAAGCA
AAAGGTGGAGATTTTGTTGACGATCCCAAATTAAAATGTTACATGAAATGTGTTTTTAAT
GAAATTGGTGTGATAACTGACGATGAAAAAATTGACATAGAAGGTGCTCTAGCTATTTTA
CCCGATGAGATGAAAGATATTGCTACCCCAGTAATCACAAAGTGTGGTACTCAAGCTGGT
GCAGATGTATGCGAAGCCATATTTAATACATTGAAATGTTATTACGATATGGATAAAAGA
GCATTCTTTTTACCGTAGAAAAATTATTGGATGTAAGAAAATATGTAATTTTGTTTTTTT
GTATTAAGTTTTTTAAAAAGTGGCATCATTAAAAATGTATTCGTAATGTTGACTTAAATA
AACGTTTTTTTATGTAAAAAAAAAAAAAAAAAATGCGA

>DvirOBP13	CDS:64..492	Length:143	Frame:1
ACTAAAGGGAAAATATAAAAATTTCGATAACAAAACTCAAATATTGGGAACAAACACAGC
ATAATGTATCGGCTTATATTACCAGTATTTGTATTATTCGTAACAGCCAAAATAGCAGCA
CATCCTTTGGACTTATCAGATTTTAAGCAAGAAGTTATAGAGCTTACAAAAGTACTACAC
AATGAATGTGTAGGGAAAACAGGTGTGAATGAACAAATAATAGATAAAGCGAAAGAGGGT
GTTTTCGAAGATGACGTTAAATTTAAGAAATATTTGTCGTGTTGCTGGGTCACCTCAGGT
GTGATGGAAAAGTCGGGAAAACTGAATGAAGACATGCTTATTGGTTTCATACCTCCTAAG
TATAAAACAACTATTGGGAAATCAGTTCTGACATGTCAAAAAAACGTTGCAGGTATAAAA
CCTCTTCATAATATGGTATTTGAAATGGAAAAATGTATATATGCCGCTGCGCCAGAGCTG
TTTGTTATGTTTTAAAACGAAAATTACTTCTCTAATAGACCTGAAGACACTAGCCGCCAT
AATTACTATTAGATTATGTTTAAATTAAAAATAGATGTGAATTTAGTATAATAAAACCTG
TTAACAAAAAAAAAAAAAAAAAATGCGA

>DvirOBP14	CDS:25..432	Length:136	Frame:1
GGAAATAAAAAAAACACTGAAATAATGTTTAAAACAGTGGGTTGCTTTTTTGCGCTGGTA
GTTCTAGTGGCTGGCCGTATGGAGCTTCCCCCAGAACTTCAAGAATACGTTAAAGATCTT
CACAATATTTGTATAAAAAAAGCCGGAGTTTCAGAAAGTGACCACGCGGCGTACGATATA
GTAAATAATCCTCACGATCCAAAACTTATGTGTTATATGAAATGCCTTATGTTGGAAGCA
AAATGGATGTCACCTGATGGTGCGATCCAATACGATTATATTATTAATATGGCTCATCCA
AAAATAAAAGACCTTTTGGAAGCCGCCCTTAACAAATGTAGGACGATTGAAGAAGGAGGA
GATTTGTGTGAAAAGGCATCCAATCTAAACTTTTGTTTATCCAAAGCAGATCCAGAGAAT
TGGTTCTTGGTTTGACACTCCAAAGATTCGATATGGACCTTAAGACGTTAATACTATAAG
ACGTATATTGTTTAAATTATTTTTTCTGAATTGAATAAAACCTGTAAAAAGGTATGAAAA
AAAAAAAAAAAAAATGCGA

>DvirOBP15	CDS:33..419	Length:129	Frame:3
ATTGTGTTGGGGTGTGAGTAAGTTTTATCAAAATGTATTATTCTGTAATATTATTGTTCT
TTGGTGTTCTTTTTTCACACGGAGAGTGCCTTTCTGAAGAAATGAAAGCCAAAATAATGG
ACATACAAAAGGAATGCAGTGCTGCTACAGGAATAGACGACCAAGCAGTAGCCCAAGCAT
TGTCAGGAAATTTCCCTACAGACGACAAATTCAAAAAATTCGTGCTATGCTTCGGAAAAA
TGATCGGATTTCTGGACGAAGAAGGTAATCCAAACATTGCTGCTATTTCCGAAGCGATGA
AGAAAAATTTTGGTGATCAAATGTCCACAGATGTTATCATGGGGTGCACGAAGAAAGAAA
GCACACCAGAGGAAACTGCGTATAATGTATTTAAATGTTCCTTTAAAGTTATTCATATGT
AGATTGCAATAATAAAATAGAGGTATAAAAAGATGTAGTTATGTAACATGTTTGTCAAAT
TAATAAGATAATATCTTAGCAGAGTTTAATTATTTGAAGCGAAAATTGAGTAATATTTAC
ATTGTTCATGTAATCGATGTAGGGTAATTCTTTACAAGTTCTAATAAAATTAGACATTTT
CAAAAAAAAAAAAAAAAAATCGG

>DvirOBP16	CDS:52..489	Length:146	Frame:1
TGTTGGGCTCTCATCTAAAAGATCTATTAACCATTTGCATTTAAAACAAAAATGAACGCA
TTTATTGTGATATGTGTCTTGATAGCCAGTTTTGTTTGTCTGCAGGCAGCTCCACCAGCA
AGAAAAACCTCGGCCGAAAAGCGTGAAGATATGAAACAACGTACGGTAATAGGACTTTCG
TGTTTAAAGGAAACCAAACTGGATAGATCAGTTGTTGAGAAAGCCATGGCCCAATTAGGT
CATTCAGAAGATCCAAAGTACAAGGATTTCCTATCATGCAGTTATAAAAAGCAAGGTTAC
CAAGACGAAAACGGTAATATTTTATACGAAAATATTAGCAATTTTTTGAGCAACTATTAC
AAAGCTGATAGTCTTAAAATAGTTGAGAAATGCAAGGGAACAACTGGTTCTAACCATAGT
GAAATGGCGTATAACGCAATGAGGTGTGTTATATCAACGCTCAACGACATTCCAGACGAA
GAGTTGATATAACATTCACATACTAGCAAATTTTTAAATTATTTTCTACCATTACTTGCT
ATTAAAAAATAATTTGTGTAATTTAATTTATTATTATTTATGTTTAATAAACTCTTTTAA
ATTGTTAAAAA

>DvirOBP17	CDS:108..539	Length:144	Frame:3
GCTCTACATTTAGAAAACAAAGTAATAGAGTTTCAAAAAAAAAATATTTACTTACTATTT
TGAAATTTAGTGTTGGCCGCCTAAAGTTATAACTTATAATATCGAAAATGAAAGCTGTGC
TGGTACCAGTCATTTTGGGTTGTTTAATAGCTGCATCATATGGAGCAATGGACAGAAGTA
AATTTCCACCAAAAATTTTGGAAAACCTAAATGAATGGCATAACAAATGTAAGAGAATGA
CTGGAACTACCGAGGCAGACATTACGGAAATGATTAATGGACGTTTTCCAGAAAACATTG
CCATTAAGCGATACCTTTACTGCTTATGGGAAATTATAATTGGCATCAAAAAAGGATTTG
ATATCGATGTTGAACAGATATGGCATTATTTACCAAACATGCATAAAGCTGACTACGTAA
ATTACGCTCTATGCCACAAAAAAGCAAAGGAAACGCCTGGAGATGACTGGGTCGAGAAAA
TCTGGCAGATGCAAAAATGTAACCAAAAGAGAATCGATGCTGAACATTACATCTTCTTCT
AAAGA

>DvirOBP18	CDS:2..418	Length:139	Frame:2
GAAGATTGTGGTGGGATTGTGCGTAGTTTTGGCAGTACACTATGGATTTTGTGCGATGTC
TGAAAAACAAATTAATGCAACTAAAAAACTGGTCCGAAATACATGCATGAATAAAGCAAA
TGTGGCTCCAGAAATCGTAGATGCTATGCACAAAGGAGATTTTAGTCAGGGACAGTGCTA
TATATCATGTATCATGAACACGTACAAATTGATAAGCCCTGAAGGTACTTTTGACTGGGA
AGGAGGAATAAGAACCATGGAAGCAAACGCGCCCAAAAGTCTCGTAGCTACTGCTAGTGT
TTCCATAAAGAAATGCAAGGATGCGATGAAAACAAGTGTCAAGTCAAATAAGTGTCAAGG
CGCTGCCGAAATAGCCCAATGTATCTATGAAGATAATCCACCTAATTATTTCTTTCCGTA
AACTACTTAATGGAGGTTTCGTCGTCGTCAAAAATGTTCGTGTGATTATTTTTAAGTATA
TTTATTGAATACATTTTATAATGATGCCATTTATTACTTACTGGAGTCAATAAATTTTGT
TGCAGCAAAAAAAAAAAAAAAAAATCGGA

>DvirOBP19	CDS:2..409	Length:136	Frame:2
CCTTTCGATTTGCTTTTTTGCAGTAGCCAACTGCCAATTGGATAAAAAGGATTTTGGAGC
ACATCTGCTTGAAGTAGTTGATGTTACTCATGACAAGTGCCAAAGAATTACTGGGGCCAG
TCAAGCTCTTATTGATGAAATGAAAAAAGGAAGTTTTCCTGAAGATATAGCTATGAAGAG
GTACACTTACTGTCTCTGGATGTTGATTATGAAATTGCGTGAAGATCTAGTCCTGGATTC
GAGAAAACTGTGGTATTACGTACCTGATATGCACAAGGAAGATGCAGTCGTTTACATGAA
ATGTAACGAAGAAGCAAGAAAATTACCTGGTGACGATCTGGTCTCAAAAATTTGGAATAT
GCAAAAATGTATCCAGAAAAATATTGATGACAAACACTACATCTATTTCTGAAGCGATCC
AAGGAGTATATATGATGGATACGTAGTTGATTTTGTTCATATATTATGTTCAATATAAAA
TAAATAATAAAACATTACAGAAAGAAAAAAAAAAAAAAAAAATCGG

>DvirOBP20	CDS:30..416	Length:129	Frame:3
TCCATTGTGTTGGGATCAATTAAAGCAAGATGAAGCATTTTTTAATTCTGGCTGTGGTCT
GCTTAACAGCGACTGCATTTCATATGCCTGAACACGACAGAGTACAGGCCACGATCGCAG
AATGCCAAAAAGAATCCGGTTCAAGTGTAGACGAACTGGAAAATGTTAAACTAGGGAAAA
TAAACCCTGGTACCGGCAAGCAAGTTCTTTGTGTTCATCGTAAATTGGGATTCATGGATG
AGAATGGAGACATTCTTGCTGGTCCGTACAAGCAACACGTTGAAATTATTACCTTCGACA
AGGGTCGTCAGCAAGAGCTCCAAGCATGTAGCAAACCTGAAGGAGAAAATGCCGAAGCTA
AAGCTGTTAATTTTGATAAATGTTTCCAATCCGTTTTACAAAAAATGGGACGTGATTGAT
TTATTTAAAAAAAATGTATAATAAATAAATTGATATGATAATAATAAAATATAAAAAAAA
AAAAAAAAAATCGG

>DvirOBP21	CDS:14..445	Length:144	Frame:2
TATCGTCGACAAAATGTCAAAGTCTACAATATATACAAGTATATTTTATTTAATAGTTAT
TGAATTAGCAATAACAGAAGCTGCTCCACAATCGGATATTAAAGAATTACAAAACTTGTT
GCAAGCGCTAAGCGAAAATTGTGCAAGAAAAGCTAAAATTTCACAACACTTAGCGACAAA
TATTGAAAATGGTATATTTGAAGACGATGCTAAGTCAAAAGCTTATGTTGCGTGTAACTG
GTTGGACTCGACTGTGATAGACGAGCAGGGAAATTTAAATGAGGATATACTGGATCACCT
TTGTCCACCATCCAAGAAACCCCAATTGACGAACTTGATTATAAGGTGTCATAAAGCACA
ACCAAAAAATCAATCTGTCGAGGACATAATATACGGAATGTCAAAATGTATATATCCCGA
AGACACAACATTATTTAAAATAAAATAAGCAAACGTTCCCATTTCTACGATAGGTAATGA
AAGTTCCCGTTTCTAAGAAGATAGATTTATTTGTATGTTGATATGTTTTTACTCTTTATA
AATAAATCAATAAAAGACTAATTGTTAAAAAAAAAAAAAAAAAATGCGA

>DvirOBP22	CDS:46..474	Length:143	Frame:1
TGTGTTGGGGCATAAAAATATATTGAGTAGTTTATTGTCGACAAAATGTCAAAGCCTATA
TTATATACAGGTATATTGTGTTTAATAGTAGGTATTGAATTAGCAATAACAAAAGCTGCT
CCACAATCGGATCTGAAAGATTTAGAAAACTTGTTGCAAGTGCTAAAGGAAAATTGTGTA
AAGAAATCCAAAATTTCAAAGAACTTATTGGCCAATATTAAAAATGGTATATTTGAAGAC
GATGCTAAGTCAAAAGCTTATGTTGCTTGCAACTGGTTGGACTCAACTGTGATAGACGAG
CAGGGAAATTTAAATGTGGATCTAGTTGACCAGATTCTTCCACCCTCCAAGAAACCTCAA
TTGTCGAACTTGATTATAAGGTGTCATAAAGCACAACCAAAAAATCAATCTGCCGAAGAT
ATTATATACGGAATGGCAAAATGTATATACCCTGAAGACTCATCATTGGTTATTTGAAAT
AAAATAATCAAACGTTCCCATTTCTACGATAATGAACGTTCCAATTTCTATGAAGATGAA
TTTATTTTTGTATTGTTTTTACTCTTTATAAATAAATCAATAAAATACTAATTTTTAAAA
AAAAAAAAAAAAAATCGG

>DvirOBP23	CDS:253..1503	Length:417	Frame:1
CTTCTTCTTTTTGGTGTAGTTGCACCAGATGCAGCTGCATTCAAAGAAAAGGTTAAACGA
CTAGAACAAGAATGCCAAAACGATAAAACAACTTATGTGGATGAGGCGGAATTAGAGAGG
TTCAGAAATCATGAGCCGACCACTGCTACCAACTTAGGACTACATTATCTTTGTACTAAT
ATCAAACTGGGAATTCAAGACGAAAATGGAAAGATCAACACAGAGGCCATCAAAAATAAT
CTTCGTGAAATAATGGTTGGAACAGGCAAAATTAATATAATAGCACATAGATGCAGCCGT
AGATTGCCCGAAGAATCAGCAGAAGAAAGTGCTATTACATTATATAGATGTTTACATAAG
CCAGCCCATGTACATAACAACAACCATACTCATATCCATGTTCATAGACATAAGCGTTCA
ATAAAAAGAAGCAAAGCTCACAAATTTTGCCAGTCTGATGAGTCAACCAGGGTAAATGAA
AGTGATATGGAGAAGTTTAAAAAGGGAGAAGAAGTAGACACATCTAAAATAAAAAACTAT
ATTTTCTGTATGAATAAAAAATTTGAGATACAGAATGCGGATGGTACCGTCAATAAAAAC
GGATTTAAAAAATATCTAGAAAACAAGGTAAGCGATAAAACAAGGGCTAATGAATTAACA
AGAAAATGTTCAGAAATATCGGATCCAGTGGCAGAAGAAACGGCTATTAAATTATACAAA
TGTGTTCACGAAAACGATCGTCAGGATAATCAGAATCAAAATGCTTTACAACAACAAGTT
AAGCTTGCCTTTGAACAATGCCAAGCTGATCCAAAAACTTTTGTTGATAAAAAAACTCTT
AAAAAGGCGCGCAAAGGAAAAAAGATTGACACTGCTGGTTTAAGAGCACACACCTTTTGT
ATGAGCCTGAAGTTAAACCTTCAATCTACGGACGGAAGTATAAAAACGGAAACTGTTAGG
AAAAACTTAGAAGGCGAGGAAACTGAAGCTAAAATTAATATAATAGTTAATATATGTGGG
ACTAGAGATGAAAATGATCCAGCAAATCTTACTGCATTAAAACTATTCAAATGCCTATAT
AAATATGAAAAGAAACGAGAGCAGAAAAAACGAGCTTTCCTTAAACGTTTAAAGCAATTT
AAAAAGTTTCACCAAGAATGCTTATCTGATCCCGCCAATCAGGTTGATGAGGAAGTTCTT
TCTAAGTTTAGTCATGGTGAAGAGATAGATGATCCTAATTTAGCTTCTTACACTATATGC
CTAAATAAAAAAATCAAATACCAAGACAAAAAAGGGAAAATTAAGAAGGATGCTATTATT
GACGACTTAAAGTTGGTTTTTGACGATAGAGCTGAAGCGGAAAAAGTGGTGAATGAATGT
GTCGCAAAAACAAGCGGTTTAGCAGTTAGAGAAGGNNGTGTCAAACTAACTAGATGTATT
TTCAAACATGTTGCTATTGCACGTGCAGCTCAAAACAATNNNATCCCTATTAGCGATCNN
CGGTAAAATATTCAAATACAACAANNNNNATTAAAATCAAATTTCGTATCACC

>DvirOBP24	CDS:21..617	Length:199	Frame:3
CATTGTGTTGGGGTTGAATCATGGAATATTTTGTTGTTTTTTTAGTGTTATGTGTTGCAG
GATCTTTAGAGGCTCTTAAATGTGAATTTGGAAATAACAACGGAGAGAATGTTCGGCAAG
CACTAAGCCAATGTTTAAACAGTAATGAAACTGAGCATTTCTGGAAGATGGCAATGATGG
ATGAATCAGATGAGGGTTCGTCTGAGGAAGGTGAACATTCCATGACCAACAGCATGAACG
GTTCCAACTCCAGTACAGTGGCTAAAACAAAAAGAGCTGTCGATGATAAAATGACCAAAC
CAGGAACTGATACAGATAGTAACACAACTGAGGAACCAGATAATGGAGATTCAAACGAAG
CTTGCCTCATTCAATGTGTTTTCACTAATATGGATCTGATGGACACCAACGGTATGCCAG
ACCATTCTAAACTTCTGGAAGGACTTTTGAAAACAGCAACGTCTCGTGAACTACGAAATT
TTTTTCAAGATACAGTAGATCAATGCTATCAAGAACTAAACGAAGGTAATAAAATGGACA
GCTGTTCTTTTTCAACGAAATTGGTCAAATGTTTGGTAGAAAAAGGAAAAGCAAATTGTG
CTGATTGGCCTGCTGGA

>DvirOBP25	CDS:17..412	Length:132	Frame:2
AAGATACTGACCGAACATGGGAAGTAAAGATCTAATAGCTAGTGTTTTGGTACTTGTGGG
ATATATATCCAGTCAAGCAGAGTCAAATAAATTGGAGTTAAACTCCTCTATGACTTTAGT
CACCTGTATGGAAGAAGCAGGAATGACCTTTGACCAATTTAAAGAACAACTAAAAAGTAA
CGGTCATGACGCTTTATGTGTACTGAAATGCTCGTATGAGAAGACAGGAGCCCTAGACAA
AGATGGAAACGTAGACCCTGGTGTATTGTGGGCACATCTGGTAAAACATGGACTAGATGA
TACCCCAAATATCAAAAACAAGTTTACAGAATGTATGAAGTCAGCTGGAAAAATATTAAC
TTGCGATGATGCAGTAAAGTTTGCGAGTTGCTTTGATGATATATTTAATTTTTAAATATT
ATTTGTATAAATATTTGAGAGCTTTTGAATATTGTCAATAAAGCCTAACATTTTAAAAAA
AAAAAAAAAAAATGCG

>DvirGOBP1	CDS:88..510	Length:141	Frame:1
TCCATTGTGTTGGGGCAAGACACACGGAGCTTGGTGCTGGTGGTCCTGGTGGGGCTGGTG
GGAGCGGTGTCTGCTGACGTCCAGGTGATGAAGGATGTCACGCTAGGTTTTGGACAGGCG
CTAGAACAATGCAGGGAAGAGAGTCAGTTAACAGAGGAGAAAATGGAGGAGTTCTTCCAT
TTCTGGCGTGAGGACTTCAAGTTCGAGCACCGCGAGTTGGGCTGCGCGCTCCAGTGCATG
AGCCGCCACTTCAACCTGCTCACCGACTCCAGCCGCATGCATCACGAAAACACTGACAAG
TTCATCAAATCGTTCCCTAATGGTGCTGTCCTATCAAAGACGATGGTGGAACTTATCCAC
AATTGTGAGCTACAACACGACGCAGAAGAGGACCACTGCTGGCGTATCCTCCGAGTGGCG
GAGTGCTTTAAGATCTCCTGCATGAAGGCTGGCATCGCGCCTTCTATGGAGGTCATGATG
GCGGAGTTCATCATGGAAACTGAAAACAAATGATTCATGAGATTAGGTTAGGGTACAGGG
TACAACGGCCTCGCTTTCCGATTGGACGATGTTTTGTTATCAATCAATAAATTATTTGAC
TGTCAAAAAAAAAAAAAAAAATCGG

>DvirOBP27	CDS:28..438	Length:146	Frame:1
CTCGTAGCTGTTCTTCTGCTTTTTATCATGGACAGCTCCACAGAAGCCTCATTCATCGGA
GACAAAATCCGGCAAACTACCAACATATTACTGGGGAACTGTCGCTCTAAAACCGGCGCA
ACGAAGGAGGATTTCGAAACTTTAAGAGAGAGAAAAATCCCAACTACTAAAACAGGTCTT
TGCCTCATGGACTGCCTATTTGAAGGAGCAGGTATCATGGAAAACGGAAAGTTCGTCAGG
TCTGGAATGGTGACTTCTCTTACAAAAGCAATGAAAGGCGATGAAGCAAAGATAGCGAAG
TTAAATGAACTGGGGAAGGTTTGTGAGAAAGAATTAGATAATAAACAATTGCCTGAATGT
CAAATTGGGAAGAAGATCCTCGAGTGCTTGGCTAGAAACGGAGAAAAGTATGGTTTGGAG
TTTGTTAATCCTAAAACAGA

>DvirOBP21-1	CDS:59..370	Length:104	Frame:2
TATATTTTATTTAATAGTTATTGAATTAGCAATAACAGAAGCTGCTCCACAATCGGATAT
GAAAGAATTACAAAACTTGTTGCAAGCACTAAGCGAAAATTGTGCAAAAAAAGCTAAAAT
TTCACAACACTTAGCGACAAATATTGAAAATGGTATATTTGAAGACGATGCNNNGTCAAA
AATAGACGAGCAGGGAAATTTAAATGAGGATATACTGGATCACCTTTGTCCACCATCCAA
GAAACCCCAATTGACGAACTTGATTANNNGGTGTCATAAAGCACAACCAAAAAATCAATC
TGTCGAGGACATAATATACGGAATGTCAAAATGTATATATCCCGAAGACACAACATTATT
TAAAATAAAATAAGCAAACGTTCCCATTTCTACGATAGGTAATGAAAGTTCCCGTTTCTA
AGAAGATAGATTTATTTGTATGTTGATATGTTTTTACTCTTTATAAATAAATCAATAAAA
GACTAATTGTTAAAAAAAAAAAAAAAAAATCGG

>DvirOBP28	CDS:54..482	Length:143	Frame:3
ATTGTGTTGGGCAAATACGGATAAGTATTTTAAAATTTTTTAAGTATTCTATCATGAATT
TGAAATTTCTCTTCGGTGTATTTACTGTGTATGGTGTACTATTCATCCATGTTAAAGCAG
AGGAAGACAGCAGTGAAGAGGTAACCTTAACGAAGCAACAGGTTTTTGACTACTTAAAAA
TCTTGAAGAAATGTGAATTGGATAGTGGCGCAAAACCAAAGTATATCCGTAATAGTATAA
TGGGACGATTTAAGCCAGAACCAAAGTTTAAAGATTATTTATACTGCTTGGGAAATTCGA
CAGGATTGTTAGATAAAGAAGGTAACATTGATAAAAAAGCGTTTCTACACAAGACAAATT
CGCTAATAAAGGATAAGGAACAGGCTGAAAAAATAGTTAATTCGTGTTTGTCACAAGAAA
CTGCTAAACCGACAGCAATATTTAACACTCTTACATGTTACAATGGCATGAGATCGAAGA
TTTAAATGTAATGTATGAAACTATTTGTCATTTGATTCAAGTTCATCTTGAAACAACAAG
TTCATTTGAAATAAAATTGTATCAAATAATAAATGTTTCTTAGTTATTAAAAAAAAAAAA
AAAAAATGCGA

>DvirOBP29	CDS:15..407	Length:131	Frame:3
TGTGTTGGGCCGAAATGGGTTGTAAATATATAATAGTTAGTGTTTTGGTACTTATGGGAT
CTATATGCAGTCACGCTGAATCAAATAAAGTGAATTTGGATCCTTCTATCTCTCTAGTGC
CCTGTCTTGAAGAAGCAGGAATGACATTTGAACAATTAATAGAAAAACTAAAAGGCATGA
GTCATGACGCTTTATGTGTAGTGAAATGCTCGTTCGTAAAGGCAGGAACCCTAGATAAAG
ATGGAAACGTAGACGTTAACTTAGTGTGGACCACCATGGAAAAGCATGGACTACTACGTC
CGGAGATCAAAACCAAGTTCACAGAATGTTTGGAATCAGCTGGAAAAATATTGAGTTGCG
ATGATGCAGAACAGCATGCGTATTGTTTTCGGGATGTATTTAATTTTTAAATATTTGTAT
ATTACTTTTTTTCATGAGTTGTGTATGACTTGAGAGTTATTTTCAATAAAGCATAATATT
TTTTAAAAAAAAAAAAAAAAAATGCGA

>DabbOBP1	CDS:3..341	Length:113	Frame:3
ATGAAGAAAAAGAAAAATCTTTAAAAAAAGTACTTAAGGAATGTCAAAAGAATGATGAAA
CCCATGTTGATGGAAATATCTTGAAGAAAGTTAGAAGACAAAAGCAAGTTGAATTGCCAG
AAAACTATGGAGATCACAAACTATGTGTTCTTAAAGGTATTGGAATACTAAATGAAGATA
ACTCAATAAATTCAGAAAATCTCAAGAAGAGGATTACCAAAAAGGCCAAAGACGGTCAAG
ATGTTGACGCTATTGTATCTGAGTGTGGAGTAAGCCAAGAAAATCCGAAAAGTACAGCGA
TAAACATTGAAAAATGCTTACTTAAGAATGAAATTGATATTTAAAAAATATAGAGTATAA
CTAAAATATTATTGTATATAAATATTATGTAGGTTACCTTTTTTATATAAAAATTCACTG
TAAAAGTATTAACTGATCAGAAAAGCTAACATAAATATATTTTCTTTGATATTCTTACAA
TTTCGATACAAAATTTAAAATAGTTTTTTGGCGCAAAATGTATATGTTGTAGTTAAAAAA
ATATTTTATCAGAACACAGTTGTGAATACTATATTTTCTTTAATTAAGAACAATTTTGTT
ACAGAATATAAGAAGTTAAAGTTAAACAGCAAAATGTCGCCACAAAAGAACTTTCTTGAT
TCAAAATGCGCTCGATGCATGTCAAAGAGAGAGAGAGAGAATACTATGTTATAATTATTA
CCTTTTTTGGTCAGTTTGTTTTAAAAAGTCCAAAAAAACTTGCCTTTACTTTTAGGAATA
TTTAATTATTAAGTAACTAGTAGAATATATTTATTGTATTATATTAAACGT

>DabbOBP2	CDS:22..504	Length:161	Frame:1
GTCACCTTGAGAAGGTCTACAATGAAGTTTCTTATAGTAGCAATAGCCCTTTTCGCAGTT
GTATTGGCCGAAGTTGCCGACCCTCATGGACTGGCTGGAGTTCATCAGAAATGTCAGGAT
GATCCGGCAACTCATGTAGATGAGGCCGAATTAGAAAAACTGAAGAAACATGAAAAAGTG
GAGGTTTCAGATTCATTGAAGAAACATATGCTTTGTATGGTCAAAGGACTAAACTTACTA
AAAGACGACGGCAAAGTCAGTGAAGAAGGTGTCAAGACTCACGTTCAACATGTAATCACA
AAGGAAGAAGCCGTACAAGAAATTACAAAGAAATGTGCCCAAGACGAAGACACTCCAGAA
AAAACTGCTGGACGTTTATGGAAATGTTTACACAAACATCAAGTTTTCCATGGTAATCAC
GATCATCATGGTCATCATGATAGCAGTAGTGAGTCTGAATCTGATGAACATCATCAGCAT
CATGACCATGGACATGGACATCATTAACCATAGTACGATTTGTTTTTGTATTTATTGATT
ACAATAAATTTTTTTGATA

>DabbOBP3	CDS:2..391	Length:130	Frame:2
CGCCATTGTGTTTTGCTTTGTTCTAGTTGCTGTTTTGGCTACCAAGGAAGAATTTGGAAA
AAAACTAAAAGCAGCTAGTGATAAATGTAATGCTGATCCTAAAACTGAACTCCACGGAGA
CGATGTCAAGAAATGGCGAAAAGATGGAGGAGCAGAACCAGCAAACTTAGGAAGTCACGC
CCTTTGTATGTCTAAAGAACTTGGATGGCAAGGTGCTGATGGAAAAGTTGCGAAAGATCA
CATAAGAGAAGGATTATCTCGAGCACTTCCCGCTGATAAAGTTGAGGAAGTTATGAACGA
ATGTTGTGTTGATCAAGAAAATGAAACTGAAACTGCAAAGCATTTGTTCAAATATCTAAT
GACAGAAGCTAGAAAGCATCATGATGGTCATTAATAAGTATATAAATTGTAACATTTAAT
ATTATCAACATGAAATAAATGTTTTAATAAGTAAAAAAAAAAAAAAAAAAAA

>GmorOBP1	CDS:3..473	Length:157	Frame:3
TAATTTTGCTAGCCATAGTTACTTCTGCACTGTTCAGCGAAAACCGATACATGGAATTTC
TTGCGGATTTTAAGCATTGCAAGAGAGAACGAGGGGTTGGTCGATTTGAGCTGGATCGGC
TTAGAGTTGGTAATTTAGCTTATCCCAGTTACGAGGCAAAATGTTTTCTTGGCTGTTTAT
ATGAAAGAACTGGTATTTTAAAGAACGGTGTCTTGCAAAACGATGTTTTAAAAAAAAATG
TTGGATACATTGCCAATCGTGTGCTTCTGGATGAAGTACTGCCGCCATGTTACGCAGTAA
GCGGTACGAACAAATGTGATATAGCTTTCGAATTGAAGAAATGCTTTAAAAATGTTGGAT
TTGATAAAGTTTGGATTACTGTGCCATGGGAAGATAATACCGACCCACAGTACATTGCCG
CAATGAAATTGATCGACGACTTGGCAAATGTAAAATATAGAGTTGCTTTTGCTTAAGATG
TGCACATATTTATAGAATCATTTTGTGATAACGAGTAAAGTTAAATAATTATTTCTACTC
GCCACTTTCGGTGTAACTTATGGCCATTATTACTGATAAAATAGCTTTTCAAAAAGCCCA
GGAGTGTTTGCATAAAAGTTCTATTGAGTTTACGTAAAAACGGTCGGATGAAATTGTTAT
GTAATGAAACAAAATAAATTGCTGTGATTTTGATATTCAATCGCCAC

>GatrOBP1	CDS:3..407	Length:135	Frame:3
TGAAGTCCTTCGCAGCTGCTATCGTTCTACTCACCGTCGTCACTCTTGGCCAGGCTGGAC
TGGACCGAGATAAGGCCATCAAAACTCTGGAAGAATGCAAGGCAGAAACAGGAGCTTCAG
AAGATCCTGTAGCAACGTATGACTCTCAAATGATACCTGAATCCAAGAAAGGCAAGTGTA
TGTTGGCCTGTGCGCTCCGAAAGAGGAATTTGATGACGGAAGACGGTAAATTAGATTCCC
AGGCGTTCAGCAAACTGTTCGAACGCGTATACGCCGATAGTCCCGATGAGTTGGAGAAAG
CAGCCTCAGTCGTCGGCATCTGCAGCACTATTGATATGAAGGGGAAGGACGACTGTGAAA
AGGCCTACGACCTCTTCAAGTGTGGCAAGGAGAACGGTCTCAAACTGTGATAACACCGAT
CATCCAGTATCAGGTGGCCAGTACAACCAAAGTTCCACAATCCATCAACCTGTAATTAAG
TTTTAATAAATCATTCATAATCTGCTGAAAAAAAAAAAAAAAAAAA

>GatrOBP2	CDS:2..340	Length:113	Frame:2
TGGTGCAGATGAAAAATACGAGGAGACATACAAGAATAAAACAATACCTTCAAGCGAAAA
AGGAAAGTGTTTGTTGGCATGCATGATGAAACTCAAAGGTTCCTACGACCAGAACAGCAA
ATTTAGCCCCGAGGGTGCCAAGAAGTACATCACTAAAGTTTTCGATGAAAGGCCTGAGCT
CGTCGACAAGGTGTTTGCCATTTTTGAAGAGTGCGCCAAGATCGATATTGAGGGGAAGGA
TACGTGTGAGGCCGCTTACCAACACATCACGTGTGGGCAGGCCAAACTAAAAGAGCAAAA
CATCAGCTTCTACCCGGATAAGCCTCAAGAAACAACACAGTGATTGGTATTTTTTAACTC
AAGGAAAAACATAAATTGTAGTCACATTTTCGTTATGCTATTATTTGTTAAACAAAAATA
ATTACTTTCATACAATAAAAACAAACTGTTTA

>GbimOBP1	CDS:1..261	Length:87	Frame:1
GAAGGCAAGTGCTTTCTTGGCTGCATGTTTGAAGAAATGGGACTGCTGGTCGACGGCAAG
TTCAGCCAGGAGAACGCTGTAAAGATCATGAAGGAGAAGCTGGAGGAGAAGCCAGACGAA
ATCGAGAAGCACATGCAGCTCATCGAGAAGTGCAACGACGAAGTTGCGTCCCACGACAAC
AAGTGCGAAACGGGCCCCAAACTGCTGGAGTGCTTCAAGACCTTTGCCCCGGGCTTTGGC
ATCGTCCTGCCTGGATCCGAATGAGAGTGAAACAAAGAAGAAGAAGGACAAAGTTACCGG
CCACCGACCCACTTCTGCCGAATTGCTACGGATCGAAGTTCATCGTCGACAATAATATAT
TATGTAAATCTTTAAAATACATTGCGTGTCTCTTGCTTATAAAGTGATGAATATAAATGT
TTGATTAAGACTG

>GbimOBP2	CDS:116..514	Length:133	Frame:2
TTTTTTCTGCTCTAAAAAACTGCTGCAGGNANCTCGGNCCGGGCCCTTAGNACGCGTAAT
ACGACTCACTATAGGGAATTCGACGTCTAGNATCCCCGGGGTCTCTGTCATCACAATGAC
GCCTGTCATCTTGCTTTTGTTTGTCGTCGCAGGAGTCTTGGGGGCAGACACGTCTCCAGG
AAGTCTCTACCGTGAAATCATTCGCCCTGATGCTGTGGATTGCCAGAAAGAACTTCACGC
CTCAGACGATGATGTAAAAATACTGTTGGATATGAACACAGACAAGTTCACTGAGAATGC
AAAGTGCCTGGCGGCGTGCGTGCTGGAGAAGCTGGGCTTCATGAAGGACGGGCGGCTGGT
GCCCTACGACAAGAACGAGGAAGAGTACAAGGTGCTCGACGTGGAAGAAGACGAAGTGAA
GAAGTGCGGAAGGGAAGCGCACGAGAAGTTCAGCGGAAAGAAGTGCCTCATCGCCCATTC
CGCCATGGACTGCGTGCTCAAGAAGATGTTCGTTTAGCGCGGCCTCTGGCTGGGCGAACT
GTGTGCATTGGGGAATAAAGATGCTACTGACTAAAAAAAAAAAAAAAAAAAAAAAAAAAA
CNCCCCCCCCCCCCCCTTTNNGGGGGGTTATTTAAAACCNCCCCCGGNGATNTANTTANC
C

>GbimOBP3	CDS:92..469	Length:126	Frame:2
ANNTNANGCATCATACTNANACGATTTAGGTGACACTATAGAACCAGATCTNGATGGCAC
AGTCTTCAAGAAGCCACAAACAGCAACAGACATGCGTTCCTTCATTGCTCTGCTATTTCT
TGTCAGCGCTATTTCGGCCGAAACTTTGGAGAACTATAAAAGAATAGTTCGTCCTGAAGC
TCAAGTATGTAAGGAACAACTTGGTGCAACTGACGATGAAATGAATGCAATGGTGAACCT
GCAAAAAGACTTGTACAATGAGAAGGCCAAGTGCCTATCTGCGTGTGTGCTGGAGAGAAT
CGGGGTGATGAAGAATGGTAGCTGGACCGCTGTCCCCGCCGAACACCGTCTGGAGGTGTA
CAATGAAGTGTTTGCCGGCGACACCAATCGCCTGGAATTTGCAGACCGTGTCATCAATGA
CTGCCACGAACAGGCTGACCAGAAGTACAGGGCTGGTAGGGTACGGCTGTGAGGCGGCGT
ACCACGCCATAACGTGTTTGGTGGGGATCTCACTTACTAGTTGGGTTGCCGAAAACGATA
CCTACAACTTTTCCGTCAACCTCTAATTTTATTTACAGTGGTTTAAGAATTGAGAAAAAT
AGTAATATTTGGCACAAACGAGTAAATTAAGAATATTATTCATCAAATTAAAAACGAACG
AATTAAAATCAGACGTCACCAAATTTCCTCGACGGAATAATATTTAATTTACATTACAAT
GCAAGAAAGTGTATGTTTCCACTAAATGGCAGACTTCGCGGAAAATGCTCGTAGCCGTAT
CTAAAATCTCGTGGTATCATGAAAAGACAATTTGCCACGTGATGTGCATACTGTATCNTG
ACTTCANTTTATGACTGCTTTTCCCGT

>HcoaOBP1	CDS:2..421	Length:140	Frame:2
CCAAGGTCTTCTCTTCGCCGTGCTTCTGGCCACCATCGCCTTTGCCAAAGCTAAATACGA
TGTAGAAGAAGCGGAGAAACACTTCAATCTGTGTAAGGAAGAGACCGGGGCAGAGGAAAA
TTTCGCGGAGACATACAAGAGTGAAGTAATTCCTTCCAGTGACAAAGGAAAGTGCTTGTT
GGAGTGTGTTATGAGACACAAGGGTGTATATGACAAGGACGGCAAGTTCGACTTAGAGGG
CCTTAAGAAGCATGCCGGCAAGGTTTTCGAGCACAAGCCCGAGAACGTAGAGAAGATGAT
AGCGATTGCCGAAGAGTGTCACAAGATGGATGTGGAAGGTCTGGACAAGTGTGAGGCCGC
TTACAAGTATGCCACTTGTTGTCAAACCAAGTCACGAGAGCAAAACATCAGCTTCAAAGA
CTAGAGGATGAACAACTGGCAACAGAAATGACCGGCCACTGGTTTTAATCTATAATTTCA
GCCAACACGAAGAAAAAGTGTTATCTTGTTTTTGTTGTGCTGGTTTTGTCAGAAACAAAA
CAAAATACAATAGTTAAAACA

>HcoaOBP2	CDS:2..421	Length:140	Frame:2
CCAAGGACTACTCTTCGCCGTGCTTCTGGCCTTCATCGCCATCGCCCACGCTAAAGTGGA
TCTCGAGGAGGCTGAGAAATTCTTCAACAAATGCAAGGAAGAGACGGGAGCAGAAGAAAC
TTTCGAGGACACATACAAAAAGGATATACTACCGTCCAGCGAGAAGGGAAAGTGTTTGCT
GGAGTGTAAAATGAGACTCAAAGGCGTCTATGACGAGGATGGCAAGTACAGTCCTGAGGG
CGCCAAGAAGTACATCAGTAAGGTTTTCGATCACAAACGTGAGAACATTGACAAGGTGTT
GGAGATTTTTGAAGAGTGTAAAAAGATTGATGTTGAGGGATTGAACAAGTGCGAAGTTGC
TTATAAACACGTAGAGTGTGGTCAGAAAAAACTACGTGAGCACAACATCAGCTTCAAGGA
CTAAACACGGGCAACAAACGCAGCACGTGTAATCTTTTTTTACTTGACAGAGAGAGAAAT
TTCTCCCAGTCTGTGTTAAGAAATTTTTTTGTTAATTAAATAAATAAATAATGTTAAATA
AAATACAAATATTCTAAAAA

>HcoaOBP3	CDS:7..411	Length:135	Frame:1
GGCACCATGAGATCCTTCGCTGTCATCGTCGTCGTTCTCGTCGCTGTCACTCTCAGCCAG
GCTGATCTTGACAGGCAAAAATCTATTGAGACCTTGAAAAAATGCAAAGCAGAAACAGGA
GCTTCAGAAGATCCAGAACATACATTTGATACACAAACAGTTCCTGAGTCAAAGGAAGGC
AAGTGTATGTTGGCTTGCGTACTCCGTGAGAAGAAGCTGTTGAAGGACGGCAAAGTGAGT
GGCCCGGCTGTCAGCAATTACTTCGAAAAAACTTACTCCGATAATCCGGAGAAGCTCGAG
TTGGCTGCCCGTGCTGTCGGAATATGCAGTACCAAGGAGGTCAAGGGATTGGACGAGTGT
GAAATGGCTTACGCTTACTTCAAGTGCGGCAAAGAGAACGGTCTCAAGCTGTGATAGCCA
TCAACCACCCTGCTGGCCAGTACAACCAAAGTTCTGTAATTCATCAACCTCTACTTAAAA
ACGTTCAAATAAATCAATTTA

>HcoaOBP4	CDS:1..267	Length:89	Frame:1
ATTCCAACAACAGATAAGGGGAAGTGCTTGATGGAGTGCTTTGTTTATAAAAAGGGATTG
ATTGACAAAAAAGCAAATATCGACCACTCTACAGCTACCCCCCATTTTGAAGAGAGCTTT
CCAAATGATCCCGAAAGTGTGAAGAAGGCTGAAGAAGCTCTTTCAAGATGTGATAAGATT
GATGTCAGCAAACTTGACCATTGTTCTAAAGGAGTAGAAATTTTGAAGTGCTTCAGAAAA
AATGCCAAAGAGATTGGGTTGAAACACTGAAAATTCAACAAGACAGGGTGGAAGACATTA
ATATGTTACTCTGTAAATCAAATAAATAATTATTTTA

>HirrOBP1	CDS:613..861	Length:83	Frame:1
GACTTTCTACTGGCAGTACATCTACGTATAGTCATCGCTATCACCATGGTGATGCGGTTT
GGCAGTACATCATGGGCGTGGATAGCGTTTGACTCACGGGGATTTCCAAGTCTCCCACCC
CCATTGACGTCAATGGGAGTTTGTTTTGGCACCAAAATCAACGGGACTTTCCCAAAATGT
CGTAACAACTCCGCCCCATTGACGCAAATGGGCGGTAGGCGTGTACGGTGGGAGGTCTAT
ATAAGCAGAGCTCGTTTAGTGAACCGTCAGATCGCCTGGAGACGCCATCCACGCTGTTTT
GACCTCCATAGAAGACACCGGGACCGATCCAGCCTCCGGACTCTAGCCTAGGCCGCGGGA
CGGATAACAATTTCACACAGGAAACAGCTATGACCATTAGGCCTATTTAGGTGACACTAT
AGAACAAGTTTCGGTCCGGAATTCCCGGGATGTTTATTGTTCACTTTGGCCTCTGCTGAA
TATGTGGTCAAAACTCGGGAAAATCTCTTGCAATTCCGCAACGAATGTGTCGAAGAATTA
AAAGTCCCAGCTGAGCACGTGGAGCAATACAAAAAATGGCAATATCCTAATGATGAAATC
ACCCAGTGCTACATGAAATGTGTCTTCGTTAAATTCGGTCTTTTCAGTCCCGAAACTGGT
TTCGATGTAGAGAATATCCATCATCAATTGGTTGGTGTTAATGCTGAAGCCAGTCATGAT
GATTCCGTTCATGCTAAGATTGAATCCTGCGTTGATAAGAACGAACAAGGAAGCAATGCC
TGTGAATGGGCATACCGTGGTGCCATCTGTTTCTTCAAGAACAATTTGCAGTTGGTTCAG
CGTAGTGTTACAACTCAAGAATAGTGATATATTGTTTATAAAAACAAAACAATAGTTTAT
AGGATTTAAGCATAACATTTTCAATAAATTCACATTTTTACAAATTTAAAAAAAAAAAAA
AAAAAAAAAAAAGGGCGGCCGCTTAATTAACCTCGAGGAGTGGTCCCTATAGTGAGTCGT
ATTATAAGCTAGGCACTGGCCGTCGTTTTACAACGTCGTGACTGGGAAAACTGCTAGCTT
GGGATCTTTGTGAAGGAACCTTACTTCTGTGGTGTGACATAATTGGACAAACTACCTACA
GAGATTTAAAGCCCCAAGGTAAATATAAAATTTTTAAGTGTATAATGTGTTAAACTAGCT
GCATATGCTTGCTGCTTGAGAGTTTTGCTTACTGAGTATGATTTATGAAAATATTATACA
CAGGAGCTAGTGATTCTAATTGTTTGTGTATTTTAGATTCACAGTCCCAAGCTCATTTCA
GCCCCTCAGTCCTCACAGTCTGTTCATGATCATAATCAGCCATACCACATTTGTAGAGGT
TTACTTGCTTTAAAAAACCTCCCACACCTCCCCCTGACTGAAACATAAATGATGCATGTG
TGTACTGTTATGCAGCTATATGTACAATAAGCATAGCATCACAAATTCACAAATAAGCAT
CTC

>HirrOBP2	CDS:568..1002	Length:145	Frame:1
TCATGGGTGAGTATTACGGTAACTGCCCACTGGCAGTACATCAAGTTTTCATGCAAGACG
CCCTATTGACGTCAATGAAAGTAATGGCCGCCTGCATTAGGCCAGTACATGACTGATGGA
CTTCCTACTGGGCAGTACATCTACGTATTAGTCATCGCTACACCATGGTGATGCGGTTTG
GCAGTACATCAATGGGCGTGGATAGCGGTTGACTCACGGGGATTTCCAAGTCTCCACCCC
ATTGACGTCAATGGGAGTTTGTTTTGGCACCAAAATCAACGGGACTTTCCAAAATGTCGT
AACAACTCCGGCCCCATTGACGCAAATGGGCGGTAGGCGTGTACGGTGGGAGGTCTATAT
AAGCAGAGCTCGTTTAGTGAACCGTCAGATCGCCTGGAGACGCCATCCACGCTGTTTTGA
CCTCCATAGAAGACACCGGGACCGATCCAGCTTCCGGACTCTAGCTTAGGCCGCGGGACG
GATAACAATTTCACACAGGAAACAGCTATGACCATTAGGCCTATTTAGGTGACACTATAG
AACAAGTTTCGGTCCGGAATTCCCGGGATGAAAGTATTCATTGTTGCCTGTTTATTGTTA
ATTGTGCATTCTCATGGCTATGTGGTAAGAAGTCGTGATGATCTCCTACAATTCCGTAAG
GAATGCGTTGCCGAATTGGAAATTCCCGAAAACCTTGTTGAACAATATAAAAAATGGGAA
TATCCTAATGATTCTGTAACCCAATGCTATATGAAATGTGTCTTCAGTAAATTTGGTTTA
TTCGATTCGGAGAGTGGATTCAATGTTGAAAATATACACAAACAATTGGTCGGTGAAAAT
GCTGAAGTTGATCACGATGATGCCATTCATGCCAAGATCGAATCGTGTGTTGATAAAAAT
GAACAAGGCAGCAATGCCTGTGAATGGGCCTATCGTGGAGCTGTCTGCTTCATCAAGAAC
AATTTGCAATTGGTCCAACGCAGTGTTACCAACCCCCAGGCTTAGTGATATTATTTTGTA
TTGAAAATAACAAAAAAAAATATATTTAGTTTGTAAGTTTTTCTTTTTGAGACTTTATTA
TTAAATAAAAATTCAATTTAACTTTTAAAAAAAAAAAAAAAAAAAAAAAAAAGGGCGGCC
GCTTAATTAACCTCGAGGAGTGGTCCCTATAGTGAGTCGTATTATAAGCTAGGCACTGGC
CGTCGTTTTACAACGTCGTGACTGGGAAAACTGCTAGCTTGGGATCTTTGTGAAGGAACC
TTACTTCTGTGGTGTGACATAATTGGACAAACTACCTACAGAGATTTAAAGCTCTAAGGT
AAATATAAAATTTTTAAGTGTATAATGTGTTAAACTAGCTGCATATGCTTGCTGCTTGAG
AGTTTTGCTTACTGAGTATGATTTATGAAAATATTATACACAGGAGCTAGTGATTCTAAT
TGTTTGTGTATTTTAGATTCACAGTCCCAGCTCATTTCAGCCCCTCAGTCCTCACAGTCT
GTTCATGATCATAATCAGCCATACCACATTTGTAGAGTTTTACTTGCTTTAAAAACCTCC
CACACCTCCCCCGAACTGAAACATAAATGATGCAATGTTGTTGTGAACTTGTTTATTGCA
GCTTATAATGGTTACAATAAGCATAGCATCACAATTTCACAAATAAAGCAGTGTGACG

>HirrOBP2-1	CDS:620..186	Length:145	Frame:-2
CAGGATTGAACCCCTCACGGGGACACTCCTCGAAGTAATTTCAGCGGCCGCCCTTTTTTT
TTTTTTTTTTTTTTTTTTTTTAAAAGTTAAATTGAATTTTTATTTAATAATAAAGTCTCA
AAAAGAAAAACTTACAAACTAAATATATTTTTTTTTGTTATTTTCAATACAAAATAATAT
CACTAAGCCTGGGGGTTGGTAACACTGCGTTGGACCAATTGCAAATTGTTCTTGATGAAG
CAAACAGCTCCACGATAGGCCCATTCACAGGCATTGCTGCCTTGTTCATTTTTATCAACA
CACGATTCGATCTTGGCATGAATGGCATCATCGTGATCAGCTTCAGCATTTTCACCGACC
AATTGTTTGTGTATATTTTCAACATTGAATCCACTCTCCGAATCGAATAAACCAAATTTA
CTGAAAACACATTTCATATAGCATTGGGTTACAGAATCATTAGGATATTCCCATTTTTTA
TATTGTTCAACAAGGTTTTCGGGAATTTCCAATTCGGCAACGCATTCCTTACGGAATTGT
AGGAAATCATCACGACTTCTTACCACATAGCCATGAAAATGCACAATTAACAATAAACAG
GCAGCAATGAATACTTTCATGATTATGGTCTTTCTTCCATCCCGGGAATTCCGGACCGAA
ACTTGTTCTATAGTGTCACCTAAATAGGCCTAATGGTCATAGCTGTTTCCTGTGTGAAAT
TGTTATCCGTCCCGCGGCCTAGGCTAGAGTCCGGAGGCTGGATCGGTCCCGGTGTCTTCT
ATGGAGGTCAAAACAGCGTGGATGGCGTCTCCAGGCGATCTGACGGTTCACTAAACGAGC
TCTGCTTATATAGACCTCCCACCGTACACGCCTACCGCCCATTTGCGTCAATGGGGGCGG
AGTTGTTACGACATTTTGGAAAGTCCCGTTGATTTTGGTGCCAAAACAAACTCCCATGAC
GTCAATGGGGGTGGAGACTGGAAATCCCCGTGAGTCAAACCGCTATCCACGCCCATGATG
TACTGCCAAACCGCATCACCATGGTAATAGCGATGACTAATACGTAGAATGTAC

>HirrOBP3	CDS:119..559	Length:147	Frame:2
GGCGGAGTTGCGTGTGACTATAGACAGTTTCGGTCCGGAATTCCCGGGATTACCAATCAA
ATATCTCATAGACGGATTAACCAAGAAAATATTGTTATTGATTTATTAAAAAAGAAAAAT
GGTTTCTAAACTTAGTTTGAGTTTTTTAATTTGTGTTATGGTGTGCATTTTTGAAGTGCA
GGATGTCATTGGTGGTGCAACGGAAGAACAGATGTGGGCCGCAGGTGGACTTATGCGAGA
TGTATGCTTTCCAAAATTTCCCAAGGTAACTAAGGAAATTGCTGACGGTATTAGGGCCGG
TACTCTACCCGATGACAAGGATGCTAAATGCTACGTTAATTGTATTTTAGAAATGATGCA
AACGATGAAAAAGGGAAAATTCTTGTATGAAGCCTCATTGAAACAGGTTGATATCCTTAT
GCCCGACCATTACAAGGATGAATACAAAGCCGGTTTGGCCACATGCAAAGATGCCGGTGT
TGGTATTAAAAACAACTGTGAAGCAGCCGGTGCAATTTTCACTTGTTTGAGAGGTCAAAT
ATCGAAATTTGTATTCCCCTAAATAAATATCGAAAGCAAACACAACAAATTCAACATTGG
CCATTTAATTGTAAATCTATATATCTACTACATTCATCATCAACAGAGACCCTCGGAAGT
AAATAAATTGGAAATAGAATATGTATGTATGTATTTACATGTATAAATTATTACCTAGTG
ATAATTGCCTGATTGAGACATTAGAGGCAATAGGTCCTATACTTATTCGAAACAATATAT
ACTACATGAAAATACCGAGAAAGCACCATCATCATCTTCTTCGTGTGTTGAGAAGATTAG
CCGTATGGAAAAGGGTCGGTATGCGTGCGTGTCTACTTAATTTTTAGATATTTAGTAAAA
ACACAAAACAAAAACACAACAACACTTGACATATCATAATTTATTATAAATTACACCCAT
TCGATAAATGATAAATTATTTTATTTTAATGATTATTTTATGGATGATTAAATAAAATAA
AATACCCACCTGGATAGATCACAAAAAAACATAGACGGCGGCGCTATTAACCTCAAGGAT
GATCCTATATGAGTCGTATATAGCTAGCACTGGCGTCGTTTTTCAACGTCTGACTGGGAA
ACTGCAAACTTGGATCTTTGTGAAGAACCTACACTCATG

>HirrOBP3-1	CDS:899..552	Length:116	Frame:-2
AAGCAGTAAACACAAACGAGGACACTCCTCGAGGTAATAAAGCGGCCGCTCTTTTTTTTT
TTTTTTTTTTTTTTATGTATCCATTTTGGGTATTTATTTTATTTAATCATCCGTAAAATA
ATCATTTAAAATAAAATAATTTATCATTTATCGAATGGGGGTAATTTATAATAAATTATG
ATATGTCAATGTTGTTTTGTTTTTGTTTTTGTTTTTACTAAAATCTAAAATTAAGTAGAC
ACGCACGCATACCGACCCTTTTCCATACGGCTAATCTTCTCAACACACGAAGAAAATGAT
GATGGTGCTTTCTCGGTATTTGCATGTAGTATATATTGTTTCGAATAAATATAGGACCTA
TTGACTCTAATGTCTCAATCAGGCAATTATCACTAGGTAATAATTTATACATGTAAATAC
ATACATACATATTCTATTTCCAATTTATTTACTTCCGAGGGTCTCTGTTGATGATGAATG
TAGTAAATATATAGATTTACAATTAAATGGCCAATGTTGAATTTGTTGTGTTTGCTTTCG
ATATTTATTTAGGGGAATACAAATTTCGATATTTGACCTCTCAAACAAGTGAAAATTGCA
CCGGCTGCTTCACAGTTGTTTTTAATACCAACACCGGCATCTTTGCATGTGGCCAAACCG
GCTTTGTATTCATCCTTGTAATGGTCGGGCATAAGGATATCAACCTGTTTCAATGAGGCT
TCATACAAGAATTTTCCCTTTTTCATCGTTTGCATCATTTCTAAAATACAATTAACGTAG
CATTTAGCATCCTTGTCATCGGGTAGAGTACCGGCCCTAATACCGTCAGCAATTTCCTTA
GTTACCTTGGGAAATTTTGGAAAGCATACATCTCGCATAAGTCCACCTGCGGCCCACATC
TGTTCTTCCGTTGCACCACCAATGACATCCTGCACTTCAAAATGCACACCATAACACAAA
TTAAAAACTCAACTAAGTTTAGAAACCATTTTTCTTTTTTAATAAATCATACATATTTTC
TGGTATCCGTCTATGAGATATTTGATTGGTATCCCGGGATCGGACGGAACTTGTTCTATA
TGTCACTAATAGCTATGTCTAGCTGTTTCCTGTGTGAATTTTATCGTCACCGCTAGCTAA
GTCCGAGCT

>HirrOBP4	CDS:178..600	Length:141	Frame:1
GGACTTAGCCTAGGCCGGGGGAACGAATAACAATTTCCACACAAGAAATACAGTTTATGA
CCATTAGGCCTATTTAGGGGACATTATAGAACAAGTTTCGGTCCGGAATTCCCGGGATCT
GAGCTCCAGAATTTCATAATTTATTTCAGTCCATAAGAAACACTCACTTCCAGCAAAATG
AAAGTTACAGCCGTTATCCTGCTAGCTCTATTCGCTGTGGTCACAGCCGAATATAAACTA
CGCAACCAAGAGGATTTAATGAAAGCCCGCAAGGAATGTATGGAAGCCAAAAAGGTCACA
CCCGAACTGATTGAGAAATACAAGAAATTCGATTTCCCTGATGATGAGACCACCCGCTGC
TATATTGAATGTGTTTTCGAGAAATTCGAATTGTTCGATGCCAAGGATGGTTTCAAGAAC
GATAATTTGGTAGCCCAATTGGGTCAGGGTAAGGATAACAAGGATGCTGTGAAGGCCGAT
GTTGAAAAGTGCGCTGACAAAAATGAGCAAAAGTCCGATTCGTGCACATGGGCTTTCCGT
GGCTTCAAATGTTTTATCAAATCGAATCTGCCATTGGTCATGGAGAGTTTGAAAAAGAAC
TAAGTCCATCAGTAGACGTGACTATGTCTCAACGATGATGTATTCTTAGTGTTTGTTTTT
TATTTCTTTTCGTGTATATGACTGCAATTGGAATACAATACCATCAACAGCAACCATGTA
GTAGACAAAGTGTCCTTAATTGAAGAACCAAGATCATCTGCAATTTTTTCAAGATTGTGC
AACAACAGCAAAACCAAAAATATAATGGAGATAGTGAATCATCAGTAACGTCCTACAATC
GTCATTTTTGTCATTTATTTTTAGTAAGACCCAAAAATGCATCAGTTTGTTTTATTTTAG
TATGTTCGTTATGTTTATACAAAAAAAAAAATAAATAACCAAATTAACAAAATGCACACA
TTTTCTAAAACTATAAAAAAAGAAAAAAAAAAAAAGGCGGCCGCTTAATTAACCTCGAGG
AGTGGTCCCTATAGTGAGTCGTATTATAAGCTAGCACTGCGTCGTTTACACGTCTGACTG
GGAAACTGCTAGCTGGATCTTGTGAGACTACTTTGTGGTGTGACTATGACAACTACTACA
GAGATTAAGCTCTAGGTAAATTAAATTTTAGTG

>HirrOBP4-1	CDS:254..676	Length:141	Frame:2
CTGTTAAATATCGGCGGGAGGACGCCATTCCAGCGTGTGTTTTGACCTCCCATAGAAAGA
CACCGGGACCGGATCCAGCCCTCCGGACTTTAGCCTTAGGCGGCGGGACGGATAACAATT
TCACACCAGGAAACAGCTATGACCATTAGGCCTATTTAGGTGACACTATAGAAACAAGTT
TCGGTCCGGAATTCCCGGGATCCAGAATTTCATAATTTATTTCAGTCCATAAGAAACACT
CACTTCCAGCAAAATGAAAGTTACAGCCGTTATCCTGCTAGCTCTATTCGCTGTGGTCAC
AGCCGAATATAAACTACGCAACCAAGAGGATTTAATGAAAGCCCGCAAGGAATGTATGGA
AGCCAAAAAGGTCACACCCGAACTGATTGAGAAATACAAGAAATTCGATTTCCCTGATGA
TGAGACCACCCGCTGCTATATTGAATGTGTTTTCGAGAAATTCGAATTGTTCGATGCCAA
GGATGGTTTCAAGAACGATAATTTGGTAGCCCAATTGGGTCAGGGTAAGGATAACAAGGA
TGCTGTGAAGGCCGATGTTGAAAAGTGCGCTGACAAAAATGAGCAAAAGTCCGATTCGTG
CACATGGGCTTTCCGGGGCTTCAAATGTTTCATCAAATCGAATCTGCCATTGGTCATGGA
GAGTTTGAAAAAGAAATAAGTCCATCAGTAGACATGACTATGTCTCAACGATGATGTATT
CTTAGTGTTTGTTTTTATTTCTTTTCGTGTATATGACTGCAATTGGAATACAATACCATC
AACAGCAACCATGTAGTAGACAAAGTGTCCTTAATTGAAGAACCAAGATCATCTGCAATT
TTTTCAAGATTGTGCAACAACAGCAAAACCAAAAATATAATGGAGATAGTGAATCATCAG
TAACGTCCTACAATCGTCATTTTTGTCATTTATTTTTAGTAAGACCCAAAAATGCATCAG
TTTGTTTTATTTTAGTATGTTCGTTATTTTAGTATGTTTATACAAAAAAAAAAAATTATC
AAATTAACAAAATGCACACATTTTTCTAAAACTCGAAAAACAAAAAAAAAAAAGGGGGCG
GCCGCTTTATTAACCTCGAGGAGTGGTCCCTATAGTGAGTCGTATTATAAGCTAGCACTG
GCCGTCGTTTTACACGTCGTGACTGGGAAAACTGCTAGCTGGATCTTTGTGACGACTACT
TCTGTGGTGTGACTATTGGACAACTACTACGAGATTAAAGCTTCTAAGTATTAT

>HirrOBP4-2	CDS:792..451	Length:113	Frame:-3
GTCGCAACGACTACTATAGGGACCACTCCTCGAGGTTAATTAAGCGGCCGCCCTTTTTTT
TTTTTTTTTTTTTTTTTTTTTTTTATAGTTTTAAAAAATGTGTGAATTTTGTTAATTTGG
TTATTTTTTTTGTATAAACATAACGAACATACTAAAATAAAACAAACTGATGCATTTTTG
GGTCTTACTAAAATAAATGACAAAAATGACGATTGTAGGACGTTACTGATGATTCACTAT
CTCCATTATATTTTTGGTTTTGCTGTTGTTGCACAATCTTGAAAAAATTGCAAATGATCT
TGGTTCTTCAATTAAGGACACTTTGTCTACTACATGGTTGCTGTTGATGGTATTGTATTC
CAATTGCAGTCATATACACGAAAAGAAATAAAAAACAAACACTAAAAATACATCATCGTT
GAAACATAGTCATGTCTACTGATGGACTTAGTTCTTTTTCAAACTCTCCATGACCAATGG
CAAATTCCATTTGATGAAACATTTGAAGCCACGGAAAGCCCATGTGCACGAATCGGACTT
TTGCTCATTTTTGTCAGCGCACTTTTCAACATCGGCCTTCACAGCATCCTTGTTATCCTT
ACCCTGACCCAATTGGGCTACCAAATTATCGTTCTTGAAACCATCCTTGGCATCGAACAA
TTCGAATTTCTCGAAAACACATTCAATATAGCAGCGGGTGGTCTCATCATCAGGGAAATC
GAATTTCTTGTATTTCTCAATCAGTTCGGGTGTGACCTTTTTGGCTTCCATACATTCCTT
GCGGGCTTTCATTAAATCCTCTTGGTTGCGTAGTTTATATTCCGCTGTGACCACAGCGAA
TAGAGCTAGCAAGGATAACGGCTGTAACTTTTATTTTGCTGGAAGTGAGTGTTTTCTTAT
GGACTGAAATAAAATTATGAAATTCTGGAGCTCAGTGTAACTTTAGCTGTATTCGTCATC
CCGGGAATTCCGACCGAAACTTGTTCTATAGTGTCACCTAAATAGCCTAATGGTCATAGC
TGTTTTCTGTGTGAAATTGTTATCCGTCCGCGCTTAGCTAAAGTCGAGCTGATCGTCCCG
GTGTTCTTCTATGAAGTCAAAACAGCGTGAATGCG

>HirrOBP5	CDS:221..856	Length:212	Frame:2
TAGTCGCGTAAGAAAATGACAGAGTTCCGGGCCAGACTCGAATGTTCTTAAAAATAAACG
GTCAAATGTCAAGTGTACCGGATCGTGTTGGCTCAGCGCCGTAATGCCATGATCCTCGGA
ACATATTTAATCAATATTATTTGATGAATATGAATATCTGAATCAAAATCTGCCTTCCCG
TCATCGACGTGATGTTAGTGAATTTCCAGCTATTAAGGATATGAAATCAAGTGAAGATGC
TGATATGGATGACAAGTTAGGTTTCCCCTGCGGTGGTAAAGGCTTCCATGATTTCAAAAA
GGATCTAACTTGCTGTGAAGTTAACAAACATGATCCCAACTACTTTAGCATGGTCCGTGA
CACGAAAAAGCAATGCGCCATGAAATTGAGAGCCAATAATCCCGATGTTGAAAATTTCGA
TCCCTTCAACTGTGAACACATGGACAAAATCAAAGAATTGATCATTTGCGAGAGTGAATG
TGTAGCCAAGTCATTGAATATGCTCGATGAGAATGGTGATATTATGCGTGAAATGATCAT
TGCCAACTATAATAAACAGCTAGCTAAGGATACTGAAGTACAACATGAAGTCCTCGAGGG
CTATGTGGATAAATGCTTGGCCAAACTTAAGGATATGGATCTGAAGCCTGCCAATAAATG
TAGCCGTGCTCCTATGGAATTGCAACATTGTCTGTTTGGTGAAATGGTCTCAGGATGCCC
CAAAGAGTCACAAATAAATAACCATAGATGTCAAAAGATACGCGAACGTTATAGCAAAGG
ACAATCATTGGCCTTTGGACGCCATACTTTGCATGAATTTCTACATCATGGACGTCCAGG
ACGCCATGGTCAGCATTAAATGTTGAAAATTGACAAACTATGATATTTTTCACAACAATT
TTGAAATCTTTATAACCCAGAGCTATGTGATTTTTTTAAATGCTTGATAAATACCATTCC
CATTGAGAAAACCTAGAACAGGCGCGCTATACTCAGGATGTCCTATATGAGTCGTATATA
GCTAGCACTGCGTCGTTTACACGTCTGACTGGAACTGCTAGCTGGATCTTTGTGAGACTA
CTTCTGTGGTGTGACTATGACAACTACT

>HirrOBP6	CDS:103..546	Length:148	Frame:1
TAGCCGTCGTGGCACAAAAGAAAATTTCCGGTCCGGAATTCCGGGGATGAACCTTGCATC
TAACATAGCTTAGAGTGAAAGTAACAAGAACCTGCAAACAAAATGAAAATCTTTTTGGCT
TTATTGGCTATTGCCGCTTGTGTCTATGCCGATGACTGGGCACCCAAAACTGCCGATGAA
ATCAAAACCATTCGTGCTGCCTGCTTAACAGAACATCCCCTCACCGAGGAACAAATGAAT
CACATGAAAAATTTCGATTTCCCCAACGAAGAAGCTGTTCGTAAATACCTTATGTGCACT
TCTGAGAAAATGGATGTCTTCTGCCCCCATGAAGGCTATCATGCTGATCGCATTGCTAAA
CAATTCAAAATGGACATGAGCGAAGAAGATGTCAAGAAATTGGCCGAAGATTGTATTAGC
AACAACCCCAAGGGTGATAAGGCTAATGATGTACATGTCTATGATGTTCACAAGTGCTTG
ATGGACAGTGAAGTTGGTAACAAGGTCAAGGCATACATTAAGAAACGTCAAGAACAAGCT
GCCCATTAATTTTTTTATCTAAAAATAAAGAGATTAAGAAGAAAAAAAAAAAAAAAAAAA
AAAAAGGGCGGCCGCTTAATTAACCTCGAGGAGTGGTCCCTATAGTGAGTCGTATTATAA
GCTAGGCACTGGCCGTCGTTTTACAACGTCGTGACTGGGAAAACTGCTAGCTTGGGATCT
TTGTGAAGGAACCTTACTTCTGTGGTGTGACATAATTGGACAAACTACCTACAGAGATTT
AAAGCTCTAAGGTAAATATAAAATTTTTAAGTGTATAATGTGTTAAACTAGCTGCATATG
CTTGCTGCTTGAGAGTTTTGCTTACTGAGTATGATTTATGAAAATATTATACACAGGAGC
TAGTGATTCTAATTGTTTGTGTATTTTAGATTCACAGTCCCAAGGCTCATTTCAGGCCCC
TCAGTCCTCACAGTCTGTCATGATCATAATCAGCCATACCACATTTGTAGAGGTTTACTG
CTTTAAAAACCTCCCACACCTCCCCTGACCTGAAACATAAATGATGCAATGTGTGTACCT
GTTTATGCAGCTTATATGGTACAATAAGCATAGCATCACAAATTTCCACA

>HhamOBP1	CDS:52..468	Length:139	Frame:1
GACTCACAATTCACAGAAAGTACATTTATAAAAGGTCAAAAACTTCAAAAAATGGCTTGT
TTGACTTTTATTGTCATTTTCGCTCTTGTCTCAGTTTCATTGGCCAATCCGGTGCAAACT
CGTTGGAACACTGTGCATCAGAACTGTCAAGCCGACAAGAAAACCTACGTGCCAGACGAA
ATTTTCGAGCAATTGAAACGTGGCGAAAAACCAACACTTCCTGCGAATTTCGGATTGCAC
GCTAATTGCATGTTAGTACAATTGGACTTACAGGACGAGCATGGAAATGTGAGATTAGAC
GGATTAAGAGTTGCTGCAGGCAGACAGCATACGGATTCCAATCATATTGATCGAATCGTG
AATGAATGTGCTGTTAATAAGGAGTCGAAGGAGACAACTGCAATTGGACTGTTTAAATGT
TTGTCTAAAAATCATGTAGATCTTGGACAATTTCTTAAAAAGAACGATTAAATTGTTGTA
AATTGACAAAAAAAACAAA

>HhamOBP2	CDS:61..399	Length:113	Frame:1
TTACGGCCGGGGATTATTAAGTAAAAAGCTCTATTCGAAGACAGAACAAACCTTCTAAAG
ATGAAATTCTTCATTGCAATCTTGCTGTCCCTTGCCTTTGCCATGGTTATGGGTAATGCG
AGTGACGAAGCGAAAGAAAAAATTAAGGCCGCGAATCAGAAATGTCAGGGCGATCCTAAA
ACAGCCGTCGATAAGACCACTTTGAAAGCATACATTGACTCCAAAGGTACTGCCCCAGCT
CCAGAAAATATTGGTGCGCACGCCCTATGTGTTTCTAAAGAATTGAACTGGCAAAATGCA
GATGGAAGTGTTAACAGAGAGCATTTGAAAGAGAGAATTTCTGCTCACGTTGACGATGCA
TCTAAAGTGGACGAGATTCTTAACGAATGTGCTGTTGTTC

>LdecOBP1	CDS:3..428	Length:142	Frame:3
GATTTGTTTTCGTTTTTGCAGTAGCTGTTGTGACTTCAGCATTCGCTGATGAAAGCTCTC
TAGAACGAATCACTAGACTCCACAAAGAATGTCAATCAGATCCAGCTACCGTGGTTAAAG
ATTCCGTCCTTGAAGACGCCAGGAAAGGAAATGTTGACGTGGACGCAATTGGACCACACA
CATTGTGTATGAACGTTAAACTTGGTATGCAGAAACCTAATGGAGACATCGATAAGGACG
AGTTGAGAGAGGCTGTCAAGAAACTGGGCAACAACATTAACGAAGCCACCGTTGAAAACA
TTGTGAATGACTGCGGAAAGAGAGTTGGGGACACTCCAAATGAGGCAGCAATTACTTTGT
ACCAGTGCTATGCCAGACATACCAAGACAACCCATGGAAAACATTTGGAATCGCTTACAG
GAACTGATTGATATGTTTTTACTGTATTTGACTCCTTTCCAACAAATATTACACCAACTT
TATTTCAGATGAAATCACAAAAGTTTATGGAACCATGAACATATATATTTTTTCATACAT
AGAGAAAATCCAGGACAGTTGAACCCCGCTTCTACTNTAAGCCGCATGACAG

>LdecOBP2	CDS:1..426	Length:142	Frame:1
AAAACTTTTGTTTGGTTCGTTTGTGTTCTTGTAATTTTGGCTAAGGCCAACGCCCTCGAC
AAGGCTACAACCAAAGTCAAAAATGTTCATGAAGCTTGCCAGGCTGATCCAGGCACCCAC
GCCGATGAATATCTGATCGAAAGAGCCCGCATGGAACAGGTCGATCCAAAAAAAGTAGGA
CTCCACACTCTCTGTATGAACGTCCATGCAGGTCTCCAGAAAGAGAACGGGGACATTGAT
AAAGACGATTTGAGGAGAGCATTGAGCGAAGGGATCCATGATTCTGCTAAAGTCGAAGCC
ATCGTAGCGGACTGTGGAGTACGTGTTGGTGATACTCCAGAAGAGGCCTCTGTGAATCTT
TTCAGATGTATATTTGGCCATGAAAATGCTTATGTACATGAGTGGAAGCCTCCTATGATA
CACTCTTGAGCCAATCGAACTATATCCATAGTTTTGTCAGCATTGCCTGTGACTATCNGG
GCAGTATTATTGCGTTGAACTGATGAATTATTCGGCAAATATGAATTCATAATAGATCGA
TTAACAACTGTCTCAAATACATTTTCAAATATTTTCA

>LdecOBP3	CDS:2..346	Length:115	Frame:2
GCACGAGAAGGTCTGCTTTGTTTTTGTGTTCGGTGCTACATTTTTGATCTTGGCCAATGC
TGCTAAAATAAATTATCGAAAACTAAACGAAGAATGTATACAACCAAATGCTCTTGAACC
CATTTCCCTTTGCATGACCGTCAAACTGGGTCTACAGAAAGAAAACGGAGACATTGACAA
GGAGGCCTTGAGGACAAATCTCGGGAAAAATACTGAATTGACCGCTGATCATATTAACGA
AATTGTGAATGAATGTGGAGACAGACATGGTGGTACAGCTGGTGAAGCTGCAAATGCTCT
GAGCCAGTGCATTCGCAATAAAGTTGGAGCTAGAATTTCACGACAATAATTTTTCACGTT
TCTCGAATGGATTAAAAAATTAAAATAATCGATAGTGTTTAT

>LdecOBP4	CDS:3..311	Length:103	Frame:3
TTGCCACATTTTTGGTCTTGACCAATGCTGCCACCAGAAGTTTTAAACAAGTAAACGACG
AATGTATGCTACAGAATGCTATTAAACCCGTTGCCCTTTGCTTTACCATCAAGCTGGGTA
TACAGAATGAAAACGGAGACATTAACAAGGAGGCCTTGAGAGCATCTCTCCTGAAAACTG
TTCAAATGAACGCTGAGAGTATTGACAAAATTGTGAATGAATGTGGAGACAGGCAAGGTG
ATACAGCTGGTGAAGCTGCAGAAGCTCTGGGACAGTGCATTCGCAACAAAGTTGGAGATA
GAGCTCCAAGATAATTATTTTTCACATTTTTAGATGAATTAGAATATGGAAATAATGATA
AATTTTTTGCTGAATGTTT

>LmigOBP1	CDS:34..480	Length:148	Frame:1
TGGATCCCCGGGCTGAGGAATTCGAATTCCGACATGAGGACCTCCGCAGCCGCAGCCGCC
ACCGGAGCAGCGCTCCTCGTGCTCGCCGCCGTCGCATCGGCGATGGAGATGACACCAGAA
TTCATGGAGATAGTTAACAAGTGCAAGACAGAACATGAACCCACCGAAGATGAACTGAAG
GGGATGATGGCGTTGAAAGTTCCAGAGAGCGCCAACGGCAAGTGCTTCATGGGGTGCGTT
CTACAGGAAATTGGAGTGGTAAAGGATGGCAAGTTCGACAAGGAGGAGGCGAAGAAACAC
GCCGCTTCCAAGATGACTGACAAAGACGAACTGGAGAAGCACATGCAGCTCATTGAGAAA
TGTAGCCAAGAAGTTGGTGGCGAGACGGACTCTTGCGGAATCGGCCCCAAACTCATGGAG
TGCATCAAGCAGTTTGCACCAGAGTTTGACATTGCCCTCCCGCAGCAACCGTCAGAATAA
GGGAGATGCGGCGCTGACGATGCTGAAGTCGACGAACCGGCAGCCAAGTGCGTCCAACCT
GACTGACATCGACGACGCCCAGACAAAAAGAAGTGTTGATATCTGTACTGCTCTGTGCTC
ACTAAAT

>LoblABP7	CDS:15..422	Length:136	Frame:3
TATCTGTGGACAAGATGAAGTCGTTTTTACTGTTCTGTTTGATTGCCGTTGGGGGGATAA
ATGCAAATAACGTTCACCTCAGCGATGCGCAAAAAGATAAAGCAAACCAACTTGCAGCGG
AGTGTATCAAAGAAACTGGCGCAAACCCCCAGGTGATAGCTGAAGCTAAGAAAGGACAAT
ACACTGACGATGAAGGTCTGAAAAAATTCACTCATTGCTTTTTCAAAAAAACAGGAATAA
TTACGACAGATGCCAAATTAGACATTGACACCGCGATTGCCAAGCTGCCTCCCGGTGTCG
ACAAGACTGAAGCCAGAAATGTATTAGAACAGTGCAAAGGCAAAACCGGCAAGGATGATG
TCGACACATCGTACGAAATATTCAAATGTTACAACAAGGGTATCACTACACATGTTATAT
TTTAAATAACGAATTTCTTATAGATATACATAGTTGTTATATATTAATAATGAACATAGT
TATATGACTTTTTTAAGACTATTTGTGATACTATAAAGAATATACATATATATATTTTAA
AAAAAAAAAAAA

>LlonOBP1	CDS:101..520	Length:140	Frame:2
ATTCGGCACGAGGTGCAACTGAGCAGCAGCAGAGTTGTAGTTCTCGTGCCATACTGTTCA
GGTCTCACAAGTTGTATCCAAAAGAATATTTTTTTAAAAAATGAAGGCTGTTTTTGTGGT
TTACTTTGCCGTCTTGGCTGTGTGCTCTGCCGAATGGCGAATCCAGACTGCAGAGGATCT
CGCTAAGCACCGCACCAAATGCGTCGAGGAGCTGAAGATTGAGGAATCCGCCGTGACGGA
GTACAAGAAGTGGAATTTCACAGATGACGAAAAGACACGATGCTACATCAAGTGCATCTT
CAACCAGATGGAATTGTTCAGCGATGAGACTGGCTACAATGTTGAACACCTCGTGGAACA
GCTGGGACAGACTGGTGACAAGGAGAAGGTTCGCGAACAGATCGTCAAATGTGTCGATGA
CAATCCCAACAAGGACGACAAGTGCACCTGGGTCTTCCGTGGCTTCAACTGCTTCAAAGC
CAACCACCTGAGCCTCATCAAACAGAGCCTGAAGAAGGACTAAATCCCTATTCCCTCCCA
CCAGGAATCTCTCCCTCACATACTCTCGCAATTGCGATATTTTTTCTCAACCAGAAACTG
TGTCCCCCATAAAAAAATGAGAAGAATTCACGAGTGGAAAGTTTTGTGGTAAATGGAATA
AATATTGTTGTCGCTGGGAAAAAAAAAAAAAAAAAAAAAAAAAAAANCTCTANCCAGCG

>LlonOBP1-1	CDS:561..346	Length:71	Frame:-3
AGAGCGCTNCNTAGAGTTTTTTTTTTTTTTTTTTTTGATTGGTGAGGTGAAATTTTAATT
TGGAAGACCATTACATAATAGAAATGCTGGGAGATGCCAGTGAAATTTTATATTGATGCA
TCCGGTCCTCGGAGTAGGGGGAGGGGGCTCCTTCGTTGGGTTGCTGCCCGGCAAGTGAGA
AGATTTATTCGTCCAGCGACAACAATATTTATTCAATTAACCACAAAACTTTCCACTCGT
GAATTCTTCTCATTTTTTATGGGGGACACAGTTTCTGGTTGAGAAAAAATATCGCAATTG
CGAGAGTATGTGAGGGAGAGATTCCTGGTGGGTGGGAATAGAGATTTAGTCCTTCTTCAG
GCTCTGTTTGATGATGCTCAGGTGATTGGCTTTGAAGCAGTTGAAGCCACGGAAGACCCA
GGTGCACTTGTCGTCCTTGTTGGGATTGTCATCGGCACACTTAACGATCTGTTCGCGAAC
CTTCTCCTTGTCACCAGTCTGTCCCAGCTGTTCCACGAGGTGCTCAACATTGTAGCCAGT
CTCATCGCTGAACAATTCCATCTGGTTGAAGATGCACTTGATGTAGCATCGTGTCTTTTC
GTCATCTGTGAAATTCCACTTCTTGTACTCCGTCACGGCGGATTCCTCAATCTTCAGCTC
CTCGACGCATTTGGTGCGGTGCTTAGCGAGATCCTCTGCAGTCTGGATTCGCCATTCGGC
AGAGCACACAGCCAAAGACGCAAAAGTAAACCACAAAAACAGCCTTCATTTTTTTAAAAA
ATATTCTTTTGGATACAACTTGGGCCTCGTGGCGA

>LlonOBP1-2	CDS:1..558	Length:186	Frame:1
TCCTCTTTAGAGGTTGTGGTTTACTTTGCCGTCTTGGCTGTGTGCTCTGCCGAATGGCGA
ATCCAGACTGCAGAGGATCTCGCTAAGCACCGCACCAAATGCGTCGAGGAGCTGAAGATT
GAGGAATCCGCCGTGACGGAGTACAAGAAGTGGAATTTCACAGATGACGAAAAGACACGA
TGCTACATCAAGTGCATCTTCAACCAGATGGAATTGTTCAGCGATGAGACTGGCTACAAT
GTTGAACACCTCGTGGAACAGCTGGGACAGACTGGTGACAAGGAGAAGGTTCGCGAACAG
ATCGTCAAATGTGTCGATGACAATCCCAACAAGGACGACAAGTGCCCCTGGGCCTTCCGT
GCTTTCACTGCTTCAAAGCCAACCCCCTTACCCCTTTCAAACAAGCCTGAAGAAGGGATA
AATCCCTATTTCCTCCCCCCAGGAATCTTCTCCCTCCCAATATCCTCGCCATTGGGAAAT
TTTTTTTTCACCCCAAAACCGGTTCCCCCTAAAAAAAATGGGAAAAAATTCTCCAGGGGG
AAAGTTTTTGGGGCGAATTGAAAAAAAAATTGTCTCTCCCGGGAAAAAAAAAAAAACAAA
AATTTTCTTCTCCGCGGGTCCCAGGTTTTTTTCTCTTTTGTGGGGGGGAAATTTTTTTCT
GGCGGGCTGGCCGTCTCTTTTTTAAACGCCGGTGAGGTGAAAAAACCCTGGGGTTACCAC
CACTTAATACTCCTTCGGTGCGACCCTCCCCTTCTTCCAGCTGTGGAGATATAAGACACA
AAGATCTCGCACCATAACAGCTCTTTCTAACCAATATTATCTTCCCCACTGTTGCCTGAT
GAATCCTAGCCTCTCTTCAGACAGTTAATCTATGCCCACTCAGGGCTCGTTTACCATCAC
TCTCTTCATGTCTTCATGCACCATTAACTTGGACATGTGCTCATATGCTTATCATTCTCA
TATCACTCTCCTCGCACGACATTTGATGGCTTCCTTAAAACGTTCACAACCATGGTGTAT
CACTTATCTGATTTACACTTCGCCCTAATCAACTACTACCACTAATAAATCGTCGGTGGT
TAATTTACCTCATTGTGACCTTTATCTCATATACAGTTAATCCTACCCTATCTCATGATG
AAACCCGTCTCGTTATATTAACTTGTCTACGACTTCATATCAACTGCGTTGTTATGACTC
TATCGCTGAGGAGAGGCAGTACGTCTTTCCAAGTCAGCCACATTCACTTATCGTACTCTG
TCTAGTCGTCTAGCTCCAGCGAGAAACGGGCTGGCCGTCNNNCCCTCCCGCATAGTATGT
TTGTGTGNNCNCTCTTTTCG

>LtesOBP1	CDS:42..464	Length:141	Frame:3
CAACTGTATTATTGATTTTGTTGAAAAATTTATTTTTAAAAATGAAATACTTTGCAATTG
TTGGTCTTATTGGAGTCATTTTTTTTGTTTCAAATGGATTGTCACAAGATACAGATTGTC
CAGTTTATAAATTAATGTTAGCAAGTATGGAGGCATGCAAGGACCAACTCAGTGAAGAAA
GTAGTAAATTTTTGGAGAAAAATCCATGGGCTACCAATGATGAAATAAATTGCTACAGAG
CATGTGTAATGAATAAAGCTGGTTTTATGAAAAATGCAAAAATTGATATTGATTATTTAA
TAGAAGTTTTTAAATATGCTAAATCACAAGACATTGCAAATGCAACTGTAACAATAGCAC
AAGAATGCAAAAAACAATCCGAGGTCAGCGAAAACGAGTGTGAAGTAGCTGGACTATATC
ACAAATGTTTTATGGACTTGAAAGAAAAAGAGCCTAAAGGCAATTAAATCATCCAACAAT
AATATATTCTTTTAAATTTTTTTTCAAATGGGATTTACTGATTGGGGCAATAGGTATTTT
AGCTTTACTTG

>LtesOBP2	CDS:13..429	Length:139	Frame:1
CTTTGAGTCAACATGAATACATCAAGTATAATATTTATTTTTTTAACTTTGGCAATTGCC
ATGGTTATTGGAAATCATGAAAAATTTCATGAAGCAAAAGAAAAATGTAAAGAAGAACTT
GATATTGATAATGAAATGCTTGAAATTTACAAAAAAAATCATTTCATTAGTGAAGAACCT
AAAATGAAATGTTGGGGTGCATGTTTAATGAAAAAAATGGGAACAATGACAAGTGAAGGA
GTATTTGTCAAAGAAAAAGCTATCGAAATGATACCAAAAGATATGAATGAAAGTGAAAAA
ATAATAGCTGCAATTGAAGCTTGCTCTGGAGAATCTGGTGCTGATGAATGTGAAACAGCA
ACAAAAATGCATGTATGCATGATGCAACATGGGGGATACCGTGGAAATCACCAAAAACAA
GATAATAAATAAAAACTCATATAGCAATGACAAATATCAGCATTGAATATAAATTCAATT
GATAATATTTAAAAAAAAAAAAAAAAAATTTAACAATTTTTATCTAAAAGGATGTATCAA
TTAAATTAAATTTATTGTCAATTTTCATGTTATTTAAAAAAATAAATAATTAATATTATT
AAACTTTAAAAAAAAAAAAAAAAAAAAAAAAAAAAA

>LtesOBP3	CDS:149..586	Length:146	Frame:2
AAAACGTTAGTCAAAGAAAATACAACTCTGTTTGATTATTTTATATTTTTTTTAATTTAA
ATTTAATAATATATATATTTTATGTATTTTATTTAAATTATATTTTTATTTTTTTTTTAT
ATAATTGAGAGTAAATAATACTGTCAGAATGATGCTGATCAGTATTGTTGGCTTTGCTAT
TTTTTTAGTAGTTTTAATTGACATTAATAATGTCGAGGCTAAAATGACTTTGGCACAAGT
TAGAAATTCTATGAAGCCATTTCATAAAGCATGTTTACCAAAATCTGGTGTATCACCTGA
TATTTGGGAAGCAACTCATCAAGGAGAATTTCCACCTGATTCAGCACTTCAATGTCATTT
TGCTTGTCTTTTTACAAAATTAAAAATTTTGACAAAAGATGGTAAATTATCAATGGAATC
TATGGCAAAACAAATGGAAATAATGTTACCAGAAGATCTCATTGGACCAATCAAAACCAT
AACTGACAAGTGTGCAGTTGACGCAACAAGTTCAGAAGTTTGTGAAATGAGTTGGCAATT
TGCCAAGTGTTATTATGATGCCAATCCTGATTTGTATTTTTTGCCTTAAAAAATAG

>LtesPBP1	CDS:165..590	Length:142	Frame:3
AAAAAATTATATTTGTGCACGAGACGTTACTAAAGCAAGACACTACTTGATAGTTTAATT
AATTTAATTTAATTTTTTTTTTTTATTATTTAATATTCAGTGCATTTAATTGATTAAAAA
ATTTTTTTATATAATTTTGATTTGTGACAAAAAAAAAAAAAAAAATGGCAATTTGTATAT
TTAAATATATAATTTTTGGTATTTTATTGCAAGCTGTTTTTATCACTGCTAAATTGCCTG
ATTTTATAACTCCTGATATGATTGCTATGGTAGCTGATGATAAAGCAAAATGCATGGGTT
TACATGGAACAACAGAGGCACTTATTGATCAAGTTAATGAAGGAGTAATGGTTAATGACA
GAGCATTAACTTGTTATATGCATTGTTTATTTGAAACATTTGGTGTTATTGACGAAGATG
GTGAACTTGAAGTTGAAATGTTGGTTGGAATGTTCCCAGAAAGTATACAAGATGTTGGAC
GTGATCTTTTAAATAAATGTGCATCACAAACTGGTAGTGATAATTGCGATAAAGTTTTTA
ACATTGGAAAATGTGTACAGACAACAAGACCTGATATGTGGTTTATGATATGAGATAATA
ACAAAAAAAAACTGTATATATTAAAAAAATAATAATCATAAAAAACGAGACAAAAAAAAA
AATATAAAATTTTGGCCAGTGAACCAGCAGAAGATGAATAATTCAAAAATTATTTAAAAA
AAACAAC

>LtesOBP5	CDS:106..543	Length:154	Frame:1
TTTGATATCAAGCTTGTACTTGATCAGGCGTTTCTAATAAAAATATATAATCACATCTTT
AAAAATAAAATAATAATTAAAATGTTTATAAATAAAGAAATAACAATGAGGAATTTAGTG
ATTGGAATGATACTGATTTTTCAGATTTCATTTATTTACTGTGAATCACGTCCCAGTTTT
GTATCAGATGACATGATTGCAGCTGCAGCAAGTGTTGTTAATGCGTGTCAAACGCAAACA
GGCGTGGCTACAGCTGATATTGAAGCTGTTAGAAATGGTGATTGGCCAGATTCTGAACCT
CTCAAATGTTATATGAATTGTATGATGGAATCATTTGCACTTATTGATGATAGAAAAGAA
ATAAGTCTCAATGGAATGTTATCATTTTTTCAAAGAATACCAGCTTACAGAGAAGAAGTT
GAAAAAACAGTTAGAAAATGCAAATACATTGGTAAACATTTAGCAAATGGAGACAATTGT
CAATATGCTTACACATTTAATTTGTGTTATGCAAAATCATCACCAAAAACATATTACCTG
TTTTAATTGTGATGACAATCATTAAACTGCCATCAAAAAAAAATCATGAAAATTCATTTT
TTAAATTGGTATTTATAAATTAATGGTGACCAAAAATGAGCTCAATATTATATACATATA
CAATAGAAAATAATTAAAATACAATCGCCGAATATTATATATCTAATTTGGATTAAATTA
ATTAATCAATACGTAATTAA

>LtesOBP6	CDS:40..447	Length:136	Frame:1
CTACTGTTTACTTCGTTGATATTTTTTTAATTTATAAAAATGACAAAAACAATTTTGTTT
GTTTTATTTTTTACCAGTTTGGTAATTTATACTTCAGCTGGTCCAATACCAAAAGAATTT
GTTGATGTTGCACCAGAAATTAGAAAAATTTGTTTAGCTGAAAGTGGAACAACTGATGAA
ATGGTAAATCAAGTTGGACTAGGAAATTTTGTTGAAGATGATAATTTAAAATGTTATTTG
AAATGTCTTTTTGATCAATTTCGTTTGATGACACCAAAAGGTTTAAATTTCAAAGGTTTC
TTGGCACTAGCTCCACCAAATATGAAAGAAAAAGCAACAAAAATGGTTGAAAATTGCAAA
GAAACAACTGGTAAGGATCTTTGTGATATGTCTTTTAAACTTCACCAATGTTTTTACAAA
AGTTTTCCTGATGATTATTTCATCATGTAATGACAACAATCGATTAATATTTATGGAATT
TACAATCAAAATGAAAATAAAATAAATATTCAGCTTAAATAAAATTTAATTATTGTACTT
ACTTATATTGTATTTAAAAAAAATAAATAAATAAATGAAAAATAATTATTTATTTCATAT
ATAATAAAAA

>LtesOBP7	CDS:124..612	Length:163	Frame:1
CATAAGCGTTTGAGTCTTTTGATGTGAAAATAATAAAAATAAATAAATTTATTTATAAAT
TTTCATCAATAAAGATAATAATAATATTGAATAATTAAAAATATAAATAAATTATTTAAA
AAGATGATTAACGTTAAATTTTTGTTTACTTTGGGAATTATATTTATTATTACTGCTATT
TGTTTATCTGAATCATTTTTTAGTCAATGTGTTCGACCTCCAATACTTCATGAAAGTGTT
TATGCATGCATGGATAGCCTTGATAATGAGGGAAAAGAATTTCTCAAGAATGAAACAAAT
CATAATAATCCAAAATTAACAGCTTTTAAAGTTTGTTTATTGGTACAATTTAATTTTTTA
AAAAATGGAACAATTAGACAACAACAACAGGAATTATTTATTAACAAATATGTTGAGGAT
AAAAAAGCAGCAATTAAAATGACTGAAGCTTGTCAAATATGTCGTGACAATGCAAATGCA
CAAAATGAAGAAGGAAAAGTTGCTGAATATTTTTTTAATTGTCTCAAAGAAAATTCAGAA
TTAGCAACATTAATTTCAGATAAATTATGTATTAAACAAAATAATGATATAACAACACCA
AAAAAAATTGAATAGTTTAAATATAATTATTAATTTTAATATGAAAATATATATTATTAT
TAAAAAAAAA

>MdesOBP1	CDS:74..472	Length:133	Frame:2
GAATCAAATCAAATTTTTTTTCTTTGTTTCTTTCTTTTTTCGTGGAAAAACCAAATCAAA
AACCATTTTCAAAATGAAATTCTTCGTTGTTGCTGTTGTTTTTACCATTGTGTGCGGTGC
ATTTGCCGTCACCGATGAGCAAAAACAAATTGCCGAAAAACATGTAAAAGAATGTGCAGT
CGAAACATCATTTACACCAGAAGATCTGACCAAACTTCGCACCAATCCAAAAGCTGCCGT
TGGCGATGCTAAAGCACAAAAATTCAGTAAATGTTTCCTCCACAAATTGGGCTTCATCAA
TGATGCCGGTGATTTCCAAGAACATGTTGTCATCGAAAAATTATCAAAAGGTGGTGACCG
TGCCAAAATTGAGGAAATCGTTAAACAATGCAAATCCGTCATCGGTGCAAACAAAGATGA
AAATCCAATCAAATTGTACAGTTGCTATTTGGAAAAGAAGGCCTTGGCCGCTTAAGTATT
ATCCTGATGTCTATGAACAACAACACATTTTGAATGGCTTTAACATTGGAATATTCGGAT
TTTTTTGTTTTCGTCTTCGTAATTAACATCATCTGATTAATTACACAAATCTTCCGTTTT
CCCCCACTTATTATTCCAAATCAAAAATAATTTATTTGG

>MperOBP1	CDS:139..621	Length:161	Frame:1
ACGAATATTCTGTCGTCAACTCTACACAACTGCGGTCTATGACAAATCGTTCCTGTAAAA
TATTATCATTATAATAATAATACATCGTTAACTCTTACCTATATTGTACCTATATACACT
TCGATCTTAAACGCAAAAATGTTCGTTCTTAAAGTGGCGTGTCTGTGCTTGTCCGTCGCC
GTCGTTTTCGGTGAAAACAATCAACAAAACTCAAGTGATCGGTCCGCCACTATATTCCAG
AGTTGCATAGCGGAGACAAAATTGTCCGGAGACGCACTCAAAGGGTTCCGGTCGATGAGT
ATACCAAAAACACAAGCCGAAAAATGTATGATGGGTTGTCTGATGAGAAAAGTAAACGTG
ATTAACAAGGGCAAGTTTTCGGTTGAAGAGGCTACCAAGGTTGCACAGAAATATTACGGG
ACGAACGAAACGATGATGAAAAAGGCAAAGGACCTCATCGACGTTTGCGCAAAAAAAGCT
CAATCGACGACTGAAGAGTGTGCGTTGGCCGGAATTGTGACAACTTGTATCGTGGAGGAA
GCTCAAAAAGCGGGTTTGGCCGGCGGACCTGGCAGCCGCTCCAGACGAACCGTTTCACCG
AAATTCAGACGCAATAGCATGTAAACTGTTCACGTCGTTCCTACGATTATTTAAACGCTG
TACGCCTTTAAATTACTATTAACTACTAAACTAATTAATTTTATACTAAATTATCTTGTA
CATGTTTACATGACCGTCAATAAACATTTTATTTAAACCTTCAAAAAAAAAAAAAAAAAA
AAAGGC

>MperOBP2	CDS:116..538	Length:141	Frame:2
CGGCCGGGGATTATAATATTGTAATAAAACAACGCGCATAGTCTTCTACCGGCGGAGTGT
CACGACAGAGTGATAATAACGACAATAATTCTACAGTTCACAATCAAAGTGCGAAATGAT
TTCGTCGACGTTTTACATAACTTTGCTGTTCGGTATTGCGATGCTGATTTCATGTGGCTA
CGGGCGATTTTCGACGGAACAAATCGATTATTACGGAAAAGCGTGCAATGCCAGCGAAGA
TGACCTCGTCGTAGTCAAATCCTACAAAGTACCAACTACAGAAACCGGAAAGTGTCTGAT
GAAATGCATGATCACCAAACTAGGACTGCTAAACGACGATGGTTCGTACAACAAAACTGG
CATGGAAGCGGGTTTGAAGAAATACTGGTCGGAGTGGTCTACGGAGAAGATTGAGGCTAT
AAACAACAAGTGTTATGAAGAAGCCTTACTTGTGTCGAAGGAGGTAATAGCGACGTGCAA
TTACTCGTACACTGTGATGGCATGTTTGAACAAGCAGTTGGATCTCGACAAGTCAACTTG
AGACTCTTCAGAATATTGAAGAGTGAATCAAGTGGGCCGAAACGAGAGTCAAGCGAACCA
GCATATTATTTTTTCATTTTAAAAAATCATATTATTTCTACTGTTATGATAACTTTAACA
CCTAAAAATATTATTTATTATACAATAAAGTATATTGTTTGATTTAACAAATATACATAT
ATTATAAACAAAAAAAAAAAAAAAAAAGGCCGCCTCGGCC

>MperOBP3	CDS:65..493	Length:143	Frame:2
GAGTTGCTAATATCTTTCAACTGACAGAACACCGAAGCAAACCGAGTTGTCTCTGTGAAT
TAAAATGGAACATTTACGTAGCACAAACGTTGTGTTTGCAATTGTAATGGCATTGTTGGT
AGTACAGTCATCTACACGACCACAACCAGATGAATTGGAGGAAATAAAAAAGACACTGTA
CAATGCATGTGCTGGAAAGTTTCCAATTACGGAAGAAATGAAGAAAGATATTCTAAATTC
AAATATGGTAGATGATCAAAATTTTAAATGTTTTTTAAGGTGTTGCTTTGACGAGATGTC
AATGATTGATGAAGATGGTATTATCGACGGGGAATCATTGATATCAATGGCTACAGACAA
TCTTAAGCCAGTCATTCAGCAAATCGTTCAGAGTTGTGTAAAAGATATTAAGCAAGATGG
TTGTGAAGCTGCATTCAACTTTATTAGCTGTGGATTGAAATTAAATCCAATGACTATTCA
ACTGTTGCCATTGTGATTGAGAACGATACAGTTTTGATTCCATCCACTCATAAATCAATG
GATAAACATAGTAAAACCGTCATTATACAAAACATTGTTGATACGTTCCTAGTACGAATT
ACTTGTCTCTAATGTTTTACTATTCAATCATATAAATTAGATTGATAGTAATTTTGCACT
CTTAATAAATAAACGGTTTTGGCATACNNNANAAAAAAAAAAAAAAAAAAAAAA

>MperOBP4	CDS:155..601	Length:149	Frame:2
CGGGGAACCGCCAACACAGACGTGCTCTCGAACTCAGTTTTATTCTCAATCCACGAGTTG
ATTCAAAAATATGTTGGTGATCCGTTGCAGTAAAAAAAATGGTGCAGTGCAAATAGAAAA
GGAACACAGCTGAAGTTTGGTCGCTCCGAAAAAAATGAATAATATGATACCAGCTACAGT
TTTGCTCGCTGTTATAGCAGCGACCGTCTTAAAGGATTGCGATGCTTACTTGAGTGAAGC
GGCCATTAAAAAAACACAACAGATGTTGAAAACCGTATGCTCCAAGAAACATTCAGTCGA
AGAGGACGTATTTACTGACATCAAGAAAGGAATATTTCCGGAGAACAACAACAACATAAA
ATGTTACTTTGCCTGTAATTTCAAAACTATGCAAATGATCAATCAAAAAGGAACCCTCGA
CAAAAAATTATTCAAAGACAAGATGTCGATGATGGCACCACCGAACATATACAACATTTT
ATTACCAGCTATTGAACAGTGCATTGGAATAGATAAAGGCGAAGAACTTTGTCAGTCTTC
GTACAACTTCATTAAGTGTGCACACCGCGTGGATCCAAAAAGTTTAGAGTATCTACCACT
ATAGACGTCGTCACCTTCAGTCAGCAGCTGATAGATCCTGGGTACAAAGGAACATTTTGA
TTTATCGTCTGAAGTGTATTTTTAATATAATAATTGTTGAACATTTTGTGTGTATTAAAA
ATTCAATTGCACGTTACAAAAAAAAAAAAAAAAAANAAAAAAAAAAAAAAAAAAAAAAAG
GCCCCCCCCCCCCCCAAAAATTTTTTT

>NgirOBP1	CDS:914..1120	Length:69	Frame:2
GAGGAATAATAATTTTTATTTATAAATAATTTATAATAATTAATAAATAATAAATATAAT
TTTAAAATTATTTAATTATATATAAAATTATTAATTTTAATTAAATTAAATTAATTAATA
ATGATAAAATTAGTAAATAAAATTTAATAAAATTATATAAAATAAAGATTATTTTAAGGA
ATTAGGCAAAAATTTTTATTCACCTGTTTATTAAAAACATGGTTTGTTGAATTAATAATA
ATAAATCAATTCTGCTCAATGAAATTATTTAAATAGCTGCAGTATTTTGACTGTACAAAG
GTAGCATAATCAATTGTCTTTTTATTAAAGTCTAGAATGAAAGAAATAATGAAATAAAAA
CTGTCTCAAAATAAATAAATTTTAAAATTTATTATAAGTTAAAATTCTTATATTTTTATA
AAAGACGAGAAGACCCTATAGAATTTTATTATTATATTAATTAATATTATTAAATTTAAA
TAATTTATATTATTATAATAATTATATTGGGGGGATAATAAAATTTAATTAATTTTTATA
ATTTTTTTTCTAATATATTAGAATTATGTAACCAATATTATTGAATTTAAATAAATTACC
TTAGGGATAACAGCGTTAAATTTTTAAAGAGTTCATATTGATAAAAATTTTTGCGACCTC
GATGTTGAATTAAAATTAATTATTATTGTAGATAATAATAAAATTTAGTCTGTTCGACTA
TTAAAATTTTACATGATTTGAGTTTAGATCGGTGTAAGCCAGATCGGTTTCTATCTTTAT
AATATTAAATATATTTTTGTACGAAAGGACTTAATATAAATAATAATTATTAAATTCATG
AATAAAATTATTGTGAAAAAAAAAAAAAAAAAAAAACTCGAGGGGGGAAAAGCTCGACTG
CTTCTCCGCTTGCATGCTGAAGAAAATTGGCATCATGCGCCCCGACGGCAGCATCGACGT
AGAGTCAGCTCGCGCCAAGGCAGCCACCACCAACGTCGACGTAGCCAAGGCTAACGAGGT
TATCGACAAATGCAAAGATCTCAAGGGAAAGGACACCTGCGAGACCGGAGGCACGGTTTT
CGGATGCTTCATCACCAACAAGGACTTCCCAGTCCTTAACTGAATCTGATTCGGTGAAAG
AAGAGATTGCGTGAATATACAGTGCATTTTCCCGACGTTGTACCTTATAAAAAGTATGAT
AATAAACGACTTTCAAGTATTCTGCTAAAAAAAAAAAAAAAAACTCGAGGG

>NgirOBP1-1	CDS:912..1319	Length:136	Frame:3
TATTATATTATCGATACGAGCAGAAAAAACTATTTAATTTATTTATTTATGATATTTACG
AAGCGTAGGAAATTAGTATAAGCTTGTGGACCGCAGCAGCCGGTGCAACTACAGTATCTT
TTTTCCTCGCGTACGTGCGTGCCTACTATTTGTTTTTTTCTGAGCCGAAAACTTTTTATT
TATTCGCGCGTACAAACTGTCGCTATGGTTTTTCATGTATTTAATGCGTATACTGTTCAA
CTAGCAGCAACTTTTCTGTACTGATGATCTGATTTTCGTTTTGTCTTTCGGGAGGAAGAT
CGGCTTCGAGCAGCTGGTTACGAGATGGCTCGGTATTTTTCGTTGGATCCGTCCAATCGC
CGTTTGCAAATTTAATTGTTTTACTGATACGTCGATGTTTTGATAGACTCATTGTATTAT
TTCTGTTAAAAAAAAAATCAGTACGATTGGACGCGAGGAAAAGCCCTCCCAAGTATCACC
ACACAGTTAATATCTCAGGATTATTTATTTTGTTTTTGTTTGTGCTCTTATATTAATATC
CATTATACTTTTATATTTTTACCATCATCATTCCTCTCCGTTAATGTATATAGGCGTGAT
TCATGTATCAATGCATTGCGCACGGCTGGAGTTATAGGCGAAGACAATTATACGATTCAG
CTATATCACGATTATCATATATTAGGTGTAATTCTTTTGTATGTATGTGCTGAGGTATGA
TTCTACTTTAATCGAGCATTCAATAAACGATACTCTTATTGAAAATATATCGTACATGTG
TGCACTAGCCGCTAATCCGGTCGTATAAAAAGGAGACGTCGTCGGATCAGAGTCGCTCAG
TGTTTGCGAAACGTTCGTAAGCTACAATAGTCCATTCCTCAGGATCTGCACCGGTGTTTT
TGAATTTCAACATGAAGACCTTCGCTATTGTCCTGACTCTTTGCCTCGTTGGCGCTTATG
CGTCAACCTTGAAGGATGACCAAAAAGCCAAATTGAGGGAGTACAAGGAATCTTGCATTA
CTGAAACTGGCGCTGATAAAGCCGTCATCGACAGTATTATCAAGGGAGGGTCGATCAACC
GCGATGAAAAGCTCGACTGCTTCTCCGCTTGCATGCTGAAGAAAATTGGCATCATGCGCC
CCGACGGCAGCATCGACGTAGAGTCAGCTCGCGCCAAGGCAGCCACCACCAACGTCGACG
TAGCCAAGGCTAACGAGGTTATCGACAAATGCAAAGATCTCAAGGGAAAGGACACCTGCG
AGACCGGAGGCACGGTTTTCGGATGCTTCATCACCAACAAGGACTTCCCAGTCCTTAACT
GAATCTGATTCGGTGAAAGAAGAGATTGCGTGAATATACAGTGCATTTTCCCGACGTTGT
ACCTTATAAAATGTATGATAATAAACGACTTTCAAGTATTCTGCTAATAAAAAAAAAAAA
AAAAAAAAAAATATAAATAATAAATATTAAATTCATGAATAAAATTATTGTGAAAAAAAA
AAAAAAAAAAAAACTCGAGGG

>NgirOBP1-2	CDS:1043..1452	Length:137	Frame:2
GTGGACCCCCCTCGAGTTTTTTTTTTTTTTTTTTTTTTTTTCTATTTTTCTTTTTATTCA
AGATTCGAGTTACAACTTTATGGCGTTTTTTACAGGTGAACAGCAAAAATTTCACAACTT
TGCGAATTCCGCGCGGACAACTGGACGTAATGACGGAAAATGATATTCTGGAGGTAGTCA
CGAAGGACCCCAAGTTCAAGAAGCATGTCCAAGGCAAAAAAATCACCAAGTTTATTTTTC
GGTCAAAGATAGGTCTACTTGCGTTTCACCATCATACCCATTATGAGGAAAAGACTTAAT
ATATTTGATATATTCCTCGGGAATACCGTGATCTTGGGCTCCAGTTAGGATGATGTTATG
ATAGACAAAAGAAGGTTGCCTTTCAGGAGGCAATTGACTTGGTTCAATATAGTTCTCTGG
AATCTGGCATTGTTGGTAAACTTTACAATTGATAGTTTCTCCAGTACTAGTTTCAATATC
AACAGTTTTTGAAAAGTATATGTTATCATTAACTCCTTCTTGTTCGTCCAATGCAGCTGA
ACTGCTTATATCAATTTCCCAAACTACTCCCCAAACCTCGCAGCCTGGAGCAGGAACAAT
CGTCGCAACCTGAGTTTTTTTTTTTTTTTTTTTAATTTAAATAAATCTTAGGAATTTCAC
TAAAAGAATGATATCTAGGTGGATAAGCTATTACTCATTCAATAGAATTATTAATATTTT
TTATAAAAATAATAATACGTTGAGAAATAATTCTTTCTCATAAAATAAAAAAAAAATATA
TAGTTCTAAATATAGAGATTAATCTTCCCATTGAAGAAATAATATTTCAACAAAGATATG
AATCTGGATAATCTGAGTATCGACGAGGTATTCCCCTTATTCCTAAAAAATGTTGAGGAA
AAAAAGTTAAATTAACCCCTAAAAATATTATAATAAATTGAATTTTCAATCATTTTTGAT
TTATTGTTATACCAAATATTATAGGGTATCAATAAATAAATCTTCCAAAAATTGCAAAAA
CCCGGTGTTTTTGAATTTCAACATGAAGACCTTCGCTATTGTCCTGACTCTTTGCCTCGT
TGGCGCTTATGCGTCAACCTTGAAGGATGACCAAAAAGCCAAATTGAGGGAGTACAAGGA
ATCTTGCATTACTGAAACTGGCGCTGATAAAGCCGTCATCGACAGTATTATCAAGGGAGG
GTCGATCAACCGCGATGAAAAGCTCGACTGCTTCTCCGCTTGCATGCTGAAGAAAATTGG
CATCATGCGCCCCGACGGCAGCATCGACGTAGAGTCAGCTCGCGCCAAGGCAGCCACCAC
CAACGTCGACGTAGCCAAGGCTAACGAGGTTATCGACAAATGCAAAGATCTCAAGGGAAA
GGACACCTGCGAGACCGGAGGCACGGTTTTTCGGATGCTTTCATCACCAACAAGGACTTT
CCCAGTCCTTAACTGAATCTGATTTCGGTGAAAGAAGAAGATTTGCGTGAATATACAGTG
CATTTTCCCGACGTGTACCTTATAAAATGTATGATAATAAACGACTTTCAAGTATTCTGC
TAATACATAAAAAAAAAAAAAAAAAAAGGGGGGGCCCCC

>NgirOBP2	CDS:931..1302	Length:124	Frame:1
CCCCCTAGTCTCAGTTTTTTTTTTTTTTTTTTATGTTTTTCTTTTATTATAAGCACGCGT
CACTTAGCGAACAATCATGCTGATCAAAATAAACGACAGTAGCTTCGGAAATAAAAACGC
TTAAAGATAATTAAAAACTTACAATTTACTACTATTTAATTTTACAGTAACATTTACATA
TAGTAATATACGCCTTAACAAGATTTAAAAAAGTCGGGATAATGGAACGTATATATTCGA
TTTTTTTCCTTGAATTTGAATTACACGCGCTTTTAACAGACTCTTAATCGACCAAAACAA
TAATTTCTCGCGTTTCGCGCTATACAACACAAAGTATACAGGCGGAACGCCACATAAATG
TTACGAGAAAACGTCGGTGCTTCTACACCTCACTCCTCGCGTATCATCCGTACGGCAAGA
TAGAAGGGAAAAAAGATCGTCGCCTCCTCTCTCGAGCTCGGCAAAATAATAAACGCAACT
CCTATCCCTAATCACTACTAGATAATTACAAATCCGTTGCGTCACGCGACTGCGTCTCCA
GCATCAACAATAATCAATCCAGCGATAAAATATACACGCGACGCAACGACTTTGCTCTCC
AGCTGCTGCTGCTGTGCGGTGTATACTTGCACTCGTGTGTCCCGCGTGAGAGTGAAAGTA
CGCGAATGCACGCGGACTACACGACACGGCGATAATTTCGCACCGCGAGAGAGAGAGAGA
GAGAGAGAGAGAGAGAGAGAGAGAGAGAGAGAGACGGATAGGGGGAGACACGGAAATTTC
AAACGCCCTGTGCGTGTCTTCCTTTTACATACTGTTAAGTGGTTCGTTTATCGAGTGGCG
ACACAACTGATAGTCAAGTAAAAGGAAGACAAAGGTCGCAGTGAGAGCAACCCCCTTTGC
TAAACCCGAAAAAAAAACTCGCACACCAACATGAAGGCCGTCGTCATCGTTCTTGCCGTC
TGCCTCGCCGGCGTCTTCGCAGAAGACCCCATCAAGGACATCAACAAGGAGTACATCAAG
GGCTGCCTGATCGAGAACGGATTCGACCCGCAGCAATACCCGACCGGTCTGAGGAACGCC
AAGGTGCCCGAGAAGCAGGAGCAGAACAGGAACTGCTACTACTCCTGCATGATGAAGAAG
ATGAACCTGATGAAGGCCGACGGATCCCTCAACGAGGATGCCCTGCGCCAAAAGTTCAAC
ATGAACCTCGACACGCTGGGAAAGGCCCTGAGCACGTGCAAGGACCAAGTCAAGGACGAC
AAGTGCAAGCTGGCCGCCTGCCTGATGGCCAACCGTGGAGCTTAATGGAGAGCCTGATGC
TGCATTTTCAAAGTATTCATTTTAACTGGAAAATTCACCGTCTAACGATTAAGAATCTCA
TGTATACATATCAAGAAATTCAATAAAACTACATTTAATGTTACGAAATTCAAAAAAAAA
AAAAAAACTCGAGGGGGGC

>NgirOBP2-1	CDS:555..974	Length:140	Frame:3
GCACGAGGTTTTTTTTTTTTTTTTTTTTTTTAATCATTAAATTATTTATTTTAAAAAGTT
AAATTCCAGTAATAACAACAAGTATTAAAATTATAAATGGCTACTGATAAACTATTTTAC
AGTACTACATAATATTTGGCTTAAATTATACATTCACATGACCAATTTGTGCTTCGAGAT
TTTCAATGTCAGTGTTGTCGACATTTTCTAAATTACTTCGTACTCCGTTCGAAAAAATTG
CTAATCCAACGGGATAAAATCCATAGCTGGCTCCAAAATCGGATATACCTTTTTTGTCTC
TTGTTGATGACTCCATGGCAGGGTATTCGAAGATCGATGGTCGATGTTGTTGATTGTAAT
AATTATTTTGATAAAGCGGTCGATTTTCTTCAGGCACCACGTAAAATGGGACGAAAAATT
GGCGTACAACCATTTTTTGCCAAGGGTCTTGATCGACTTCAATATACTCGATAGGCACAG
AATCAACAGCCATGAAGCATACGAAAAGTAAACAAGCTATCAAATGCTGGTAAATAGTCA
TTTTTCTCATAGGAATGTCTGAAACTCACTTGAATTTCCGAAAAAAAAACTCGCACACCA
ACATGAAGGCCGTCGTCATCGTTCTTGCCGTCTGCCTCGCCCGCGTCTTCGCAGAAGACC
CCATCAAGGACATCAACAAGGAGTACATCAAGGGCTGCCTGATCGAGAACGGATTCGACC
CGCAGCAATACCCGACCGGTCTGAGGAACGCCAAGGTGCCCGAGAAGCAGGAGCAGAACA
GGAACTGCTACTACTCCTGCATGATGAAGAAGATGAACCTGATGAAGGCCGACGGATCCC
TCAACGAGGATGCCCTGCGCCAAAAGTTCAACATGAACCTCGACACGCTGGGAAAGGCCC
TGAGCACGTGCAAGGACCAAGTCAAGGACGACAAGTGCAAGCTGGCCGCCTGCCTGATGG
CCAACCGTGGAGCTTAATGGAGAGCCTGATGCTGCATTTTCAAAGTATTCATTTTAACTG
GAAAATTCACCGTCTAACGATTAAGAATCTCATGTATACATATCAAGAAATTCAATAAAA
CTACATTTAATGTTACGAAAAAAAAAAAAAAAAAACTCGAGGGGGGGC

>NgirOBP3	CDS:67..486	Length:140	Frame:1
CAATCGTCTGATCGCAACAAGTCAGGGGTATACATAGTTGATTTTTTTTTGCTCTACCGC
AACAATATGAAAATATACGTGATTTGTGCTGTGCTTTTGTTTGCACCAGCAGCATTGGGT
CTGTTTTCTAATGGAATTTGGGATGTTTTGCATGCTAATGAAGCAAAGTGTCAACTCAAT
AGCGGAGCAAGCGATGCAAGTATCGAAGATGCCAGACGAGCTAGGAAACTTTCCGAAAGT
CCAGAAATGAATGCCTTCGCGAAGTGTATGCTGGGAATATACAATGTTATGAGACCTGAT
GGAAGCATCAATCCCAATTTTCAGTCATACACTGTACCGACCGATGTACCCAATAATACC
TGGAGAATTTCTCAGAAATGCATAACTCTGGGTGGAACTGATTCCGGAGATACAGCGAGA
AAAATCTTCAACTGTTATACTGAGAACAATCAACTGGTTATGGCCTGGACACCTAAAGTG
TCTGTTTAGTAAAATTGACAACAGTCGCAAATGTAACAATTAGTTCTTAATAATAAATTC
AATTTTTAGTGCAAAA

>NgirOBP4	CDS:819..1067	Length:83	Frame:3
GCAATTTTATTAGATATTTTATTTAATATACAAAATTAGATAATCATTAGTTCAGTCTTA
ATTATATGTTTTCTAACAAAGTTTGTACAATAAAGTTTTTTTTCTATTTCTTTGTCGATA
TTAGTGCTATTTTATTTTCTCTAATAAACTGTAAATCTCTTAAATAACATCTATTAAAAT
TAAAAAATTGTATATGACCATGAAGACATAGACATCTAATTAATTATGTATACATTATTT
ACAATATTTGAAATTTGTGCTAAAAATGAAAATGTACAAAAAGTCAAGGATTTTTGAAAA
TAATATTTTTTTAATTATTAACATTAAAATATATTCTATAGACTTTTACTATTATTACAG
ATAGACCATCAGTATATGAAGTATATGAAGTTTTATCATCATTATTGTAAATCAAGTATG
TTCACCATTTTATTCTGATGCAACATATTATTCTTAGGTCTATTATGATTTGAAAATGTT
TGTCTTGAATTTTGGCAAACCTCAAGAATTTTGCCTGTATTTCTGAAAAATTCTGTGAAT
AATCTCTTCTTTTACAAATTGAAGCTGCACGAGAATATATATATATATATATATATATAT
ATATATATATATATATTCATTGATTATAAAATACCTCAAGTGTTTCATATTGTTTTTCAT
CAATATATTCGACATAACATCTCTGATTTCGCAAACCGACTGTGTCAATTCTGCAAAGAG
TTTCCTTGCTGGAAGAACCATGTGGACGAAGGGCAGGGCTAAGCGAAGAAAGTATCGAAA
GTTCCAGACGAGCCAGGTATCTTCCCGAAAGTCCAGAAATGAATGTATTCGCATTTTGTG
TAATACGAGTATTAAATATCATGAGCAAAAATGGAAAGGTAAATCCCGACATTGGATCAT
ACCTTGTTCCGACTAACACACCGGATATTACAAAGGGAATTTCCGAGAAATGCAGAACTC
ATGTTGGAGTTGATGCTGGAGATACCGCGAGGACAATTTTGAACTGTTATCTCCAAGCAG
ATCAACTGGTCATTTCGTTACCCTCAGACGCGCAACTGACTTTTAACTAAAATTGTAAAT
AAACACTGCATTGAGACACAAGTCCGCGAGGAGGTGATCCACGAAACAAGTGATATAACA
ACAAGTTGATATCACCGAATAAAATCGAAATTCCCATTGAGTGACAAATGTATTTGTGAC
AATTGTATATTCATCGATATGATTCAGAATAAATTAATTTTTAGTAAAAAAAAAAAAAAA
AAACTCGAGGGGGGCCTCCG

>NgirOBP5	CDS:325..531	Length:69	Frame:1
GCACGAGGGTGTCTTTCAAGTGCATCGCAAGCTCGTGCCGGCGACTTTTTTCAACATGAA
GTTCTTTACCGTTGCCACTTTCGCCATGTGCATCGTCGGAACATTTGCTGCATTCACCAT
GACCGAAGAACAAGCCAAGGATCTGCAAGACAAACTCGACTGCATCAAAGAGACTGGAGC
CGAAATCGGTAAGACAAAGTATAATATAAAGTGCGCATAGACTAATACTTGTCAAAACAA
TTTATATTTGAAGCTACGCTGCTGAATATCAAAAACGGGATTCCTACACTGTACGACGAT
AAAGTAAATTGTTTCGCTGCTTGCATGTTGGAGAAATTCAATATCATGAAGCCTGACGGG
TCCATGGACGAAACTGTCGCTCGACTCAGAGCATCGAAGAGTATGTCTCAAGAAAAAGTA
GACCGTGTTCTCAGCTCCTGCAAATCCGAAGTTGGCAAAGATAAGTGTGAAACTGGAGGC
AAGATTTTGGAATGCCTCATGAAGAACGACGCTCATGTTCCCATCCTCAGCTAAAGTCAC
ATTCAACGAGACTAATAACATTAAAAAATAATTGACTCTGTACCCAATACTGCATTAAAA
GTGCTAATATATATATATATATATATATATATACACTATAGTTCGTATGCAAAAAAAAAG
GGGGGG

>NgirOBP6	CDS:486..887	Length:134	Frame:3
TTTTTTTTTTTTTTTTTTCCAATAATTTTATTCATGAATTTAATAATTATTATTTATATT
AAGTCCTTTCGTACAAAAATATATTTAATATTATAAAGATAGAAACCGATCTGGCTTACA
CCGATCTAAACTCAAATCATGTAAAATTTTAATAGTCGAACAGACTAAATTTTATTATTA
TCTACAAAAATAATTAATTTTAATTCAACATCGAGGTCGCAAAAATTTTTATCAATATGA
ACTCTTTAAAAATTTAACGCTGTTATCCCTAAGGTAATTTATTTAAATTCAATAATATTG
GTTACATAATTCTAATATATTAGAAAAAAAATTATAAAAATTAATTAAATTTTATTATCC
CCCCAATATAATTATTATAATAATATAAATTATTTAAATTTAATAATATTAATTAATATA
ATAATAAAATTCGTTCGTTGACTGAGAGGCTCGGGCACAGTCTGGAGCTTGCGCTCGTAC
GCACCATGAGAGTCTTGCTAGTCTTCGTGAGTTTATGCTTCGTTGGCAGCTATGCGGATT
ACGCGGACGACATCAGAAAGCTCCAAGAAGAGACGAAGAGGATAGAGGAGTACAGGAGGC
CCTGTCTCAAGGAGGTCGGCCTCTACGCAGATCCGGCTAACGGAATCACCAGCCAGCCAG
CGAGTAGTCCCACGATAGGACAGATCTTCTGCCTGTGGGCCTGTCTCTATCGCAAGAATG
GATCCATAAGACCGGATGGCTCCGTGGACGAGGCTGCCGTCCGCTCGAAGAATCCCGAGC
TCGAGGGCCCGCTGGACGTGATAATAAGCAAGTGCGAGAATCAAGCTGGGGAAAATACTT
GCAAGCTCGCTGGCTGTTTAGCGAAAGCTCATTTTAATCTGTTAGAGTAGAGACTTTGTA
TAAAAAAAAATAAAAGGTTTGTAACGATAAAAAAAAAAAAAAAAAAAAAAAACTCGAGGG
G

>NgirOBP7	CDS:1..318	Length:106	Frame:1
ATAGAAAGTGGAGCTGATACTTCCCTCGTTGCAGCTGCCGATAGAGCTAGGATAATTCCC
AATGACGGGCTGTTAGACACATTCGCAATTTGTATGCTCAAGAAGTACAATATTTTGCAT
AAGGACGGTTCAGTCAACCAAGATCATCACTCGTACACAATATTCAGCGACGATCCTGAT
ATATACCGAATATCCAAAAGATGCAAGGCCAAGATTGGTAAAGACGCTGGCGAAACCGCG
AGAAAAATTATGAATTGTTTTGCGGAAGATGGGGACTCGTTGCTGCCTTACAGTACTCAG
CCGCCTCCCACCCCCTGCTAAAGATGAAAAGTTGAATCGTCAGTGGGTCCTGAAAAGTGT
TTAGTCTACTACTAAGCAGTTTTACAATTCGAATTTCTACCAGGGATATTAGTGTTTAAA
AAAAGGAAACTTATGTAAACTATAAGAGATAAGAATAAAAAGTTGGCACAAACATCAG

>NgirOBP8	CDS:37..417	Length:127	Frame:1
AATTCTCAACACTTTGCTTATACTTAAAACTTGAAAATGAAAAGCGTACTTTTCATCTTT
GCTATCGTCTGTGTCGTTGGAGTCTTTTCGGACGACGACAAAAAGGATCTTACCCGTGAA
CAAATTCTAGAATGCGTGGCGGAGTCAGGAATCGATGAGACAAAAGTAGAAGACATAAAG
CTTGGCAATCAGGGATTAGAAACGACCCGGGAAATCGATTGCTTTGCAGCATGTGTTTTC
AAAAAACAAGGCATCATGAATGAGGCAGGTGTAATTACTCCGGATAAGCCAATGGACAAT
GAAGCAGCCAAACAATGTGTAGCTACGACTGGTGCTGATGCCTGTGACACAGCCGGTAAA
GTGCTCAAATGCTTCATTTCTAATAATTTGGTCTCCCTCATGGACCTGGACGACGACTAA
AAATGTTTACAACTAATTACACACTAGACATTTATTCAAAATAAAAATTAAAAAAGTAAT
GTATTTCTAACTTTCCGTGACCTATAGAATAATAATTATATACTTTAACAAAAATTTTAA
TTCGTTATACAACAACGCCACTAATAAAAGATGAAAAAAGCAGTGTTAAAAAATAAAAAA
ACAAAAAAAAAAAAAAAAAACTCGAGGGGGCCGCGACCCC

>NgirOBP9	CDS:213..626	Length:138	Frame:2
TCGTACTATAGCAGTACACGTTGCAAGTCGTAAAAGTGTCGCAAGCGCACATAGTAGTAA
TACAAAGAAGACGCTCTTGACGACCTCCGTGTTCTTAGATGACGAAGTATTTCGAGGGGT
TGGTTTTCTGGAAGCATTGAACGATGTTCAGGGCGGAGTCGCAGGGGTCCTTTCCGGTTG
TAGAGCGACAAGCCGCGATCATCTCATCGGCGTGTTCCTTGAAAGATTCGGGGATCCTCG
GGACCAACTTGTCCCAGTCGAGGTGACCGTCCTTGTCAAGGAGATCAAAGTGGTTGAATA
TGCAGGAGAAGTAGCATCCGAGCAGTTCGCTGGGGTGGAAATATCCCTCGACTGTTCTGT
CGACGTGCTCAATATCGACTCCAGTCTCTCGGTGACACTTGTCGCGAACTCCGACCACCA
TGTGTCGGATTTCGTGAGGGATTTCATTGCCGTTAACTTTGATGAGGCCGAGAACCACGA
CCAAAAAGCACAGAGTCAAGTTCTTCATCATCTTGACGCGGATCGGAGTTGCACACTTGG
CGACGCCGAGGCCGAGAAATACTTGATCCAGGTCCGTCAGTACCGCCTGAACCACAAGCC
CTTCAACGTCAAGATCAACATCAAGGCCGAGAAGCCGAGCAAGGCCGCCATCAGGATCTT
CCTCGGACCCAAGTACAACGTCCACATGAAGGAGATCGACCTCCAGGAACACTACCACGA
GTT

>NgirOBP9-1	CDS:946..1053	Length:35	Frame:1
ACTGGAAAACTCGAAAAAAAAAAAAAAAAACTGTTGCGAATACGAAGTGTAGATGCGGTT
ATAAGAAAAGAACAGAGTGTTTCACGTTTGTATGTATGCACTGAATTGCAAACATTAGAA
GCAGCGAAGTTTTAACTGAAAATGTGACAGTGCTAGACTTTGGCGGAAAAAGCAAACGTA
GCCCGGGATTACAATGCAGACGCTTTTGTAAATATGATTACGTAGTATAATCGTTAAATG
ATAAATACAGCGTTAATGGTGTGTGTGTTTTTAATTCGAATGAGTCTGTGTTATGTCTGC
TACACGTGAACATTCATCGAGAAATGCAAGTGCGAAAAGTGTAGTCGTTAGATAGATTAT
GGAAATTAACGAATGCAAGAGTGATCATAAAGAGAGTCAACTGCACGAGTCACGTCGAGA
AAAAGAGCGAAGATAATTAATGCGCTGTTTTATAGTGATGCGGTTCGCGCCGTCGCCACC
CTCTTTCATTTATCTTTTCCGTTTTTTTCCAATAATGTGGTTTCACGAAAGATTAAATAT
ATACATTAATAAGCTTAAGCGTTGTACAAAGTACATAATAATAATTTTTAAGAGTGAAGT
ATAAGTAATTATAACGATTATTAGTTTATTATGTATAGAAGTAAGGAAGGAAATTCTAGG
CCCAGATTAAGTAATGTAGCTAGCGTATAGAATTTAGGAAACCACGAACTGACTAGGGAT
GACATCCCAAGACTACGTTCTCTTATAATTGAAATAAACAGCCGATTAAAAAGTGATTGA
ATCGTCGATGAACGAATAAAAAAAAAAAAAAAAAAAAAAAAAAAAAAAAAAAAATCTCGA
GCCTGCATATTCAACCACTTTGATCTCCTTGACAAGGACGGTCACCTCGACTGGGACAAG
TTGGTCCCGAGGATCCCCGAATCTTTCAAGGAACACGCCGATGAGATGATCGCGGCTTGT
CGCTCTACAACCGGAAAGGACCCCTGCGACTCCGCCCTGAACATCGTTCAATGCTTCCAG
AAAACCAACCCCTCGAAATACTTCGTCATCTAAGAACACGGAGATCGTCAAGAGCGTCTT
CTTTGTATTACTACTATGTGCGCTTGCGACACTTTTACGACTTGCAACGTGTACTGCTAT
AGTACGAGAAATGTCTAGAGGTGCTCAATAAAGAAATAAGAACAACGAAAAAAAAAGGGG
GGGCCC

>NgirOBP10	CDS:12..413	Length:134	Frame:3
CAGGAGTCAAAATGAAAGCTTTTCTGTGCACCTTCAGTATCATCCTTGCTGCGGCCATGT
CCGTGAATGGCGATATGCCAGGCGAACTGAAGCCAGCTTTCCAAGAGTGCCACAACGAGT
TGTTAGGAACGCCTCATGAGGAACCAACCGGACCAGCCAACGTGGACGACCCCAAAGTAA
AGTGCATCCACGCGTGCGTCGCGAAAAAAATCGGCCACATGGTTGACGGCAAGATAGTCG
CGGAAAAGGAAATCGAAAGCGCCAAGCTGCACATACCCAATGCTGACAATAGCTTGACGG
AGAAGATCACCGAGTGTGCTAACAAAGCCAACGAACAAAGCGACGAGTGCGAGGTATCTG
CCGCCTTTCACAAATGCATCGTGGAGAAGGTCGGACCCCCAGAGCATCACCACTAATCTC
ATTTTCTTCTGAAAAATACTTTAACTTTGACGATATAATACTGTTATTAAATTTATAATG
CATATTAATGAAGATAAATAAAATTAGCTAATATTC

>NlugOBP1	CDS:49..567	Length:173	Frame:1
AGTGGTTACTGGTCTCAGTCTCGCTATCAGGTCGGTCACCGCATAATCATGAAGTCGTTC
ATCGTTTGCATTGCTGTATCCTACCTTCTGGTCGCCAACATTAAGGCGGACGAGGCAACA
TCTTCATCAGATGCGGAGTCGCTGATCACTTCGACGACCCTGTCTCCAGCCTCGAACGAA
TCTGACGCGGCCAGGTCTGCCATCAAGGAGCAGCTGGCCAAGCTCACTGAGAGCTGCAAA
ACCTCCAGCCAAGCCAATTCTGATGATGCCAAAATTATTGGAACTGAATCAGTACCAAAG
ACTGAAGGAGAAAAGTGCTTCCTGCAGTGCGTCTACACTGGATTGGGAATTGTGAAGAAT
GATCAATTCTCTGTAGAAGGAGCCAGGCTTTTGGCACAGAAACGATTTGGAGCTTTTCCC
GAAGAATTGGAGAAGGCCAATCAACTGATTGAAACTTGTTCAAAGGAAGCCGTGAAGAAA
GACTCCAAAGACAAGTGCCCAATGGGCTTCCTCATCAGACAGTGTTTCGTCAAGAACGGC
CAGAAGATAAACTTCTTTCCTAAAGCCTAACAACTTGCTCTGGAAGACAACTTAATTACT
TCTATAAAGGAAATCGACAGGCACAAATGAACTTGGAATACTTGAATATCTATCGAACAA
AATTTAGTCTAGTTGATGAATATAAATAACATCTTTATTTTATACGGTACTGAACTGACT
GCTCATTATTTTTGTTAGAAGTTATTTATTTGTAATAAATATATGTGATGCATTGTTT

>NlugOBP2	CDS:136..564	Length:143	Frame:1
ATCAGATTCGCGTCGAATAAGGCACAGTGCTCTCAATAGGCTACCTCTCATTCAAACTAG
GATCAATTTTCTCAAAGTTTTCAACATTTTCTGATAAAATTCCAGTTGGAAGTCATCTAG
GAAAGAAAATTCACCATGAAGTGTCAAATTGTGTTAGCTGCTCTCGCCCTTGCTACAATT
TGTGAAGTCGGTTATGCGGGACTCACACCAGACAAATTGAAAGAGCTCAAACCATTGATC
GACACCTGTATGAAACAATCAAAAATTGAAGAAGATACTCTAGGAAAACTTCATAATGGC
CACGAGATTCCAAGCTCACAATCAGGAAAGTGCTTTATTGCCTGCATGGCTGAACATATG
AAATTGATGAAAGACGGAAAATTTGAGCCAGAAATGACAATGGAATTCATCGACAAAATG
GTGCAAGACAAAGATAAGGCTGCCGAAATCAAGAAAGCCCTTGGAGAGTGCATCAAGAGT
GTACCAGAAGGAGACAAATGCGAAATGGCAGCGGGGCTAGCCACATGCATGAAGGATCAT
CATGCTGAGCTTGCTGGTATGAACTGATGATTTATCTCTCAACTTCAAAATATCTTCATC
AGTGATAACTTCTTATTTCATCTTCTGTAACAACTTACTAACTGCTAGAACTGTTGATAA
ATTCTGTTAATGTTTGAATAAAACCTTTGAAACCACT

>NlugOBP3	CDS:204..503	Length:100	Frame:3
GTCCAACGGACCTTTCTAGAGTCTCTTTGGTCCCGTTAGAATCTCTAAAAACTTCTCCAA
CATGAAGGCTTCAGCTGCTATTACCCTGGTTTTCCTATCGTTGGCTGTTTTCCACTGCTC
AGAGGCGAAACTTGACAAAGCCAAGAAGGAGGCTGCAATCAAGAAGTGCCAGGCAGAGAC
CCAAGCCACCTGACGAGGATGTAATGAAAGTGAGGAAGGAGCACATTGTACCTGATTCCG
AAGAAGGAAAGTGTTTCATTGCCTGTGGATTCAACTCCTACGACATGCTGAAGGATAACA
GAATCAACTTGGAAGGTGTGAATGCATTCTTTGAGAAGCTCTATGATGAACAGGACAAGC
GTGATATTGCCATCAAGGCCGCTGCTAGCTGTGCTGCTACTGAAACTGTATCTGGATTGA
ATGAATGTCATTATGCTGCTAAATACTTCGCCTGTATGCAGAGGCATCCTGACTTTGCCA
AGATGAAGGACGACTTCGATATCTAGATTAGAGAGATTTCAAGAGAATTTTTTTCGGATG
CTGAGAAACCATCTTCAGCCACAAAAATTGTAATCTTTCAAATATTACAATAATAAAATT
CCAGTTCTTTCAAAATATTCTTATGAAAACCGCTGTGATGAAAAATATACATTTTTTCTG
TTTTTATTAG

>OnigOBP1	CDS:2..340	Length:113	Frame:2
GATGACCGCCATCCTTACGAAGTGTAAAGAGCAGACACACGCTACTGAAGATGTTGGCGA
TATTGTAAACAAAGAAAAGTTACCAACTTCACCAGAAGGAAAATGTATGATGCACTGCGC
ACTAGAAGCGTCAGGGATGATGACTGGTAACAGAGTAAACGTCATTGCGATATCAGAGTT
CTTCTTGAAACGCTATGCTGGCAACAACACCTTGCTGGAACAGGCTGCGAGAGCTGTGGC
GACATGCAGTACACAGTTGTTTGGTACGAACAAGAATGACAAGTGTGAAAAAGCAAGTAG
TATATTCCGTTGTGGTAAAGAGAATAACATCGTTTTGGTATGAGAACAATACTCCGATAA
AATCATATTCAACCCCAAACATTCCATTAAAAAAACTATTATGTAAAAAAAAAAAAAAAA
AAAAAAA

>OnigOBP2	CDS:2..400	Length:133	Frame:2
CTCCTTCGCTGTCATCATCGTCGTCCTCGCCGCTGTCACTCTCAGCCAGGCTGGTATTGA
CAGGGAAGAGTCTATTGAAATTTTGAAAAAATGCAAAGCAGAAACAGGAGCTACAGAAGA
TCCAGCACACACATTTGATACACAAACAATCCCCGAGTCAAAGGAAGGCAAGTGTATGTT
GGCTTGCGTGCTCCGTGAGAAGAAGCTGCTGATGAACGGCAAAGTTAGTGGTCCCGCTGT
CAGCAACTACTTCGAGACTAAGTTTGCTGATGACCCAGAGAAGCTGGAGGCGGCTGCTCG
AGCTGTCGGAATCTGCAGTACCAAAGAGGTCAAGGGATTGGATGAGTGTGAAATGGCTTA
CGCTTACTTCAAGTGCGGCAAAGAGAACGGACTCAAGCTGTGATAGCCATCCACCAAACT
GCTGGCCAGTGCAACCAAAGTCCTTCAATTCACCAACCCCTAACTAATTACGTTCCAATA
AATCCATTATTTA

>OnigOBP3	CDS:1..405	Length:135	Frame:1
ATGAGATCCTTCATCGTCCTTGCTCTGCTGATAGCCGCCGTCGCAGTGGTTCAGGGTGCA
GTCGACATAGAGAAAGCTATAAAATTGTTGAACAAATGCAAAAAGGAAACAGGAGCTACA
GAAAATGTTGAAGACATGATTAAAACCAAAACCATTCCTACCACTCCTGAAGGAAAATGT
ATGATCCTATGTGCTGCTCGAGAAAAAGGTTTTGTTAAGGATGACAGGATAAACACCAAA
GCCATATCCGACTTCGTGGAGGCCAAGTACGCAGACGAACCTGAGAAACTGGAGAAGGCC
GCTGAGACTTTGGCAAAATGTAGCACCATCGACACATCTGGTCTAGAAAAATGCGACAAA
GCCGTCGCCTATGTGAAGTGTGCCAAAGACAACAACTTCGAGATCTGAAAGAGGAATGGC
ACCAGCATTATTTGTTAAAATGTTTAAATAAATTACTTGTTACTTTCAAAAAA

>PameOBP1	CDS:262..459	Length:66	Frame:1
CGCTCTAGAACTAGTGGATCCCCCGGGCTGCAGGAATCGGCACGAGGCTGCTTTCGGCGT
TCGTCGTCTGTCTGTCGGTGGCTGCAGCCATCGCGGGTAGCCCGCTGGACCATCTGGATG
ACGACACCAAGTCCATGCTGAACATGTTGCACAGCACCTGCGTGGGCGAGACCGGGGTTG
GCGGAGTCTGCCATTGACAGTGCTAGACATGGAGACTTCTCCGAGGATGACGCTTTCAAG
AACTACCTGGGATGCGTCTTCATGCAGACTGGAGCGCTAAGTGACGATGGAGAAATGGAC
TACGACACCATGATCGGGATGCTGCCAGAGGTACTCGCCGACCGCGGAGGAAAGATGATG
AGGAAGTGCACTCACGTCAGAGAGAACAGCGCGCCGGCAACTGCCTTCGCCTTCAACAAG
TGCATGTACGCGGCCGACCCCGAGTTCTACTTCATCTTCTGAAACCTCCGGAGGCCCCCG
TCCTAGAAGAAATCTCAGGTTCCTGCTCAACACGAATGAAGCTGAAGATCAGTCACCAAG
ATTGCGACGTGACCATCTGTGCCCTAGTTCTG

>PameOBP2	CDS:294..431	Length:46	Frame:3
ATGACGTTCTAGAACTAGTGGATCCCCCGGGCTGCAGGAATTCGGCACGAGGCTCTTCTC
CACAGCCTGTCCTGCTGTTCGCTGGGGTCACAGCGCGTCTCAGCCGAAAATATTCGGGCC
GAGCCAATGGAGGCAGCCAAGCAGGTGGACTCCAAGTGCAGAGCCGAGGTCGGGGCAGAA
CCAAGATATTTTGGAAAGTTTCTTAGAGGAGAAATTGAAGCAGACAATTTGCCCATATAC
AAGTGCTACGTCAAGGGGTTGCGTGATGAATGAGCTGAACTTCGCCTCTTCCCATGATGG
CGTGTACGGACATCGACGAGGAGAGACAGAACATCCCACCGGAAATCCTGGAGGAGGGAC
ATCGCATCATCAACAAGTGCAAAGACACGACTGGTTCCGACGCCTGCGATATAGCATTCA
ACATGCATCGGTG

>PameOBP3	CDS:262..582	Length:107	Frame:1
GGGCCACGCGGGTGGGGCGCTCTAGAACTAGTGGATCCCCCGGGCTGCAGGAATTCGGCA
CGAGGCATCGGTGTTTGTATTCGTGGCCCTTGTCTGTGTCGCTGTGACAAGAGCGGCAGT
ATTCAAAGAGGAAAATCCTTTTGCGCACGCTCTGCTTCAGAAATCAAATAACACGACATC
TTCTCTGCATTCTCCACCCACTCGCTCCACAACGTGTCCAGAGTCACCCGAGGGCTAGGC
AAGACGTCTTGTTGTGGAGAGATGCCAGAAATAAGAGACGACGACAAGAAGTTAATGAAG
GAATGCAAAGGAGACATTTCTTCTGAAGATGAAGGAGAACACGACAAACCGAAGGGAAAG
CATTTCTGTGGTGCTGCCTGTCTGTTTGAAAAGAGTAACATGATGAAGGATGGATCCGTC
GACCAAGATGCGTTCAAGAAAGAAATCCTTGCCCGTTACCCAGATTACATGCATCCAACA
GTAACCAGCGCTATTGAAAAATGTGTTCCTAAGGCCAACAGCATAGCAAAGACATGGGAA
AACGTAGAACTCGGAGGGACAGAAATGCAACCCTGCACCGGTTGATAACCATGGCCTGTA
CTTACAACTACCATACAAATACGTGGTCCAGAGGGATCTTGAAAAGGTTAAATCCGATGA
AGTGTGACAAAAGAAGGGCGAAGTGCAAGGGAATTAAGCA

>PpapOBP1	CDS:81..500	Length:140	Frame:3
TAGAAGCAGTTCTAGTTCTTGTCCCGTACCGTTCAAGTCTCCCATTAGAGCATTATTATT
CCTTAAATTCCCAACCAACTATGAAGGCTGTTCTTGTGGTTTATTTCACCCTTCTGGCCA
TGTGCTATGCCGAATGGCGCATCCAGACTGCTGAGGATCTTGCAAAGCACCGTACCAAAT
GTGTAGATGAGCTGAAAATTGAGGAATCTGCCGTGACGGAGTACAAGAAGTGGAATTTCA
CAGATGACGAGAAGACTAGGTGCTACATCAAGTGCATCTTCAACAACATGGAACTGTTCA
ACGATGAGACTGGCTACAACATTGAACACCTTGTGGAGCAATTGGGACAGGGAGGAGAAA
AGGAGAAGGTTCGTGAGCAGATTGTTAAGTGTGCCGATGCCAATCCCAACAAGGACGACA
AATGCACCTGGGTCTTCCGTGGCTTCAACTGCTTCAAGGCGAACCACCTGAGCATCATCA
AGCAGAGTCTCAAGAAGGATTAAGCACGTACCACCAGGAATCTCTCCCTCAGAATCTCTC
GCGAATGCGATATTTTTCTCACCCAGAAAACTAATATCACAGAGTTCATATGTGAAGAAT
TTATGAGTGGAAAGTTTTATGGTAATTGAATAAATATTGTTGTCGCTGGAAAAAAAAAAA
AAAAAAAAAAAAAAGGGCGGCC

>PpapOBP2	CDS:27..515	Length:163	Frame:3
TCAAGTGGAAGGTATAGAATATCGAGATGTTTAGCAAAATATCTAAGATTTACCTTCTTG
CCTTCGTGGCTTTTGTGGTAATTGCCGAAGGTTGCAATGCTACGAAAATGCTTCAGCAAA
CAGGAGGACCGGGAGGAGGATCTTCTGTAGTCAGTTCAAAGCGTTCAACACATGAAATGT
CGACACTTGAAGCAATGGTTGCATGCAATGAGAGTTTCAGAACATCGGAGGAATTTCTGC
AGGAATTGAATAAGACCGGCAGTTTCCCAGAGGAAGCAGACAAGACTCCCATGTGCTTCC
TCAAGTGCTACCTCGAGAAAACGGCGGTCATTAGCGACGAGGGTGATATCAACGAAGAGA
AGGTCCACGAGATATATCCCACTCTGGCAAGTGATGGAATTGACGACTGCAAGAAGGAAA
TGGACCACACAAATAACGTCTGTGAGAAGGTTTACTTCCTTGTACGTTGCGTGATGACTC
GAATGCTGGTTGATGGAAGAAGCTCCGACAATAAATAGAAACGTGAAACACGTGTCATGC
AAAAGAAGAGGGTACTTTTTTAGATCTTTGTAAATAGATATCACTTGACATTGCATAACA
CTCCCTAGGACATTTACTAACAACTTGTGTGCAAATAAAATGAGTCATAAAGACGACAGT
GAAAGCATCAAAAAAAAAAAAAAAAAAAAAAAAAGGGCGGCC

>PintOBP1	CDS:49..492	Length:148	Frame:1
GGATGTGTCTGTATCATTAACAGTGTCATAATTAATTAGCATTTGAAAATGTCTCTCCGT
TTAGTTTTGAGTCTGGCGTTTGTAGCCGTTGCTTTCAGCAAAGTTTTAGCATTAAGTGAC
GAAGAAAAAGCAGCGATCCACGGATCGGTGCTGAAGTTTGTCCAGGAGTGCAGTACAGAG
TACAACATCTCGGAGGAGAAGCTGAAGGAAGCAAAGGAGAAGAAGAGCACTGAGGGCATC
GAACCTTGTGCCATCGGCTGCGTCTTCAAGAAAGCTAAGTTTATAAACGACCAAGGCCTC
TACGAACCAGAAAGGGCCAAAGAAATCGGAGCCAAATACGTTAACGCTGAGGAAGATAGG
AAGAAGTACGCAGAGATTGCAGACGAGTGCGCTTCAGTGAATGATGAATCCGTGTCTGAT
GGAGATAAGGGCTGTGAACGCGCCAAGCTCCTACTGGCTTGCATGGCTAAACACAAGGAC
GCACTCCAGATTTAAATTATCCTGACATTAAGTAACCGTAGGCTATGAAGAGATTTTGGC
AATCGATGAAATTGAAGAAACTGTGATTTTAGTGAATCTAAATTTTATGACTACTCCTAC
TCACTATTATGTTACTCTTGTCGATAATGGATATCTGTTGTCTAATACTATCACTGTTTG
CTACTGTCTATAAATACATACATTTTTAAGTTGGAAAAAAAAAAAAAAAAAAAAAAAAAA
AAAAAA

>RproOBP1	CDS:124..471	Length:116	Frame:1
TTTCGATTTCGAGCGGCCGCCCGGGCCAGGTTTTGGGTTTTGGATCCGGACAAGCAGACA
AATGTGCAACAAAATGTCACAGAACTATCTAAAAAGGAACTCTCTGATTTAGAGGATGAA
GTTATGGAGAAATGTACAGAGAAACACAATGTTGGTGAAGAGATTTTTTCCAAATTGGAA
GCAATTTCTCAACACAAGGAGGAATTACCATCTTCCAAAGATTTCAAATGCATGTTGGGC
TGTTTTGCAAAAAAAATGGAATATGCCAAAGGCGCCCACCCACAATGGGAAACAATGGTT
GCAGTTCACAAAATAAAATATGAAAAAGAAGAGGATGCAAATAAAGCAATTCAAGTTGTA
AAAACATGCAAAAAGTCTGTTCCTGAAAAAGAGGAAGATATCTGTGAACTTGGTAATTCT
ATGGCAACTTGTTATCTACTTGAATCTGAAAAGCTCGGACTGGACCTGGTTTAAAAGGAT
TGAAGAAACCATATTGTATCTGAAATAGCAAGCACCAAACACTGACATAATTTAACAGCA
CGCAATATTGTACCTCGGCCGCGACCACGCTAATCAC

>RproOBP2	CDS:79..606	Length:176	Frame:1
GGCCGGGGATAAAAGAGTCTTCTTTTCGTATGGCCGGGGAGCATTTGGGAAGTTGATAAG
CTAAAAAAACGATTTGAAATGAGAGCTGTAACGTTTTTATGCTTGGCAGCTACACTACTT
GTAATTGCTCAGAGTGAATCCACTACAACAGAAGAACCAGAAACAACACAAGACAATGAT
AAGTCCACAACTGCAGGAGCCAGCACAGTTTCCAAGACTCCGGAAGAAATAAGGCAAAAA
ATAAAGGAACAAGTAGAGGCTTTGACAGAGGCATGCAAGACGCAAACCAAACTCACGCCA
GATCAAACCAAAATTGCCACCAATATGGCAGTACCAAAAACTGAACCAGAAAAGTGCTTC
TTAGAATGTATTTACAATGGAATCGGCCTGACAAAAGATGGAGCGTTTAATGAGCAAGGA
GCAAGAGTTCTTGCTCAGCAAAGATTTACTGGTGCTCCAGACGATCTTGCCAAAGCTAAC
ACTATGATTGAAGCTTGCACTAAAGAAGTTGTTGTAAAAGATGCAAATGAAAAGTGCGGA
CTAGGTCGATTAGTAAGAGAATGTTTTGTGAAAAATGGAGTCAAGATCAATTTCTTCCCT
AAACCTTAATTCTGAAGATTTTTAACATCATCAACTTGATGCATCATAAAATTGAAGGCT
GAATTTCTTTTTGTAACTGCAGTATTGTGGGCACAATAGTTTATTTTTTATTATTTTATT
TTCTCTATTATAGAGAATAATTGGAATGGCATTTGGTAGTTGGAATTTTTACAAAATGAT
TTATTAATTGTATTTAATTGTAAAATATCTTGATGTTAGAAAAAAAAATAAATAAATAAC
AAATCTGTGATTAATCTATATTTACAAATGAAATTGTAATTACAAAATGATTTGCAGTAA
TTGTTCTAGAATTTAACGTGCGAATGTGTGCTAAAACGCTCTTAATAAACACATTTTAAG
TATTTTTATAGATATTTCATTTTCTAAAAAATAAAATTTACGATAAATTATTTGTTACAA
TAAACTTTATTTATTCCTTCGTG

>RproOBP2-1	CDS:354..584	Length:80	Frame:3
TACGGCCGGGATCAATGGTCTAGAAGTCTATAAAAGAGTCTTCTTTTCGTATGGATACAG
CATTTGGGAAGTTGATAAGCTAAGAAAACGATTTGAAATGAGAGCTGTAACGTTTTTATG
CTTGGCAGCTACACTACTTGTAATTGCTCAGAGTGAATCCACTACAACAGAAGAACCAGA
AACAACACAAGACAATGATAAGTCCACAACTGCAGGAGCCAGCACAGTTTCCAAGACTCC
GGAAGAAATAAGAGCAAAAAATAAAGGAACAAGTAGAGGCTTTGACAGAGGCATACAAGA
CGCAAACCAAACTCACGCCAGATCAAACCAAAATTGCCACCAATATGGCAGTACCAAAAA
CTGAACCAGAAAAGACAAAAGATGGAGCGTTTAATGAGCAAGGAGCAAGAGTTCTTGCTC
AGCAAAGATTTACTGGTGCTCCAGACGATCTTGCCAAAGCTAACACTATGATTGAAGCTT
GCACTAAAGAAGTTGTTGTAAAAGATGCAAATGAAAAGTGCGGACTAGGTCGATTAGTAA
GAGTGTGTTTTGTGAAAGATGGAGTCAAGATCAATTTCTTCCCTAA

>RproOBP3	CDS:646..200	Length:149	Frame:-3
TTTACAAATTTAATACTAATTTATTATTTGAATAATGTTGATAATATGATGAAAAATAAC
TTATACAGTTCATATGCATCTACATAATTATTTAGTAAATAATGGTGCTATTGTTATGCA
GCTTTTTCACTAAAAGGATAATTGATAATTTTATCAGCCCTCTTCAATTTCTATTTTAAA
CTTCTGATTCTTATCTCTACTCCAATGTCAGACCTAACTTTCTTGCTTGTGCCGTATAAC
ATGAATGCATCCCGAATCCAAGTTCACAAGAATCTTCAACTTCTTCGGGAACAATAATTT
TACAAGTTTCCACAATTTTCAAAGCTTTTTCTTTATATTCTTTAACTCCGTATTCAATTT
TATGTACTTCTTCCATAATGTCCCACAGAGGTTTGGTATCTTTACCATAACCCATTTCTT
CAATAAAGCAGCCGAATACACACCTGAATTCTTTTGGAGTATTATTACTTTCTTCGTTTA
AATATCCAGAAAGCGTAGTTATATTTACACCAGAATTTTTTAAACATTCTGACATTTTTT
TTGCCTCAAGCTCTGCTAGTTTAGTTTTAGTCATTCCCTTCAAATCTAGAGCTGCATAGG
TACAAAGAACAGTACAGGTGACAAGCAAGATAGCGTAGAGAAACATGCTGGTTCGCCTGC
TAGTTATCCGGGGCTGTGCTAAAAAACACAGGCAGTGCTGCCCCGGCC

>RameOBP1	CDS:97..522	Length:142	Frame:1
AGAGAAAAAAGAAAAATTTGANACCTTTGGAAATTCGATTTGCCCTTCGAGGCCAGAATT
CGGCACGAGGAAAGAGACCACTTAAATAATAAAACGATGAATACTATTTATTTCCCTTTG
TGTTTCCTACTGATTAATTCATTCATATTAGTGATGGGGGAAGATGATGCGACTTCGCTT
CTCGCGAAATGTACAATTGAAGTTGGTGCTTCTGAAGAGGAAGTAAAAGTAATTATGGAT
AAGAAAATACCAACATCACATACTGGATTGTGTTTGTTGACTTGCCTCTACGAACATACA
GGCATTATTCAAGATGGAAGGTTTGTCGTAAAAAACTTAAATAAAATGATAGGAGGAGGT
GACGGTGGGTCTATTGGAGGTAAGCTGGCCAAACAGTTTGTTAAAGAAGTAACTGAGGAC
AGAAAACACGTGCATAATGATGAAAAGTGTCTGGTATCAAATGACATTGATGTGTGTGCG
GCTAAAAGTATATCACGACATGCAAGTCTGCTGAAGGAACTATAAGTTAAACTTCGATGT
ACATTCTTTTGGATTTTTATATTTAAATGGAAAAAGAGTACACTAACATTGATATAGCAA
TACACGAATTTACTGATTGTTAATAAAAATTAAACTAAATAAAAAATTAAAATACAAAAA
TTATAATAAATGATAAAATTTAAATATTATAAAATCTAAATAATATCATTGTATAATTTA
TTATATATTTTTCTGCCTTTTTAATTTATTCCTCTTTTTTTGGAGTTTTTTTATTTTTTC
GCAATTTTTCTTTTTATATATATACTTCTATACTGCGCAAAATCTCTCTTCATTTAACCA
TAATCTATATTATTCTTGTAATATAAAAATACTTCTATTTTCTATATTAGTGTAAATTTT
ATTAAGTAATAAGTGCTCTCTTTTCTAATATTTCATGTCTATTCATCATATAGTTTCTTA
GCACTTTAATAGCGTGACATATTTTACGAATATCCTTTCACTAATATTCATTGTATTATA
CTAAATAATCGTTCTCTAAGTAATAATGTCTACATAATTAACCACTCAATTAATGAAAAA
CTCTTTATATACTTTTTTCTTAATATTAGTTACTTATATCACACTTTGTATGATTATACA
TTTATGTNTTGCCTATTTATTTATTTTTAATATCTGACAATCTATGATAGCGTGTTGAAT
AAATTTATCTGTATTAAATATCTAAAATTAAATTTGCTCGCTACTATACATATATGATCG
TGCCAACTTTTAAGATACTGATCATATCTAGATTTATATAATTTCACATACAAAGACTAT
ATATATTCTGATCTAGGATTCAAATATATCAGATATGGCTTTCTACCTTATTCTTTTAAC
AATTGT

>SmosOBP1	CDS:160..498	Length:113	Frame:1
TCTCTTATCGTAGCACGCTTAAGATATTCTTTTCGAGCTAGTTTAAATCAGCACGCATCA
AACAATTTATCACCATGAAATACTTTGTAGCCGTTCTTTTATTGGCCGCTGTCGTTTTTG
CCGACGCTGAATGGAAAATTCAAACCGCAGAAAATTTAAATGCATACCGCCCAGAGTGTG
CGCAACTCACTCAGCATACCCGAAGACAAAGTGAATGAATACAAAAAATGGAATTTCCCC
AACGACGAGAAGACACAGTGCTATATCAAGTGCATCTTCGGTAAAATGGGACTTTTCAAC
GAGAAAGATGGCTTCAATGTTGAACATTTGGTGAAACAATTGGGCCAAGGCAAAAACGAA
ACCATCATCCGACCAGAAGTCGTCAAGTGCGCTGACAAAAACCCACAAAAAACGAACGCC
TGCCAATGGGCATACCGGGGTTTTGACTGCTTCAAGAAGGCACATTTGGATTTGGTTCAA
ACTAGCGTCAAGAAGAACTAAATTCCGACACCAACACCAGACTACTGTGCTTATGATGAA
CGAATGAACGGACTTGATCACACAATCATCTACGATAAAATTAAAAGCAGAAATCACATT
ATTGTGACTATTGAAAAAATCATTTTTTGTTATTTCTATAGAGAGAATTCAATAAAAACG
CCATTTGCAACTC

>SinvOBP1	CDS:26..442	Length:139	Frame:2
ATCAAGTGCAAGCGAACGTACGACGATGCACGTGTCGGTGATTCTCGGCGTAGTGTTGCT
ACAGGCGATTTACGTGTCCGCCGCGCCACCCGACTGGATACCCCCGGAAATGTTGGAGAT
GGTTCAAGGTGACAAGGAGCGATGCATGGCCGAACACGGAACGAGTCAAGCGCTTATTGA
CGAAGTTAACGATGGGAAACTCTCGAATGACCGGTCTATCACGTGCTACATGAACTGCCT
TCTCGACGCCTTCAGTTTGGTCGATGAAGACGGTAATTTGGAAGCTGAGATGCTGATAAG
TGTTATCCCGGAAGAATTTCAAGAGATAGGTAACAAGATTTTGAACAAATGCGCCGTACA
AGACGGCGCGGATAAATGCGAAAAGATCTACAATGTGGCGAAATGCGTCCAAGGAACAGT
ACCAGAGCTGTGGTTTATGGTTTAATTCGACACACATGAGAGGAGAGTTTACTCCACAGT
CACGTGCGACGATATTCTTCAATATATCTCAAAACGAAGTGAACGAAGTAAAACAATTCG
CTCGCGGAGAAAAATATCAAGTTTCAAAGAAGTAGTCTAGGAATATGTAAATTTAAAAAA
ATATTGTTTGTGTAATAATAGTAGTAATCATTATGAACACGCCATGCAGCCTAACATGAA
TAAAATTGGTAGAATATGATGTTAAAATATTGGATAAGCTATA

>SinvOBP2	CDS:255..539	Length:95	Frame:3
TAAATTGCACAAACATCATGAAACATCTAGTGCTGTGCGCATGTGTTTTGTTATTCACTT
TTTAGTTGTCTAACTCATCAGAACTAAAACAAAAGATTCAAGAAGAAGTAAAGATCAAGC
AACGGATTGATTTTGAAGCTTGCTTGAGTGAAAATGGTATAAATGAAAGTGACTTGTACG
GTCCGACAGAAATAGTGTCTAATGTACATACCGAAACAGCAAATGAAGAAAAAACGAGAA
AGAATGGCTGCTTTATGGCGTGTTTTTTAAAAAAACAAAATTTAATGGAAGGAACCAACA
TTAAAGATGAAGTTATTGCACGATTAAATGAAGTAGTAGTTACTGATGATGTTGAAGAAA
AATTGCGCACAATTGTGCGTAAATGCATAAAAGAAAAGAAGGACATTACGCAAGAATGTG
ATAAATGTTTCCCTATATACGTATGTATTATAAAAGCTGTAAATGAAGAAAGAAAATGTA
TGCAGGAAGAAAACGTAAGAACTGAAGAAGAAGAAACAGGAGAACCAAATAAAAAGAAGT
AGAAGAAGATATAAAAGCTGACGGAATAAACACAGTTAAATATACGGATTGAATATTATT
TGTATAAATATTAATATAAATTTATATACTACACTTTCAATATGACTTACATTAAATAGA
AATACATGTACATGTATTTTTCC

>SinvOBP3	CDS:1..486	Length:162	Frame:1
AATGAAACTTTCGTACTTTGTGCTTGCGTCTTCGTTCTTGCTGTATACTTTCAGTCGTCT
AATTCATCAGAACTAAATGAACAAGAACTCAGAAAGATAGGAATATCTATTCGGAATGAT
TTTAACACTTGTTTCAGTGAAATTGGTATAACTCCTGCTGACTTTGTCAAACCGATGGAA
ATAGTTACTAACGTACATCTTCAACCTGCAAATGAAGAAAGAACAAACAAACATGGCTGC
TTTATAGCGTGTGTTTTAAAGAAACAGAATTTGATTGAAGGAACAAAGATTAAAGAAGAG
CAAGTTTATGAAAGATTACAATTAATATTTGACGAAAATCCTGGCGGACCAATGCACCAA
ATTGTACAAAAATGCATGGAAAAAGTGAGGAATGACGCACAAGAATGTGAGAAATGCTTC
TCTGTCTATGTTTGTACCATCAAAGATATGTATGAAGAAGAACAACGCAGAAAAAATGAA
AGAAACTAAAGAAATAAAAACAGAATGAGCTACTTACAAGAAAAAAAGTAGAAGAAAAAG
TTGTAGAAGCAGAACATGATGATGAAATGTAATTTAATATAAAAATTGGATATTGTAATT
ATTAATGTAAATTTATAATACAATAACTTTTCGTGTATTTTCTTATACTTTACTTTTTAT
TTCATTTATTTAATAAAAGCGTGCAGCAAATGTAAAAATTGGTGTTTTGAATTACCTTGC
ACTTGCTTATAAAGTGAATAAAATGGAAAACCTTACATTGAAAAAATAACTTTTTGCTGG
AAAATTTTTAATTGATAAAAAAAAAAACTTTTTTGGAAGTTTTTTACCTTAAAAAAAGAA
AAGTTCCCTCCC

>SinvOBP4	CDS:307..705	Length:133	Frame:1
TAAAATGGCTAAATATTTCTCTAATAAATATTCTTAATAATAATTCCACATTAACTAAAA
TAATTTATTCGCTCTTTTAATTTCAAAAAAACTTTCATATCTAAAATCCTTAATTTAACA
ATCCCTGATACAAAAGGTACAACAATTTAAATTTCCTTTTATTTATTTTAATACATTCAT
CTACATTACTTTCTCTTTAATTTAATTTAATTATTTAATTTTATTCAATCCAACTTATAT
AATTAATCTATAATTTTAATTACCAAAATATTTTGACTAGAACTCCCATCGTGCCAAAAA
TTCAACATGAAAGCAATCATTATCGTGCTTGCCATTTCTTTTGTTGCTGTTTTGGGTCAA
CTCACAGATGAACAAAAAGCAAAATTGAGAACGTACAAGGAATCCTGTATCAATGAATCT
GGTGTCGATACTACCATACTTGAAAATGCAAAAAAAGGAGAGGTAGCTGAAAGTGACGAA
AAGCTTGCTTGTTTCAGTACCTGTTTGTTAAAGAAAATCGGAATTATGAATGCGGATGAA
GACATTAACTGGGAAGTAGCTCGTGCTAAATTGCCACCAGGCGTACCGCAAGAACAGGCC
GATCAAATATATAATGCCTGCAAAGACATTACTGGAACAGGTTGTGAAAAAGGAGGCAAA
GTGTTCAAATGCTTCTTGGACAACAAACATTTTCATCTTTTATCATAAGAGAATGAACTC
CAAAAACCAAACTTTGCATAAAAACCTAATCAGATCTAATAGTTAGATCAATCATCTACT
AGATGACACTTAACAACTTAAAATATTATATTGCACATTTATACACTAATATAAAGATGT
GTTAATGAAAAAAATAAATATACATGTTGCTTTAGCAG

>SinvOBP5	CDS:38..424	Length:129	Frame:2
TATTCTTGAACTGTCTAATGAACAGGTTTATCTCGGAATGACTGTACAGGAGGAGGAACT
AATGACTANAGTACATACTGAATCTGTGAATGCAGAAAGAACAAGAAAAGTTGGTTGCTT
TGTTGCATGTGCCATGGAAAAGCTGAATTTAATGGATGAAGCAACCATTAAGGAAACACA
AATTCATGCAAAAATAAATGAACTATTTGAAGGTCGTGACCAAGGTATAGCACACAAAAT
TGCGCGTAAATGTTTAAAAAAAGCGAGAAGTATTACGCAAAAATGTGAGAAATGTTTTTC
TCTATACGTATGCATCGCAGAAAGTGTGCATAAATTACAAGGACACGAAGAACATGTAAG
AGAAGAAACAGAAAAGAAGATNNAGAAGAAACAGAAGAACAGATCTAAATATAAATACAA
AAATTGAATATTATTCATGGTAACTTAAATAATAAACGTTTGATCAAAAGATATAATATA
TACTAAATAAACGATACATGTATTCTCTTAGACTCCATTTTATTTCCCTGGTTTAATAAA
AGCG

>SinvOBP6	CDS:1..483	Length:160	Frame:1
AATGAACATCTAGTGCTGTGCGCATGTGTTTTGATATTTGCTTTGTCTAACGCAACAGAA
ATACAACAAGAGATCCAAAATGAGATCAAACTACGGCTTGATTTAGAAGCTTGCTTGATT
GAAAATGGTTTAAATAACAGTGGCTTGTACAGTATGAACGAAGTATCCATTAACGTACAT
ACCAAACCAGGAAATGAAGAAAGAACGAGAAAGAATGGCTGCTTTATGGCGTGTGTTTTG
AAAAAACAAAATTTAATGGAAGGAACAAACATTAAAGAAGACGAAGTTATTGCACGATTA
TATGAATTAACTAGGCAAGATTTAAAAGTGATATTGGGCAAAATTGTGCGAAAATGCCTA
GAAGAAAAGAGGGATATTACGCAAGAATGTGCTAAATGTTTCTCTATATTCGAATGCATA
ATACAAACTATGGATAAATTCCCAAGAGAACATGAACATGAAGAAATCGTAACAACTGAA
TGAGAAGAAACAGAAGAACCAAATGAAAAGAAATAGAAGTAAAATCTGACGGAATAAACA
CAGTTAAATATAGGGATTATATTAAATATTATTTGTGTAATTATTAGTATAAATTTATAT
ACTACACTTTCAATATAACTTACATTAAATAAAAATATACGTACATGTATTCTTCTATGT
TCTATTTTTAATTTCTTGAAATTAATAAAAAAGCAGCATATATAC

>SinvOBP7	CDS:80..538	Length:153	Frame:2
CTTCGCACGCGCACCGGAAACGGGATTGTCGCCGAGGTTTCGCNGAAGTGATAAGAGACA
GGAAGCTCGAGACACCAGGATGAGGCTCCTCACGGTCGCCTTGGGTTTCCTCCTTCAGGC
GTGGATCGTGTACTGCGGGACGAAGAGACCCAGCTTCGTTTCCGAGCAGATGATCGCGAC
CGCAGCGAGTGTCGTAAACGCCTGCCAAACGCAAACGGGAGTCGCCACAGCTGACATAGA
AGCAGTAAGAAACGGACAGTGGCCGGAAACACGTCAATTGAAGTGCTATATGTATTGCCT
CTGGGAGCAATTTGGTCTGGTCGACGACAAGAGAGAGCTAAGTCTGAACGGGATGCTGAC
GTTCTTCCAGAGAATACCCGCTTACAGAGCCGAGGTTGAGAAAGCAATCGGCGAGTGCAA
GGGGCTCGGTAACTATTTGGCAAAGGGTGATAACTGCGAGTACGCGTACGCGTTTAACAA
GTGTTACGCGCAGCTATCTCCGAGGGTAAGTGATCCATATCGTTTAATAGCAATGTATTA
GCCTCGTCTCACGTTACGATTGCAATGTTTTATTTCAGACTTACTATCTATTCTAACGAG
CTACGGAAGGACAACAGTAAAAAGACCAAAGACAAAATGCTCAAGATACAAATTCGCCGA
ATGCGTTATGTTGCTCTTTACGTTAAACCACTCTCCACTTTATCATGTATGCCGTATTGT
CGTAAACCGTATACGAATTTGGCGA

>TcitOBP1	CDS:179..460	Length:94	Frame:2
AGCGGAGCGTCGATCAACGGCACAGAGCGAACAACTGTCGTAAAATCTTCCTCCGGGGTA
GCTGGAAACGTCACAACACCAAAACCAACAATGACTGAAGGGCACGTAGCCTCTAAAACA
AAAGTTGAACACAATCGCGGTAAAATGCAAGGATGAGTTGCACGCACCTCAGGAAATTAT
GGCACTGGTCAGCAACACGGTGGTACCCCAGAATGAACAGCAAAGGTGTTATTTAGAATG
CGTGTATAAAAATCTTAACTTGATCAAGAATAACAAGTTCAGTGTGGATGATGGCAAGGC
GATGGCTAAGATACGTTTCACTAATCAACCGGAAGAGCACAAGAAAGCAGTGACAATAAT
AGAGACTTGCGAAAAGGAGGCTATTATTGATCCAAAAACCACTGAAAAATGCACAGCTGG
ACGAGTGATCAGAAACTGTTTTGTTAAAAACGGAGAAAAATAAATTTCTTTCCTAAAGCA
TAATAAGCCTGGACAGAAACGGAAAGTATGAGTTTGAACATTTCAACCCAACATGGATAT
ATTAAAAATCCCTATAATATTATTATGTATAATTAATATTTAGGTATGG

>TcitOBP2	CDS:17..313	Length:99	Frame:2
GTAATCAACGTACGAAATGATTTCGTCAACTTTTTACACATCGTTAATGTTCGGTATTGC
AATGTTGATTTCATGCAGCTTCGGGCGATTTACGACGGAACAAATCGATCATTACGGAAA
AGCGTGCAACGCCAGCGAAGATGATCTCGTCATTGTCAAATCCTACAAGGTACCAACTTC
AGATACTGGAAAGTGCTTGATGAAATGCATGATCAGCAAACTAGGGCTGCTGAACGACCG
ATGGTACATACAACAAAACTGGAATGGAAGCGGGGTTGAAGAAATACTGGTCGGAATGGT
CTACCGGATACATTGAGAGTTTAAACAACAAGGTGTTAT

>TrniABP7	CDS:31..435	Length:135	Frame:1
TCGGCCGGGGACGTTCATTCGGTAAACACAATGAAATCGTTCGTAATTCTCTGTATCGTG
GTGGCTGGTATTAACGCGCATAGCGTTCATCTCCCAGAAACCCAAAAAGAAAAAGCACAG
GCGATCAGCAAAGAATGCATCAAAGAATCTGGCGTGAAGACTGAAGTTCTAGAGGAAGCG
AAGAAAGGCCACCTGAGCGAAGACGAAACTTTCAAGAAGTTCGTCCATTGCTTCTTCCAC
AAGGCCGACATCGTTAACGCTGATGGAAAACTGAACTTGGATGTTGCTCTTGCGAAGCTA
CCGCCCGGTATCGACAAAGCTGATGCCGAGAAACTGTTGAAGGGTTGCATGAACCACACT
GGCAAGGACGCAGTTGACAAGACTTACGAAATCTTCAAATGCTACTACCATGGAACAAAG
GTTCATATTCTGTTCTAATTTTGAGGTTCAACATGCCTGTCTGTAATTAAAACACTCACT
CAATTTGAAATGCTTCTGAAATGGTCGTTAAATCTCATGCTCGTGTAGTCATGGCCGTGT
ACGGAAATGCCATTATTTTAAGTCGTTTTATGTCTCACGCTGTTTCTGTCATTTTTAAAT
GAATTTTGGAGACAGATAGACGTACAAAAACTCCTTTTAATTAATTTGCCAAACAATACT
AAACAGTATTGGTTGACATTTTATTGCAATCTCTACACGACTCACCTTTCAGTAACTTAT
GACTCCATCTCTACGGTATTTAAAATTTAATAATACCTTAATCAATATCCTTATTTAGAA
GCATGGCATGTATCTGAAGGATCTTGAATTATAATGGAGAAATCGAGTTCTTACATAAGA
CATTTATCTTATATAAGGCCTTTTTGGATGTAAACCAAGGCAGACAGGTCTTATTTCATT
GAAACAGTTATAACTAAGTAATTTATGCTGTTATTAAAGTATATTTAACAATAAAATATT
TTCGTATCGGTCCTTTTAAAGGG

>TrniABP1	CDS:1..342	Length:114	Frame:1
GCCCCTCTTATTGCTGAATGCTCTGAGCAGCATGGAGTTAGCGAGGATGACATTAAGGCC
GCAAAGGAATCGCACAATGCTGACAACTTGAACCCTTGCTTCATGGGATGTTTCTTCAAG
AAATCCGGAATCTTTGATGCCGAAGGCAAATTGGACCTGGAATCAGGCATGACCAAGCTC
CAGAAATACGTAAAGGATCCGGCAGCCATCAGTAAATTCGAAGAAGTTGGCAAGCAATGC
GCTTCAGTGAACGACCAGGCTGTGAGCGACGGTGACGCTGGCTGCGAGAGGGCGAAACTG
CTTGTTGCTTGCGCTTTGGAGCACAAAGCTGATATCCCCATCTAAATGATGGATTGACGA
CAGTGAATTGAATACAATATTCAAAGTGCAGTATTAGAATATAGAAGAATGAATTACTGT
TGTTTTTATTTTATTTGATGCAATAAATGATGTTTTAAAAA

>VsquOBP1	CDS:125..553	Length:143	Frame:2
GAGAGATCTACAGTCGGTAGTGTTTCAACGATTGCCGATAGACTTGGTGTATAATATATC
GATAGTGCATTACTGTATTATCAATTTTTCATATCGAATAACCGAACATTTCAAAAGCAA
TAAAATGAAATTGTTCATCGTACTCAGTTTCATCCTCGTTCTTGCAGGTATGACTTTAGC
GAAGGCCGATTATGGATTCCAAAAATATATTCACGGAATGTCGCCGAATGTACTGGAAAC
ATGTATAAAGGAATCCAAACTCGAAGCTGACAAGGACAAGTTGCTTACCGATGAAACATC
CGTAGATCCCGAAAAATTCAGTTGCTTTATCGCTTGTACTCTTAAGAATAACGGTGCATT
GGCCAACGGAGAAATTCAATTCAATGTATTATCAGAATTACTTAAGAAATTGTTACCCGA
AAAAGAAGACAAAGTTTCTGAGAGATTGGAAATCATAAAAAGTTGCCTCCCAGAAGGAAC
TGGCTCGAATGATTGCGAACGAATCGGGAACATTATCAAGTGCGTTCAAATAAAGTTAAA
AGAAAAGGGTATCTAAAAGATAAAAACATCAAAAGGATCCATTTCAGCTGTGACATCGAT
AAAACAATACTTTTCTCTGCATGCCATGTTTTTTCTCATAATATGCTTGAATTAATATGT
CTATATCTTTTTTATAATTCTCTATGACATACTAACAATTTATTCATATTTATATTATAC
ATTTCATTTGAATTAA

>VsquOBP2	CDS:89..487	Length:133	Frame:2
AGCTGGAGCCACGCGGTGGCGGCCGCTCTAGAACTAGTGGATCCCCCGGGCTGCAGGAAT
TCGGCTCGATCTCGAGAAAAGCATCAATATGAAGTTCATCGTCGTTTTCACATTTGCTCT
CATCGTTGGAACTTTGGGATTAACAGACGAACAAAAGGCTAAACTTAAGGAATATAAGGA
ATCTTGTATAACCGAATCCGGTGTCGATCCTGCTACCGTTGAAAATGCAAAGAATGGTAA
TATCCCTGAGGGCGATGAAAAATTATCCTGCTTTGCTGCTTGCTTTGTAAAAAAGATGGG
TATTTTCAGTCCTGAAGGAGATCTTAACGAAGAAATTTTACGAGCTCGATTACAGGATAG
TCTTCCAGAAGACAAAGTTGAAGAAGTCTTTCAGAAATGTAAAACCATTGATGGCGCTAC
TACTTGCCAGAAAGGAGGTAAACTGATGAAGTGTTTCTTAGATAATAAGAAATTGGCTGT
ATTAAATTAAATTTAAAATAAGAAAAATCAATCATTAATATATTGTTAACGCTTATAAAA
GTGAATAATTAAATGAATCCAGAGGGACGATAAAATTATGATATAAATATCTTCGAACTG
TTTTACAAATAAAGTAAAAATAATACCAT

>VsquOBP3	CDS:61..495	Length:145	Frame:1
TTATCTGTCAACGTCAGTTTGATTTCGTTTGTAAAGAAAAAATTCATCAGAAAATCGAAG
ATGAAGGGTTTCAAAATAGTAACTTCTCTCTTATTACTCGTCGTTATTTGCACGGCTGAT
GATTCGGAAGAGCTTATAAAGGAACTTAAACAAATTGAAAAGGATTGTAAAGATGAAATG
GGAATAGAGAAAGATGAAATAAAAGGCTTTCATCACAAGCTTTGCAATGGCGATGAAATA
GATAGGAATTTTGGGTGCTACATGTCTTGCTTCTATAAAAAAGTTGGTGCGGTAAAAGAT
GGCGAATTCCAAATAGAAGATCTAAAATCAGCGTTATTACCTTTCATAAAAGATGAAGAA
GCAAAGGAGGAACTAGCAGACAAACTGGATACTTGCAAGAATGAAATCTCCGATATAACG
GACGAATGCGACAAGACAATTGCATTTTCAAAATGTCTGGCAGCCGATTCAAAATTGTGC
AAAAATATGGAAGAATAAAAAATGATCATCGATTATTTTGTCCATCGATAAATAAACAAG
TCATAAAAGGAAAACGATATAACATAACCAAAAAGAATACAAATTGTAACATAATCCAAA
AGTAACAAAATAAAGTAGCAACAATT

>AsegOBP2	CDS:1..222	Length:74	Frame:1
TTCACGAACAGACAATTTGGATGCGCCATCTTGTGCCTCTCATCAAAGCTGGAACTGCTG
GACCAGGATCTGAAGTTACATCACGGCAAGGCTCAAGAGTTCGCGAAAAAACATGGCGCT
GACGAGGCGATGGCGAAGCAGTTGGTGGACATGATCCACGGCTGCTCGCAGTCCACCCCT
GACGTGGCTGACGACCCTTGCATGAAGACCCTCAACGTGGCCAA

>CsonOBP1	CDS:26..481	Length:152	Frame:2
GGCATTGATCTTAAATCAATTGAATATGAAACTACTCTTAGTATTTTTAACGTTTTTCAT
TTCCATTATTTTTGGAATAACCTCTGCTTACAATCTCCCGAATGAGCAATATTTCAATAC
GACAAAACTCTGGTCGATAAGAAAATGTGAGAGGGATCTAAAACTGAATGATGCAGAGAG
ACAAATCTGGTGGCCTTGGAAAGTGCCTGACCATCCAACTAAATGTTTTGCTCAATGCGT
GTTTAAATCTGTGGGGTGGGTCCAAGATGATGGATGGCGTATTAATTTCAGTCAATTACA
TCACAGTTACAGACTCATGGGACATCGAATATTGCCAACTTATAAAATAATGTTAAAGAG
GTGTCGGAAAAGTCCAACACGAGACAACTGTGAGGAATATACATTGCGTTGGAAATGTTT
GTTACAACTCAATGAACGAGCGTTTATGGATTCACTTCAATGGCGGATTGCAATTAAATT
TTAAAAGTATTAAATTTAATTTTATAGTTTGCGTTCACGTCATAGAAACAGAAAATAATA
AAGAAGAATTACAAGTAAAAAAAAAAGGAAAAAAAAAAAAAAAAAAAAAAA

>CsonOBP2	CDS:57..500	Length:148	Frame:3
GGATTCATTCATTTAAACAGTTGTCAAGTGATTATATTCAAACACCCAAATTAAAGATGA
CTAGATTTTTATTCATTCTCTTATTGGGTTTTTTTTCTTTTGCTTATTCCTCTTATGTTC
CTTTAGATGTTGAATATGACACGGAAAACCTTAAAAAAGTCAAGGAATGTGAAGAGCAAA
AAAAGGTGCCAGAAGAGGAATTAGCTGAATGGTGGGAATGGAAAATACCTTCAAATCCAA
CAAAATGTCTTGTTGATTGTATTCTTACTAAATTTGGCTGGCTTTCGTCGGATGGAGAAG
TTGTTCCCACAGCCATTGAAAAATCATACAACGACGTAGGACATTCAAATCCTTCTTTGA
GCTCATGTAAGCCCACAAAAACAGAGTGTGCCAAAGCAGAAGAATTGTTCGAGTGCCTCT
TGAACACTGATGGTCAAAAATTCAAAGATGCCTTTGATGGACGCAGAGAAACTTCATGTT
CAACATGTACGCCATCAGAATAAAAATAATGTAAAATTTAATAGCGGTATAATAATGAAA
CAAACTTCATTGAAAAAAAAAAAAAAAAAAAAAAAAAAAA

>CsonOBP3	CDS:41..505	Length:155	Frame:2
GAGTAGTTTATCTGATGAAAGATAGAAGACAAATATTAAAATGGCTCTAATTTTCCTGCA
AATTTTCTCGATGACCGCCATGGTGTTCATTTTGAATTCTGGTTTGGTTTCAGCAAATAA
AAGTGCTAATGAACAATGTGTGGAAAAAACCCTTCCTGGGAAAACTCTTAGTGATGTTAA
ATGGAGTAAAGTTCAATCGGAAGCATTTATGAAAGATAACCGAGAATACCAGTGTTTCAT
TTTGTGTGGATTATCAAATCTCAAAATTCTCAAATCAACTGGTGCTGTTGAAACAATAAA
CAATCCACTTGAATCTGAACTTGGTGACGTTATCAAAACATGTGCCCAAGAAACACCTTT
GGATGATGCCTGTAAAACAGCTAAACGATCAGCATTGTGTCTATTTGCAAAAGCAGGAAG
ATTGACTGACGAAGCGGGTGTTGGAAAAATCATCAAAAATGTCAACGAAAACTTCAAAAA
TTCTGGTAAAACTATTGTTTGGCAGTAATGTGAAAAAAAACTTGAATTGAATTTCAAATA
AAATTTAATTTGAATATATTGATATTTTTATTCCAATTATTACACAAAAAAAAAAAAAAA
AAAAAAAAAAAAA

>DcitOBP1	CDS:57..500	Length:148	Frame:3
GATTAAAGTTCGTACCTGTGATTATCTAAGTGATTTGAGTGAATCTGCGGGACATCATGG
CTTTCAAATTGGTTGTACTCGCTGCTCTGTGTGTCTATGTTCAGGCGCAAAGCAGTTCCA
CCACCCTCGCCCCCACCATGGCGCAGAAAGTGAACGCTGTGGCCACCAAATGTAAAACCG
AACTGAACTCCCCTCCTGAGGCCGTAGCCCTTCTGGGAGCCAAATCCCTCCCCACCGATG
AGAAACAGAGGTGCTTCCTCGAATGTGTGTACAAGAACCTGGGCATTATCAAGGATAACA
AGTTCAGCCCTGAGGGAAGCAAAGCTCTGGCCGCCCAGAGATTCAAGGGTGACGAGCTGA
CCAAGGCTAACAAGCTGGTAGAGACCTGCGCCAAGGAGGCGGTCGTGGCGGCCGGCAATA
CCGAGAAGTGCGCCCTGGGCAAATCCGTGCGGTCCTGCTTCGTCAAGAACGGCGAGAAGA
TCGACTTCTTCCCCAAAGCCTAAGCTGAATGATCTTCCACCTCACCACGGTATTCGAACC
GACGACCTTCGACTTCTACGGATGCTGATTCAACTTTTGTTCACATGATTTTGTTTGGTT
TTTGTAAAACTCCATTTTTTTGTGTGTTTCCTAGACATATTTATTTTTTTCCTCCCTTGT
TGTTTTGTTGTTTTGTAAATTCATTTTGAATAAATGAATGTTATTTAATTTTTGAAAATA
ACAAAAAAAAAAAAAAAAAAAAAAAAAAAAAAAAAAAC

>MsexPBP precursor	CDS:340..873	Length:178	Frame:1
ATTTTGTGGCCAAATCTAGTGGGGCTTCGGTTATTGGAGCTGGTGTTGTAGCGATGGGAC
CGCATCTGGCTTCAGCTTTGAATGTACAGTACTTGCTAATATCATCAAAGTAGAGCCCAG
ACGGACATCTGTTCAAGTACGGGTATCCATCGACGCATTGATAAAAACGTCTGCAAGTGG
CTGGATCAGCAAAATTCCCATTACCTTGCGTGCCTTCGGGACAAACAAATTCTTCTTCTT
CCTTATCTTTCTGTTGGTAGCTACCGTTGATTAAAAGCGCACAAATAAGGAATATTCGCA
AGCCGGCCATTCTGGTGTTCCGCGCAACGTTCACACTGCATGTCGACCGGCACGAGCTCG
TGCCGAATTCGGCACGAGGTAACTACCAAAATGAAGGTCGCTGTGGTGGCTATTGTTGTA
TATTTGGCAGTTGGCAATGTGGATTCTTCTCCAGAAGTTATGAAGAACCTTTGCCTGAAT
TTCGGGAAGGCTCTAGATGAATGTAAAGCGGAGATGAATCTAAGTGACTCAATAAAAGAC
GACTTCGCTAACTTCTGGGTTGAGGGTTACGAAGTCAGCAACAGGGATACGGGCTGTGCC
ATCTTGTGCCTCTCCAAAAAGCTGGATATGATCGACCCTGACGGAAAACTGCACCACGGC
AACGCCATGGAATTCGCGAAGAAACATGGCGCCGACGAAGCAATGGCGAAGCAACTATTG
GACATAATCCACAACTGCGAAAACTCTACGCCACCCAACGATGACGCCTGCCTGAAGACC
CTGGACATTGCCAAGTGCTTCAAGAAGGAGATCCACAAGTTGAACTGGGCCCCCAACATG
GACCTAGTAGTCGGCGAGGTCCTCGCTGAAGTTTAGAAAGCAGGCTCTGTGATAATGTAC
AGTAATTTAAAGCTGCTTTTGGATTGGAAGGTTTAGCTTTAAACTTCAGCAACTTTAATG
CATTAGAAATTGCTGTACGTCATCTTCAATCGAATTCTATTAAGATAAAAAAAACTCATT
TTGTTAAAGTAACAGTTCATTATATCAATATCCATTATAAAAAACGTCATATCAATCCAA
TAAGGTCTGGATTGGTCAATGTAGCATTTAATTTTCTAAACATTTTTGAACTGTTATTTC
AACAAAGGAAAACTTATTTGCTCAACGGACTATGATTTAAAATATTCTTTTTGAGATACT
ACACGGAGTATAACTACACCTTTTATTCATAAACTAGTTATGGAAAAGAGGTTCGACTAC
TAATAAGTGCGTTTAATACGAATTTTAAGTGCATAATATGAACCTATGCAATACGCAAAG
TGCAGAATAGTTATACGCCGTGTGCTAGCTATTTACTATATGTATATTTATTGTTTCTCT
TTTATTTTATATTTCTTCAAGGGAAGGGCTAAATATGTTCCTAAAATGTATTATATTTAC
ATTAATAAAGCATTCTTGAAAAATCAAAAAAAAAAAAAAAAAAAAAAAAAAAAAAAAAAA
AAAAAAA

>MsexABP3	CDS:143..454	Length:104	Frame:2
ACTGGACAGCGAGTGGACGCGTTTGTTGCGACTGTTGGAACGGCAGGAACATTTACCGGT
ACAGCGAGATATTTGAAGGAGAAAAATCCTGAAATTAAAACTTTCGTTGTAGAGCCATCC
GGTTCTGAACCCATTAAAGGAGATGCGATCACAAAGCCACTTCATTTACTGCAAGGCTCA
GGATACGGCTGCGTCCCGAGGCATATTTAAGGAGGACGTGAAATTGAAGTGCTATATGTT
TTGCCTTCTGGAGGTTGCCGGCCTTGCCGATGAAGACGGGACTGTCGATTATGATATGCT
GGTCAGTTTAATCCCAGAAGAATATTCAGAAAGAGCGTCAAAGATGATATTCGCCTGTAA
TCATCTAGACACTCCAGAAAAGGACAAATGTCAGAGGTCTTTTGACGTTCATAAATGCAC
TTACGAAAAGGACCCCGAGTTTTATTTCTTATTCTAAGGATCTAGCTGCTGACGTCTATG
AGGAACATAGTGATTGATAGTACTCTGAAATAAATTGCGTGCAATATGAAAAAAAAAAAA
AAAAAAAAAA

>MsexABP2	CDS:45..470	Length:142	Frame:3
GTTTGTTCTATCGAGGAAAGGAATGATACCAACAGTTAAGCAATATGGATAGAAAGGATC
TGTGCTTGTTGATTATAGCGTTTATATTGGCAGATGGCGTGGATTCTATGTCCAAGCAGC
AATTAAAAAATTCTGGAAAAATGTTCAAGAAACAATGCATGGGAAAAAATAAAGTAACGG
AAGATGAAATAGGCGAAATAGATAAAGGGAGATTTGTAGAACAGCAAAATGTAATGTGTT
ATATTGCTTGTATCTACCAAATGAGCCAAGTGGTAAAAAATAATAAACTAAACTACGAAG
CTTCGTTAAAGCAAATCGACATCATGTATCCACCTGAGTTAAAGGACACGGCCAAAGGGG
CCTTAGAGGCCTGCAAAGATATTGCTAAAAAAAATAAAGATTTATGCGAGGCATCATTTA
AGACGGCAAAATGCATGTACGAATACAGTCCCAAAGATTTTCTCTTCCCTTGATATAAAT
AAATATTTTTTAAATAAATAAGTGCAGATTAAAGATATAATAACATAAAACTCGGTATAT
TGCTAGCTAATCTAATAAGCATATTGTTTTGTATACGAATATTTTTTAGTCATTAAGGTC
AGGACACCTACTGATAAATATATTATTATAAGAAATAAATTATAAAATATCATTCCTAAA
AAAAAAAAAAAAAAAAAAAAAAAAAAAAAAAAAAAAAAAAAAAAA

>MsexABP1	CDS:36..485	Length:150	Frame:3
CTTAGGAGCAACATCTGTGTAAATAAATTATAAACATGTCTGTGATTTCATTCTTCGTAT
TGTGTTTTGGTGTTCTCGCCGTTAGCGTCGGTGCTGTCAGTGAGAATGAGAGAAACCAAA
TCAGCCAATCAATTCTTCCTCACATCGTCAAGTGTTCACAAGAGTATGGAGTCTCTGAAG
GCCAAATCAAGGATGCGAAGGAGTCCGTCAATCCTCTTGGCCTCAACCCTTGCTTCCTTG
GTTGCGTTTTGAAGAGTGCCGGTATTATTGACAAAAATGGATTATTCGACGTTGAGGCTA
CAAAAGAAAAAAGCAAGAAGTACATTAGTAGTGAAAAAGATGTCACCAACTTCGATAAAA
TTATTAAGGACTGTACTGAAGTGAACCAGAAAAATGTGAGTGACGGCAACAAAGGATGCG
ACAGGGCGAAGGAATTAGTCACTTGCTTCTTGGCTAAAAGGGGTGATTTCTCAGTATTCA
CATTTTAAGCTGTATTAACTGTTACATATGAAGATACAAGAGGATGATCATCGGCAACAG
TATCTTTGTAGTTTTATTATTAAATAAACGTAGTTGAATGTTAAAAAAAAAAAAAAAAAA
AAAAAAA

>MsexPBP2	CDS:801..358	Length:148	Frame:-3
TTTTTTTTTTTTTTTTTTTATGTTCGTTTTATTTATATTCCATCACCAAATAAAACATTA
ATGCTAACTGACGAGTATTCAGAGGAACATAGTATTGTATAATCAGATATCCATTTTTAA
TGCCAAGTCATTTTTGAGCATAGATTTGATAGAAATTTATGACCATTTTAGGAATACAAT
GTCATTTTAAATAAAAAAGAGGTATTAAGATTTATAAAGAAAAAATAATTTAATTGTTCT
ATTTTTAAATTAGTTTTTTTTAAATGTTGATTGATGAATTTTTTTTGTGCATTAGTCCAA
AGAAGAAAAAAAGGCATTGTCTGGAATAAATAATTAACAAAACAGTCTGAGCTCCTACAC
AGAGGTCATAATCTCTTCCAAAACGACTTCCATGGCCGGTGCCCACTTCAGCTCATGGAT
CTTGGTGCGGAAGCACTTGGCCATTTCCAACGCGCGGTTACAAACATCCTCGACGCTCTG
GTGCTTAGCCTCGCATTCACGTAGTATCGTGACCAGCTGCTGGGCTGTGTCGTCGTCAGC
CCCATGTGTTTTAACAAACGCATGCGCATTGCCATGATGCATCGTCAGTTGGTCATTGAT
AAGATCGTGTTTGACCGCCATACAGATCACCATGCAGCCAAAATCTCTATTCAGGAGATC
ATAGTCCTCGCGCCAGTAATTGTAGAAATCTTGGATTATGTGATCACCGACTGATAGTTC
AGTTTTACATGTCTGCAAAACCTTGCTGAAGCCAACAGACATCTGCTTTAGAACCTCTTG
AGATGCAGAGACCATCTCCATTGTTAATACTGCGATAG

>MsexABPX	CDS:17..415	Length:133	Frame:2
TCGCAGCGCAATAGACATGATCTCATCACTGGTGCACGTACTCACGCTGCTCGCGGCGGG
GGCGCTCGCCCTGGACGAGGAGCAGGCGGAACTGGCACGCATGGTGCGCGAGAATTGCGT
CGACGAGATCGGCGTAGACGAGGGGCTGCTTGCAAAGGTGGACGACGGCGCGGACCTCAT
GCCCGACCCCAAGCTCAAGTGCTACCTCAAGTGCACCATGGAGATGGCAGGTATGATCTC
GGACGGCGTGGTGGACGTGGAGGCGGTGCTCGGGCTCCTCCCTGACGACGTCAAGCTCAG
GACCACCGACATTGTGCGTGCCTGCGATACGCAGAAGGGCGCCGACGACTGTGATACAGC
TTTCCTCACACAGACATGCTGGCAGCAGGCTAACAGAGCCGATTACATCTTCATATAGAC
TGGCCGCGCCGGGTGAGAACTAGACCTTACAGTATTATTATGACTGTTGTTATAATATAA
ATAATTTGAACATTAGTATTGTTGTTCTTTTAAAATACAGACAATCCCACTGTTATTAAG
GCGTTTTAGCCATTCTCAAACAATATACACTTATAGCTCTACATTACCTATACTTCTAAA
ACATTTAAGTTTATAATTTGATGTCTAACAGCAGTTTTCCATAAACAGCCAATCTCAATG
TTCAATCTGATTCCGAGAATAAACCAATAAAAATAACTCATTTGTAAGCATGACAAAAAT
TACTTTTTCTGCTTGGTCCACTTATGAGATAGATCGAAGAAGCGATTTGCATCGTTTATC
GAATGTGGCGGTAAGTGATATTACTATATATAAAATCTATCAATAAGCTATAAATATGAA
CTTAATACGAAGAATAATATTAAAAGAATTAACGAAAGGGAATATTTATTAGAAATAATA
ATAATATAATTTTCGTTGGTGTAATCATATCAATAGGAGAGAAGTTGCGTAGGCTCCGTG
CCCACTCCAGAATTGCTTGGTACCACCCACAGCA

>MsexGOBP2	CDS:10..492	Length:161	Frame:1
GAAGTCGCGATGGTCAACCGGCTGATATTGATGGTCGTGGTTGTGTTCATCACTGATTCG
GTGATGGGAACAGCAGAGGTGATGAGCCATGTTACGGCGCATTTTGGGAAGGCGTTAGAG
GAGTGTCGGGAAGAGTCAGGACTGCCAGTGGAGGTGATGGATGAGTTCAAACACTTCTGG
CGCGAGGATTTCGAGGTGGTGCACCGCGAGCTGGGCTGCGCCATCATCTGTATGTCCAAC
AAGTTCGAGCTGCTGCAGGATGATACACGCATCCATCACGTCAACATGCATGATTATATC
AAGAGCTTCCCCAACGGCCAAGTACTATCAGAGAAGATGGTTCAGCTAATTCACAACTGC
GAGAAGCAATACGACGACATCGCGGACGATTGTGACCGCGTGGTTAAGGTTGCAGCCTGC
TTCAAGAAGGATGCGAAGAAGGAAGGAATTGCTCCAGAAGTGGCCATGATAGAAGCTGTC
ATCGAGAAGTACTAACCACAACGCATTTGGACACTGATTTAAGTTAAGCATGGCATGAAA
AAAGTAAAAAAAAAAATATATCACAATTTGAGTAAATGATTTATGTTTTCAATTTGTTTT
TATTTGTGATCAGTTTGTTATTTTACAATAGGAAGTGCTGAAGATGTGATTCATATATTT
AACTTCGATTGCAATAATATTATTATTATAAAATTAAGTTTTAAAAAAAAAAAAAAAAAA
AAA

>MsexGOBP1	CDS:1..501	Length:167	Frame:1
ATGGGGCAAGACACACGGAGCTTGGTGCTGGTGGTCCTGGTGGGGCTGGTGGGAGCGGTG
TCTGCTGACGTCCAGGTGATGAAGGATGTCACGCTAGGTTTTGGACAGGCGCTAGAACAA
TGCAGGGAAGAGAGTCAGTTAACAGAGGAGAAAATGGAGGAGTTCTTCCATTTCTGGCGT
GAGGACTTCAAGTTCGAGCACCGCGAGTTGGGCTGCGCGCTCCAGTGCATGAGCCGCCAC
TTCAACCTGCTCACCGACTCCAGCCGCATGCATCACGAAAACACTGACAAGTTCATCAAA
TCGTTCCCTAATGGTGCTGTCCTATCAAAGACGATGGTGGAACTTATCCACAATTGTGAG
CTACAACACGACGCAGAAGAGGACCACTGCTGGCGTATCCTCCGAGTGGCGGAGTGCTTT
AAGATCTCCTGCACGAAGGCTGGCATCGCGCCTTCTATGGAGGTCATGATGGCGGAGTTC
ATCATGGAAACTGAAAACAAATGATTCATGAGATTAGGTTAGGGTACAGGGTACAACGGC
CTCGCTTTCCGATTGGACAATGTTTTGTTATCAATCAATAAATTATTTGACTGTCAAAAA
AAAAAAAAAAAAAAAAAAAAAAAAAAAAAAAAAAAAAAAAAAAAAAAAAAA

>MsexGOBP1-1	CDS:304..513	Length:70	Frame:1
CTCGACACTACTATAACGATCAAGTGCAGGGAGTCACTTTACTAAGACCGTATGAAAACA
AAAATCAATTTTGTTCATCGACAAAAATATATGAAGATAATACCCACCCAGCCGGTCTCT
TGCATACAGACCTACTACCTAGTAGTCCAATGGGCTCTATAGCCTGACCAGGAAAACAAA
AACCCGCCATGTTATTGTAAAATGCGGAGCTAATTTCTTGTGACAACCTTGAATCGAAAA
AGCTAAAATGGCGTCCCCAAAGTAGGTTCTTTTATTTTCCTTATATTTAAACATGCGTGT
TCTATGCAGAGTCAGTTAACAGAGGAGAAAATGGAGGAGTTCTTCCATTTCTGGCGTGAG
GACTTCAAGTTCGAGCACCGCGAGTTGGGCTGCGCGCTCCAGTGCATGAGCCGCCACTTC
AACCTGCTCACCGACTCCAGCCGCATGCATCACGAAAACACTGACAAGTTCATCAAATCG
TTCCCTAATGGTATGTTTATATCCGGAGGGAGGTGAAATAGGGGAACTTTTCGCCCTCTA
TCAGCCTTCTATTTAAAGACGTTTCATCTGCCTATATAAATGTCAATGGTGGTAAATCAT
AAAACAAAAAACCATACCAGATGATTATAAGTAA

>MsexPBP1	CDS:137..307	Length:57	Frame:2
CCAAAATGAAGGTCGCTGTGGTGGCTATTGTTGTATATTTGGCAGTTGGCAATGTGGATT
CTTCTCCAGAAGTTATGAAGAACCTTTGCCTGAATTTCGGGAAGGCTCTAGATGAATGTA
AAGCGGAGACGAAGCAATGGCGAAGCAACTATTGGACATAATCCACAACTGCGAAAACTC
TACGCCACCCAACGATGACGCCTGCCTGAAGACCCTGGACATTGCCAAGTGCTTCAAGAA
GGAGATCCACAAGTTGAACTGGGCCCCCAACATGGACCTAGTAGTCGGCGAGGTCCTCGC
TGAAGTTTAGAAAGCAGGCTCTGTGATAATGTACAGTAATTTAAAGCTGCTTTTGGATTG
GAAGGTTTAGCTTTAAACTACAGCAACTTTAATGCATTAAGAAATTGCTGTACGTCATCT
TCAATCGAATTCTATTAAGA

>MsexABP9	CDS:6..449	Length:148	Frame:3
AAAAAATGTGGAAGATCAGTTATTTTTTATTTGTCTTCGGAGTGGCAGCCAATTTGAAAC
ATGCTTACGCTGTGACTGAGGAAGAAAGGCTCATGTTGGACAGCCTTATGAAACCGAAAG
TTCTAGCGTGCGTCGAAGAGTTTGGACTTAAGGACTTCAGTATAGAGGACATAAGGAAAG
ACCATGAAATAGACCCTTGTTTATTGCAATGTTTCCTTAAAAAAGCTGAAGTGTTTGTAG
ATGGAATGATAAATTTAGAAAAGGCCGATGAAACCTTGCGAGAAGTCATAAATGATGAAG
ATGAAGTTGAACAAATTATGGAGAAGGGAAAAGAGTGCGCTGACGAAGCAAATGGAAGCG
ATGTGAGTGGTGACGACGAGGACTGTGCAAGGGTCGCAATATTCCACAGTTGTCTAAGGG
AGAAGAACGGATTGTTTATGGCGACTTCTTGAATGAAGATACCTACTTGAAGATGAGTTA
TAACTCAATGGCCTATATGTTAATAATCACGTGTGCAATATATTGAATTATTCATTAAAA
AAAAAAAAAAAAAA

>MsexPBP3	CDS:3..317	Length:105	Frame:3
GGAAACTGCAATATGCACTTTTGAACCGTGATACAGGGTGCGCCATAATTTGCATGAGCA
AAAAACTGGATCTGTTAGACAGTACTGGACGCATGCACCACGGGAATACCCAGGAGTTTG
CCGTCAGCCATGGCGCCACTGACGAGGTAGCATCTAAAGTGGTGGTGATCATCCGTGACT
GCGAGAAACAGCAGGAAGGTGAGGAGGACGACTGTGTTCGGGTCTTGGAGGTGGCCAAGT
GCTTCCGCACTGCGATCCACGAGCTGAACTGGGCTCCGAACATGGAAGTCGTCGTCGACG
AACTCCTCACTGAGATATGATGGATGAAGTTAAAAAGATATTACATTATAGAGATGTTAA
TAAAATCTTTTACAAAAAAAAAAAAAAAAAAA

>MsexABP8	CDS:5..403	Length:133	Frame:2
CAACATGAAGGCTTTGCTCGTGCTTGCTGCTTGCCTCGTCTTGGCCCAGGCCTTGACCGA
CGAACAGAAGGAGAAACTAAAGAAGCACAAGTCAGAATGTCTGTCTGAGACCAAAGTGGA
GGAACAGTTAGTCAACAAACTCAAGGCTGGCGACTATAAGGCGGAAAATGACAACCTAAA
GAAATACGCGCTTTGCATGATGATGAAGTCGGAGCTGATGACAAAAGAAGGGAAATTCAA
GAAAGACGTCGCTTTGTCTAAGGTTCCGAACCCTGCCGACAAGCCAATGGTGGAGAAGCT
TATCGACACCTGCCTAGCGAACAAAGGCAACACACCTCATCAGACAGCGTGGAATTACGT
GAAATGCTACCACGAGAAGGACCCCAAGCACGCCATTTTCTTGTAAATCTAATTTGGATG
TAAAAATTTAAAATACAGGGTGACTAATTAAAAAAAAAAAAAAAAAAA

>MsexABP5	CDS:4..483	Length:160	Frame:1
AAAATGTGTAAACCAATGTACTACGTGGTGTTTAGTATCGTATATCTATCGATAGTATTA
GCACAAAAAGCTGATAATGGCAATACAAAGATAGCGAATGTACAAAGAAATGACCAGGGC
AGCATGGACGATGTGGATGTTGAGGATATCATGAACCAGTGCAACGAGACCTTCAAAATT
GAAATGGCATACCTTCAGGCTCTCAACGAAAGCGGCAGTTTTCCTGATGAAACGGATAAG
ACCCCGAAGTGCTTCCTGCTATGCGTTCTGGATAACACAGGAGTGATGACGAAGGATGGT
GATTTTGACCCGGAGCGCACGGCCGCGCTGTTCGCCGGCGAGCGCGCTGGGAAGGTCATG
GACGGCATCCAGGACATGGCCGCCGCTTGCGCCGATAGAAAGGAAAAATGCAAATGTGAG
AAATCTTACAACTACCTGAAATGTCTCATGACAATGGAAATCGAGAAATATGCGAACAAT
AATTAAATAAATGTGAACCCCGGCGCCATT

>MsexABP6	CDS:25..450	Length:142	Frame:1
GTTTTGAATAATAAACATTTCAAGATGAAAGTAACTAATGGATTATTTTTGGTATTCTTA
GTTAGTGTGCTTGCTTGTGGAATAGCAGCATCGCCTAAGAAAATATATCGCATCCCACCG
CAGGCATCTGAGAAAATTGTAGAAGAGGTGTTAAAATGTGTTCAGAAGATGGGCCTGGAT
TCTACAGTAGTGAATCTGCTTAAAGAAGGAAAATACACCGAAGACGACAGAGTGATTGAA
ACATTAATGTGTTCGAACCAAAATGTTGGCAATGTGAATGGAGATGGTAAAGTTAATATC
GATAAAGTAATGAATGACATTTTCTCGAACAAACCTGAAATCCGCTCGGCATTGGTTGCT
TGTGAAAAGGATGGTGGTAAAAGTCCACTAGAAACATTTAAGAACTTTATATTATGCTTC
AAAGAGAAGGTACCAGTGAAAGTAATGCTGTAATCAGTTTTCTTGGACACGTAGGTTCAA
CTCACATTGGTGTTATGACGATTTGCTCAAATGTATCTTTGTTATTAGTGTAATAAAGTC
ATTAAACAGTGAAAAAAAAAAAAAAAAAAAA

>NvitOBP1	CDS:458..87	Length:124	Frame:-3
GTTTTATTCAATTTCTTGATATGCATACATGAGATTCTTAATCGTTAAAATGAATACTTT
GAAAATGCAGCATCAAACTCTCCTTAAACTCCACGGTTGGCCATCAGGCAGGCGGCCAGC
TTGCACTTGTCGTCCTTAACTTGGTCCTTGCACGTGCTCAGGGCCTTTCCTAGCGTGTCG
AGGTTCATGTTGAACTTTTGGCGCAGGGCGTCCTCGTTGAGGGATCCGTCGGCCTTCATC
AGGTTCATCTTCTTCATCATGCAGGAGTAGTAGCAGTTCCTGTTCTGCTCCTGCTTCTCG
GGCACCTTGGCGTTCCTCAAACCGGTCGGGTATTGCTGTGGGTCGAATCCGTTCTCGATC
AGGCAGCCCTTGATGTACTCCTTGTTGATGTCCTTGATGGGGTCTTCTGCGAAGACGCCG
GCGAGGCAAACGGCAAAAACGATGACGACGGCCTTCATGTTGGTGTGCGAGTTTTGTTTT
TTTCGGGTTTAGCAAAGGGTTTTTTTTTTTTTTTTTTTGATTATTTAAAAAAAACACAAT
AACAATTTATTTGTCCATATCATCGTTAAATTTTTAAACATACAGTTTACGCGTACAGCG
ACAAAAATATATCCCTACGATTACATTTATGAATATCACTCGTATTTCCATTTGTTCAGC
TTTGGCAAGCCGATGACAATGCAATATATATTTACAACCGTGCATATTCGTCGCTCGTAT
CCTGGCTCGTGAAGATCGTCGCTAATGCAAAAATCGCGACTGGCCTCGCCTACCTTTCAA
GTTTTCTTCTTCCTAATGCTCGCTTTTTTGTTTGTAAAGACTACTTGCGATTACACTTAA
ACACGCTTAAATAATTATTAAAATATATAAAAAAAAGGATAGAAAATAGTATAAATTTAA
GGATGACAATAATGGAAATGATATGCTGATCGAACCGATGTCGCGCTGGCAATATCAAGG
CATTTTGGCCGAGATGCCGAGAAAAGTTTGCCGGTAATGGATCTTCGCCTGACTCGCGAA
TCGCGCGGGTTTGTCCTCATATATATTTTTGCGACTAATTTCGATAATATCCACAAGGAA
GAATTCAACATCGAACCGCAAACTTTCCTCAACACCCGTGGCATTTTGAGCAGCGAAAAA
GCTCGAGTAATCTCCTTTCCTCACATATAACATAATGCGATTAAAATGAATCCACTACAC
GTTAATATTCATCCTCCTCCTCGGGTCTGACTTGGNGGGAANCTCCTGAGTCCCTGCTGG
TTCGCCTGTGTCTGAAGTCGTCTCTGCTGCAGCGGGATGT

>NvitOBP1-1	CDS:505..876	Length:124	Frame:1
AGGTTTTTTTTTTTTTTTTTTAATTATATAGTATTAAATCTATTTGTTTTGCAATTATTG
GCCTTAAAAAAAAATATAAAAAATATATTATTGATAGTAATTGACCAATTAAAATATAAG
GATCTTCAACTGGTCAAGCTCCGATTCAAGTAAGTAAAATAAATAAACTAAAGAATATTC
AAAATATAATTTTATTAAAATAGTAAAATTTAAATCCCTTTATTTTATAAATTTTATTAA
AAGGTAAAATCAATAAAATTAAAATTGATATTAATAGTGCTAATACTCCTCCTAATTTAT
TGGGGATAGATCGTAAGATTGCATAAGCAAATAAAAAATATCATTCAGGTTGAATATGAA
TGGGAGTAATTATAGAATTAGCCATATTAAAATTTTCTGGATCGGATAAAATATATGGAT
TTATTAAACAAATTATTAATAAAAAGGCGCAGTGAGAGCAACCCCCTTTGCTAAACCCGA
AAAAAACAAAACTCGCACACCAACATGAAGGCCGTCGTCATCGTTCTTGCCGTCTGCCTC
GCCGGCGTCTTCGCAGAAGACCCCATCAAGGACATCAACAAGGAGTACATCAAGGGCTGC
CTGATCGAGAACGGATTCGACCCACAGCAATACCCGACCGGTCTGAGGAACGCCAAGGTG
CCCGAGAAGCACGAGCAGAACAGGAACTGCTACGACTCCTGCATGATGAAGAAGATGAAC
CTGATGAACGCCGACGGATCCCTCAACGAGGACGCCCTGCGCCAAAAGTTCAACATGAAC
CTCGACACGCTACGAAAGGCCCTGAACACGTGCAAGGACCAAGTTAAGGACAACAAGTGC
AAGCTGGCCGCCTGCCTGATGGCCAACAGTGGAGCTTAAGGAGAGTCTGATGCTGCATTT
TCAAAGGATTCATTTTAACGATTAACAATCTCATGTATGCATATCAAGAAATTGAATAAA
ACTACATTTAATCTTCTCTCAGATATTTAATTTGTCAACTCACTAAACAAGCCACCCACT
CATTCATTCGCATCCGGGG

>NvitOBP2	CDS:546..139	Length:136	Frame:-3
CCCCCNTCGAGTTTTTTTTTTTTTTTTTTATTAGTAGAATACTTGAAAGTCGTTTATTAT
CATACATTTTATAAGGTACAACGTCGGGAAAATGCTCTGTATATTCACGCAATCTCTTCT
TTCACCAGATCAGATTCAGTTGAGGACTGGGAAGTCCTTGTTGGTGATGAAGCATCCGAA
AACCGCACCTCCGGTCTCGCAGGTGTCCTTTCCCTTGAGATCTTTGCATTTGTCGATAAC
CTCGTTAGCCTTGGCTACGTCGACGTTGGTGGTGGCTGCCTTGGCGCGAGCTGACTCTAC
GTCGATGCTGCCGTCGGGGCGCATGATGCCAATTTTCTTCAGCATGCAAGCGGAGAAGCA
GTCGAGCTTTTCATCGCGGTTGATCGGCCCTCCTTTGATAATGCTGTCGATGACGGCTTT
ATCAGCGCTAGTTTCAGTTATGCAAGATTCCTTGTACTCCCTCAATTTGGCTTTTTGGTC
ATCCTTCAAGGTTGACGCATAAGCGCCAACGATGCAAAGAGTCAGGACAATAGCGAAGGT
CTTCATGTTGAAATTCAAAAACACCGGTGCAGATCCTCGTG

>NvitOBP2-1	CDS:587..177	Length:136	Frame:-1
GACGCGCCCCTCCCTTTTTTTTTTTTTTTTTTTTTTTTTTTTTTTTTTTTTTTTTTTTTA
AAATTAAGGGATTAAAAAAATACTTGAAAGTCGTTTATTATCATACATTTTATAAGGGAC
AACGTCGGGAAAATGCTCTGTATATTCACGCAATCTCTTCTTTCACCAAATCAAATTCAG
TTGAGGACTGGGAAGTCCTTGTTGGGGATGAAACATCCAAAAACCGCACCTCCGGTCTCG
CAGGGGTCCTTTCCCTTGAAATCTTTGCATTTGTCGATAACCTCGTTAGCCTTGGCTACC
TCAACGTTGGGGGGGGCTGCCTTGGCGCGAGCTGACTCTACGTCGATGCTGCCGTCGGGG
CGCATGATGCCAATTTTCTTCAGCATGCAAGCGGAAAAGCAGTCGAGCTTTTCATCGCGG
TTGATCGGCCCTCCTTTGATAATGCTGTCGATGACGGCTTTATCAGCGCTAGTTTCAGTT
ATGCAAAATTCCTTGTACCCCCTCAATTTGGCTTTTTGGTCATCCTTCAAGGTTGACGCA
TAAGCGCCAACGATGCAAAGAGTCAGGACAATAGCGAAGGTCTTCATGTTGAAATTCAAA
AACACCGGTGCAGATCCTTAGGAATGGACTATTGTAGCTTACGACTAGTCTCGAGTTTTT
TTTTTTTT

>NvitOBP3	CDS:38..502	Length:155	Frame:2
GGATTTCTCGAAGTTTCAGTATGCATTTTAATCGAAAATGAAGCTTTTCGTATTTTGTGT
TTTTGCGCTTTGTTTAACTGCCGCTAACGCTCTATTCGGGCCAAAACTGAAAGAAAAATT
GCTAGAGAGGGAAGATGCCTGTCTCCGGGAAACAGGAAATACGTTACTCAGCATCGATCA
TGTCAGACGCACAAAAACACTGCCCGAAGACGGTAGCCTCGACAAATTTGCACTTTGCTT
ATTGAAAAAACATCGCATAGTCAACGACGACGACACGGTGAACAAAGATAAACATCGATA
CTACTTAATTTTGGACGACGGCCGTAAGAAGGAGTATGCCGAGGATTGCGTGCTCAGCAG
CGGCGGTTCGAACAACGGCGAAATCGCGAGGCACCTGCTGTCCTGTTTGCTGAAAACCGA
CATATTCTTCATCGACTGGTCGTACAGATCCCAAGAGGTTCTCTCGCAAATGCGTCAGAG
GCAGAAGCAAAAGACACAAGCATGAAACAGTCAAACATGTGAATCATACATACAATAAAG
ATACGGTACAGTAAAAAAAAAAAAAAAAAAGGGGGGGCCCC

>RproOBP4	CDS:59..469	Length:137	Frame:2
GGCCGGGGACACTTTTCTCTACCATCTAGACTAATAACAGCTAATAATTCTAACTTAGAG
TTTACCTCATTCTCTACCATCAACAATCACGAAGACCACACTTTCAGTTCTTGCCGTATT
CCTAGTCATCGCTTATGTAAATGGAGCCGCCACACAAAGCCCTGTGAAAGAAAAAGTAGC
TGCATTGGCCGAAAAATGTTCAGCTGATCACAAAGCAACCCCAGAACAAACCAAGTTGGT
ATTCTCACAGAAAGTTCCTTCTGATGAAGCAGAAAGGTGTTTGCTGGAATGTGTCTACAC
AGGAGTTGGAGTTATCCAAGGAGGTGAATTTAGTGCGGAAGGTAGCAAGAAATTGGCCAC
CTTGAGGTTCTCCGACCCAAAAGAACGTGAAACCTGTCAACCAAGTTGGTCGATACCCTG
TACTAAAGAAGTAANCCCACAAAATAAGGACGAGAAATGCTNCACTTGGTAAATCTGTCA
GGGAATGTTTTGTCAAACATGGTGAAAAGGTACCATTTTCTTCCCTTCAGCNCAACTAGG
ATCAAACCTAAATAATATTTATTAAAATCGTCTCATCAAATTATTTATTTAATTGTAATC
ACAAAATTAAAATAATAAATNNTTANAGTGCCCTCAAAAAAGAAAAAANANANCAGCACC
ANCAACTCACNTCNCGAGTNAAAA

>SinvOBP8	CDS:113..571	Length:153	Frame:2
CTGGCATANCCTGCAGGTCCACGGTCTGGNCTCTCACGANCTNGATGGTANNNCCCGGGC
TGCAGGAATTCGGCACGTACATTCAAAGTACAGTAGAATAACTGCCTTAATAATGAAGAC
GTTCGTATTGCATATTTTTATTTTTGCTCTCGTGGCTTTCGCTTCTGCATCTCGTGATAG
CGCGAGGAAGATAGGATCCCAATATGACAATTACGCGACTTGCTTAGCCGAACATAGTCT
AACAGAGGATGACATCTTCTCGATTGGTGAAGTATCAAGTGGCCAGCACAAAACCAATCA
TGAAGATACCGAACTACACAAAAATGGTTGCGTCATGCAATGTTTGTTAGAAAAAGATGG
ACTGATGTCTGGAGCTGATTATGATGAAGAGAAAATGCGTGAGGACTATATCAAGGAAAC
AGGTGCTCAACCAGGAGATCAAAGGATAGAAGCTCTGAATGCCTGCATGCAAGAAACAAA
AGACATGGAGGATAAATGTGACAAAAGCTTGCTCCTTGTAGCATGTGTCTTAGCAGCTGA
AGCTGTGCTCGCCGATTCTAACGAAGGAGCATAAGAAATGCAATTAAAAACAGCTGGCAT
ACAACCATTATATGAAAATTTGCAACATATAGCATTTTAAATAAAGAAATAAAATTATAC
AGCTTTCTTTTGTATTGACATGTTAAAATAATACTATGAATAAATTTGATTCAATAAAGC
AATTTTGTTAAAAAGGAAAA

>MhelABP7	CDS:54..464	Length:137	Frame:3
GCACGAGGCGCCTTTATATATTAGTAATAATCAATAATAGTAATAGTTACAAAATGAAAC
TATTAATAATTGGCGTTGGAATATTTGCTCTTATTGAAGCTCATAATATCCATCTCTCAC
ACGGACAAAAGGAAAAGGTAAAAGAGTACGCAGCAGAATGCATGAAAGAGAGTGGCGCAA
AACCTGAAGTTTTAGCTGACGCTAAGAAAGGCCATTTAATAGACGATGAAGGACTTAAGA
AATTCATATTGTGTTTCTTCCAAAAGACAGGGGTACTGTCTTCTGATGCCAAGTTGAACA
CGGATGTCGCATTATCGAAACTACCTGCTGGTATAGACAAAGTCGCTGCTGCCAAAGTAC
TAAATGATTGTAAAAACAAAAAAGGAGCGACTCACGCTGATACAGCATTTGAAATATTTA
AATGTTACTACACTCATACTAAACAACACATTCTGTTTGAAAAATAATGAATGTAGCTTT
ATAATGTGATTATTATTTATTTATTTATGAAACCTTACAGTGAAGCGTGTGACTAAATAT
ATATTTAGTCATATTTAATTTATTTTGTTATTAAATATTTTTTAATTTTAAATTATTATA
AATACACAATATTGTGCAATTCCTTCGAGGCAAAGAGGATTGAAATTTGTGAATAAAAAT
TGCAGTTTTT
