# Supplementary material for: Large-scale identification of odorant-binding proteins and chemosensory proteins from expressed sequence tags in insects
Source: BMC Genomics. 2009 Dec 25;10:632. doi: 10.1186/1471-2164-10-632 (PMC2808328; doi:10.1186/1471-2164-10-632)
Supplement: Additional File 3 — A Text file named by "AF3-protein sequence of identified OBP". [file 1471-2164-10-632-S3.txt]

>AsegABP7
MKFLVTCVALAAGIHANVTLPPEQSEKALKTASECIKETEVSSEVLAEAKKGNIPEDDGLKKFALCFFKKAGIVDNDGKLILETAVAKLPPGVDKVEAKK
VLEGCQSKSGKTPQETAFEIYKCYHAGAKTHIALAGI

>AgosOBP1
MTDGHVALKQKLNTIAVKCKDELHAPQEIMALVSNTVVPQNEQQRCYLECVYKNLNLIKN
NKFSVDDGKAMAKIRFANQPEEHKKAVTIIETCEKEAIIDPKTTEKCAAGRVIRNCFVKN
GEKINFFPKA

>ApisOBP1
MISSTFYITLVFGIAMLISCGHGRFTTEQIDYYGKACNASEDDLVVVKSYKVPTTETGKCLMKCMITKLGLLNDDGSYNKTGMEAGLKKYWSEWSTEKIE
SINNKCYEEALLVSKEVVATCNYSYTVMACLNKQLDLDKST
>ApisOBP2
MVARKRMYNMLPTTVLFAIIAATVLKDCDAYLSEAAIKKTQQMLKTVCSKKHSVEEDVFTNIKKGIFPEDNNNIKCYFACNFKTMQLINQKGVIDKKMFK
DKMSMMAPPNVYKILLPVIEQCTGKDKGEELCQSSYNVIKCAHSVDPKSLEFLPL
>ApisOBP3
MKVSAATAVLVALVATVQSSDPCNISTCYKSGTTKPPMAVTPTHLPVQSSSTQTSHPQTTYAKDHVHGSTTTKSGVNATVTTASGASVNGTEPPAVVKSS
AGVTGNSTTPKPTMTEGHVALKQKLNTIAVKCKDELHAPQEIMALVSNTVVPQNEQQRCYLECVYKNLNLIKNNKFSVEDGKAMARIRFANQPEEHKKAV
TIIETCEKEAVIDPKTTEKCAAGRVIRNCFVKNGEKINFFPKA
>ApisOBP4
MFALKVACLCLSVAVVFGENNQQNGPSDRSATIFQSCIAETKLSGDALKGFRSMSIPKTQAEKCMMGCLMRKVNVINKGKFSVEEATKVAQKYYGTNEAM
MKKAKDLIDVCAKKAQSTTEECALAGIVTTCIVEEAQKAGLSGGPGSRSRRTVSPKFRRDAM

>DpleABP1
MMSLKYLFVFGVLAVSLRSARAISDEDRNKIHTAVLPHVAECSANFGVTEDDIKAAKEAGTLGTFNPCLMGCVLKKIQVIDDKGLFDADKAVELSNKYFS
DEADKKKAEEIITTCKAVNDKEVGDGEKGCERAGLLFQCFLPFKDAFIN

>DvirOBP1
MPKLLLAIGIAVLTIQIAFINKAYADDMEETIEECVKSLGLPDNYVEKLKSQQLIDDKSPCFTKCVMEKRGLIDGEGKLNVDNAEKDIDSDEKASQKSKE
IAKNCVRHITTISSCEDTLKYNACLSPVWCSDGTLAHRK
>DvirOBP2
VALFFVSAQAALDPKIVAEFMEKVTRFGEKCMEETKATSEDVSQIMAHKIPESHEGKCMISCVYKAFKIQNEDGTMNSDETLKLMERIKESDAELYENLI
KVFKICHGKPELIVADPCLTAVNVGTCAVTEGKALGIKSELFGM
>DvirOBP3
MKYLVIVALFFVSAQAVLDPKIVASFMEKVTKFGEKCMAETKATSDDVARIIAHQIPETHEGKCMVSCVYKAFKIQNEDGSMNPDETLKLMEQVKESDAE
LYEKLMKVFTTCQGKKDLIDEDGCVTAVNVAACAITEGRAAGIKSEMFGM
>DvirOBP4
LGFLVVLSLVVAVALAGERREQLRTAFHECVSGESGGPNDPRKLVLQDDADVAKVGAAIF
CINKKTGVQSENGDININVLKQDVSLWAKDDVKASEIVDECTKNKGADANETAFNVFKCL
VKKNGK
>DvirOBP5
MQLANILIIALVCVTAYTANTERGRLSELVKECQKESGSTVNEIEIIRNNGVITPDTGKQALCVNRKFGVLDQNGDVIPDQFNQHIEILSGGNSDARKEF
KDNCSKTEGENPEAKAIKFVKCMQTVLAKYPV
>DvirOBP6
MGNPERHRVQELVKECQKESGSTVNEIENIRKGVITTETGKQALCVNIKVGALDQNGDVVPDGFKKHVEALTDSIDGRKEFQDKCGKTEGKSSEDKAINF
VKCMQSV
>DvirOBP7
MKCVWVILACSIIMTTGLNEKQMEAAKKVVTNVCTQKTKATLEEIDKMHHGDWEIDHSAMCYMWCAFNMYKLMHKNNTLNYASATTQLNQLPESFYESAK
MSIEKCKDEAKTLNDKCVAAYEIAKCMYFANPDKYYLP
>DvirOBP8
MLRFAFFLCALMVFCNAMPAHDMPEEEIEKMKKFHEECKAQTGVDMEEVKKSLKEGTPTDAIKEHTLCFIQKTGLVGDDNKIDIDLAKSHFESVFPELAD
TIMADCISDEEITKDSAYNMAKCVVGKIGH
>DvirOBP9
MKYLIAFVLLFAVAAGDRHDDIKAAAEACNLNKVVLQSQDKEKIGETVFCVNKKIGLMNDDGSLNENVFKSDAKLWNSDDDLTQKIFNNCKDLKGDTPTI
KAYNLAKCIKENRN
>DvirOBP10
MCKMKCMWVILACSIIMTTGLNEKQMQAAIKVVTNVCSQKAKATLEEIEKMHHGDWEVDHSAMCYMWCAFNMYKLMHKNNTLNYASAVQQLTQLPDSYYP
SAVLCTEKCKDEAKTLNDKCVAAFELSKCMYFCNPEKYFLP
>DvirOBP11
MVKRLLFCAIGLLFLKIKVQGLDPEMQELADMLHNTCVGETGASEDDINNAKTGNFADKEEFKCYIKCLMAQMACIDDDGIIDEEATIAVLPEEFRDKAA
PVVRKCGTKKGKNDCENAWLTHKCYQSEAPDDYFLV
>DvirOBP12
MKSFIVFGFLVCGAMAFTEEQQQLMDSLHAECVSQTGVGEDAIGKAKGGDFVDDPKLKCYMKCVFNEIGVITDDEKIDIEGALAILPDEMKDIATPVITK
CGTQAGADVCEAIFNTLKCYYDMDKRAFFLP
>DvirOBP13
MYRLILPVFVLFVTAKIAAHPLDLSDFKQEVIELTKVLHNECVGKTGVNEQIIDKAKEGVFEDDVKFKKYLSCCWVTSGVMEKSGKLNEDMLIGFIPPKY
KTTIGKSVLTCQKNVAGIKPLHNMVFEMEKCIYAAAPELFVMF
>DvirOBP14
MFKTVGCFFALVVLVAGRMELPPELQEYVKDLHNICIKKAGVSESDHAAYDIVNNPHDPKLMCYMKCLMLEAKWMSPDGAIQYDYIINMAHPKIKDLLEA
ALNKCRTIEEGGDLCEKASNLNFCLSKADPENWFLV
>DvirOBP15
MYYSVILLFFGVLFSHGECLSEEMKAKIMDIQKECSAATGIDDQAVAQALSGNFPTDDKFKKFVLCFGKMIGFLDEEGNPNIAAISEAMKKNFGDQMSTD
VIMGCTKKESTPEETAYNVFKCSFKVIHM
>DvirOBP16
MNAFIVICVLIASFVCLQAAPPARKTSAEKREDMKQRTVIGLSCLKETKLDRSVVEKAMAQLGHSEDPKYKDFLSCSYKKQGYQDENGNILYENISNFLS
NYYKADSLKIVEKCKGTTGSNHSEMAYNAMRCVISTLNDIPDEELI
>DvirOBP17
MKAVLVPVILGCLIAASYGAMDRSKFPPKILENLNEWHNKCKRMTGTTEADITEMINGRFPENIAIKRYLYCLWEIIIGIKKGFDIDVEQIWHYLPNMHK
ADYVNYALCHKKAKETPGDDWVEKIWQMQKCNQKRIDAEHYIFF
>DvirOBP18
KIVVGLCVVLAVHYGFCAMSEKQINATKKLVRNTCMNKANVAPEIVDAMHKGDFSQGQCYISCIMNTYKLISPEGTFDWEGGIRTMEANAPKSLVATASV
SIKKCKDAMKTSVKSNKCQGAAEIAQCIYEDNPPNYFFP
>DvirOBP19
LSICFFAVANCQLDKKDFGAHLLEVVDVTHDKCQRITGASQALIDEMKKGSFPEDIAMKRYTYCLWMLIMKLREDLVLDSRKLWYYVPDMHKEDAVVYMK
CNEEARKLPGDDLVSKIWNMQKCIQKNIDDKHYIYF
>DvirOBP20
MKHFLILAVVCLTATAFHMPEHDRVQATIAECQKESGSSVDELENVKLGKINPGTGKQVLCVHRKLGFMDENGDILAGPYKQHVEIITFDKGRQQELQAC
SKPEGENAEAKAVNFDKCFQSVLQKMGRD
>DvirOBP21
MSKSTIYTSIFYLIVIELAITEAAPQSDIKELQNLLQALSENCARKAKISQHLATNIENGIFEDDAKSKAYVACNWLDSTVIDEQGNLNEDILDHLCPPS
KKPQLTNLIIRCHKAQPKNQSVEDIIYGMSKCIYPEDTTLFKIK
>DvirOBP22
MSKPILYTGILCLIVGIELAITKAAPQSDLKDLENLLQVLKENCVKKSKISKNLLANIKNGIFEDDAKSKAYVACNWLDSTVIDEQGNLNVDLVDQILPP
SKKPQLSNLIIRCHKAQPKNQSAEDIIYGMAKCIYPEDSSLVI
>DvirOBP23
MVGTGKINIIAHRCSRRLPEESAEESAITLYRCLHKPAHVHNNNHTHIHVHRHKRSIKRSKAHKFCQSDESTRVNESDMEKFKKGEEVDTSKIKNYIFCM
NKKFEIQNADGTVNKNGFKKYLENKVSDKTRANELTRKCSEISDPVAEETAIKLYKCVHENDRQDNQNQNALQQQVKLAFEQCQADPKTFVDKKTLKKAR
KGKKIDTAGLRAHTFCMSLKLNLQSTDGSIKTETVRKNLEGEETEAKINIIVNICGTRDENDPANLTALKLFKCLYKYEKKREQKKRAFLKRLKQFKKFH
QECLSDPANQVDEEVLSKFSHGEEIDDPNLASYTICLNKKIKYQDKKGKIKKDAIIDDLKLVFDDRAEAEKVVNECVAKTSGLAVREGXVKLTRCIFKHV
AIARAAQNNXIPISDXR
>DvirOBP24
MEYFVVFLVLCVAGSLEALKCEFGNNNGENVRQALSQCLNSNETEHFWKMAMMDESDEGSSEEGEHSMTNSMNGSNSSTVAKTKRAVDDKMTKPGTDTDS
NTTEEPDNGDSNEACLIQCVFTNMDLMDTNGMPDHSKLLEGLLKTATSRELRNFFQDTVDQCYQELNEGNKMDSCSFSTKLVKCLVEKGKANCADWPAG
>DvirOBP25
MGSKDLIASVLVLVGYISSQAESNKLELNSSMTLVTCMEEAGMTFDQFKEQLKSNGHDALCVLKCSYEKTGALDKDGNVDPGVLWAHLVKHGLDDTPNIK
NKFTECMKSAGKILTCDDAVKFASCFDDIFNF
>DvirGOBP1
MKDVTLGFGQALEQCREESQLTEEKMEEFFHFWREDFKFEHRELGCALQCMSRHFNLLTDSSRMHHENTDKFIKSFPNGAVLSKTMVELIHNCELQHDAE
EDHCWRILRVAECFKISCMKAGIAPSMEVMMAEFIMETENK
>DvirOBP27
MDSSTEASFIGDKIRQTTNILLGNCRSKTGATKEDFETLRERKIPTTKTGLCLMDCLFEGAGIMENGKFVRSGMVTSLTKAMKGDEAKIAK
LNELGKVCEKELDNKQLPECQIGKKILECLARNGEKYGLEFVNPKT
>DvirOBP21-1
MKELQNLLQALSENCAKKAKISQHLATNIENGIFEDDXXSKIDEQGNLNEDILDHLCPPSKKPQLTNLIXXCHKAQPKNQSVEDIIYGMSKCIYPEDTTL
FKIK
>DvirOBP28
MNLKFLFGVFTVYGVLFIHVKAEEDSSEEVTLTKQQVFDYLKILKKCELDSGAKPKYIRNSIMGRFKPEPKFKDYLYCLGNSTGLLDKEGNIDKKAFLHK
TNSLIKDKEQAEKIVNSCLSQETAKPTAIFNTLTCYNGMRSKI
>DvirOBP29
MGCKYIIVSVLVLMGSICSHAESNKVNLDPSISLVPCLEEAGMTFEQLIEKLKGMSHDALCVVKCSFVKAGTLDKDGNVDVNLVWTTMEKHGLLRPEIKT
KFTECLESAGKILSCDDAEQHAYCFRDVFNF
>DabbOBP1
EKEKSLKKVLKECQKNDETHVDGNILKKVRRQKQVELPENYGDHKLCVLKGIGILNEDNSINSENLKKR
ITKKAKDGQDVDAIVSECGVSQENPKSTAINIEKCLLKNEIDI
>DabbOBP2
MKFLIVAIALFAVVLAEVADPHGLAGVHQKCQDDPATHVDEAELEKLKKHEKVEVSDSLKKHMLCMVKGLNLLKDDGKVSEEGVKTHVQHVITKEEAVQE
ITKKCAQDEDTPEKTAGRLWKCLHKHQVFHGNHDHHGHHDSSSESESDEHHQHHDHGHGHH
>DabbOBP3
AIVFCFVLVAVLATKEEFGKKLKAASDKCNADPKTELHGDDVKKWRKDGGAEPANLGSHALCMSKELGWQGADGKVAKDHIREGLSRALPADKVEEVMNE
CCVDQENETETAKHLFKYLMTEARKHHDGH

>GmorOBP1
ILLAIVTSALFSENRYMEFLADFKHCKRERGVGRFELDRLRVGNLAYPSYEAKCFLGCLYERTGILKNGVLQNDVLKKNVGYIANRVLLDEVLPPCYAVS
GTNKCDIAFELKKCFKNVGFDKVWITVPWEDNTDPQYIAAMKLIDDLANVKYRVAFA

>GatrOBP1
KSFAAAIVLLTVVTLGQAGLDRDKAIKTLEECKAETGASEDPVATYDSQMIPESKKGKCMLACALRKRNLMTEDGKLDSQAFSKLFERVYADSPDELEKA
ASVVGICSTIDMKGKDDCEKAYDLFKCGKENGLKL
>GatrOBP2
GADEKYEETYKNKTIPSSEKGKCLLACMMKLKGSYDQNSKFSPEGAKKYITKVFDERPELVDKVFAIFEECAKIDIEGKDTCEAAYQHITCGQAKLKEQN
ISFYPDKPQETTQ

>GbimOBP1
EGKCFLGCMFEEMGLLVDGKFSQENAVKIMKEKLEEKPDEIEKHMQLIEKCNDEVASHDN
KCETGPKLLECFKTFAPGFGIVLPGSE
>GbimOBP2
MTPVILLLFVVAGVLGADTSPGSLYREIIRPDAVDCQKELHASDDDVKILLDMNTDKFTENAKCLAACVLEKLGFMKDGRLVPYDKNEEEYKVLDVEEDE
VKKCGREAHEKFSGKKCLIAHSAMDCVLKKMFV
>GbimOBP3
MRSFIALLFLVSAISAETLENYKRIVRPEAQVCKEQLGATDDEMNAMVNLQKDLYNEKAKCLSACVLERIGVMKNGSWTAVPAEHRLEVYNEVFAGDTNR
LEFADRVINDCHEQADQKYRAGRVRL

>HcoaOBP1
QGLLFAVLLATIAFAKAKYDVEEAEKHFNLCKEETGAEENFAETYKSEVIPSSDKGKCLLECVMRHKGVYDKDGKFDLEGLKKHAGKVFEHKPENVEKMI
AIAEECHKMDVEGLDKCEAAYKYATCCQTKSREQNISFKD
>HcoaOBP2
QGLLFAVLLAFIAIAHAKVDLEEAEKFFNKCKEETGAEETFEDTYKKDILPSSEKGKCLLECKMRLKGVYDEDGKYSPEGAKKYISKVFDHKRENIDKVL
EIFEECKKIDVEGLNKCEVAYKHVECGQKKLREHNISFKD
>HcoaOBP3
MRSFAVIVVVLVAVTLSQADLDRQKSIETLKKCKAETGASEDPEHTFDTQTVPESKEGKCMLACVLREKKLLKDGKVSGPAVSNYFEKTYSDNPEKLELA
ARAVGICSTKEVKGLDECEMAYAYFKCGKENGLKL
>HcoaOBP4
IPTTDKGKCLMECFVYKKGLIDKKANIDHSTATPHFEESFPNDPESVKKAEEALSRCDKIDVSKLDHCSKGVEILKCFRKNAKEIGLKH

>HirrOBP1
MKCVFVKFGLFSPETGFDVENIHHQLVGVNAEASHDDSVHAKIESCVDKNEQGSNACEWA
YRGAICFFKNNLQLVQRSVTTQE
>HirrOBP2
MKVFIVACLLLIVHSHGYVVRSRDDLLQFRKECVAELEIPENLVEQYKKWEYPNDSVTQCYMKCVFSKFGLFDSESGFNVENIHKQLVGENAEVDHDDAI
HAKIESCVDKNEQGSNACEWAYRGAVCFIKNNLQLVQRSVTNPQA
>HirrOBP2-1
MKVFIAACLLLIVHFHGYVVRSRDDFLQFRKECVAELEIPENLVEQYKKWEYPNDSVTQCYMKCVFSKFGLFDSESGFNVENIHKQLVGENAEADHDDAI
HAKIESCVDKNEQGSNACEWAYRGAVCFIKNNLQLVQRSVTNPQA
>HirrOBP3
MVSKLSLSFLICVMVCIFEVQDVIGGATEEQMWAAGGLMRDVCFPKFPKVTKEIADGIRAGTLPDDKDAKCYVNCILEMMQTMKKGKFLYEASLKQVDIL
MPDHYKDEYKAGLATCKDAGVGIKNNCEAAGAIFTCLRGQISKFVFP
>HirrOBP3-1
MWAAGGLMRDVCFPKFPKVTKEIADGIRAGTLPDDKDAKCYVNCILEMMQTMKKGKFLYEASLKQVDILMPDHYKDEYKAGLATCKDAGVGIKNNCEAAG
AIFTCLRGQISKFVFP
>HirrOBP4
MKVTAVILLALFAVVTAEYKLRNQEDLMKARKECMEAKKVTPELIEKYKKFDFPDDETTRCYIECVFEKFELFDAKDGFKNDNLVAQLGQGKDNKDAVKA
DVEKCADKNEQKSDSCTWAFRGFKCFIKSNLPLVMESLKKN
>HirrOBP4-1
MKVTAVILLALFAVVTAEYKLRNQEDLMKARKECMEAKKVTPELIEKYKKFDFPDDETTRCYIECVFEKFELFDAKDGFKNDNLVAQLGQGKDNKDAVKA
DVEKCADKNEQKSDSCTWAFRGFKCFIKSNLPLVMESLKKK
>HirrOBP4-2
MKARKECMEAKKVTPELIEKYKKFDFPDDETTRCYIECVFEKFELFDAKDGFKNDNLVAQ
LGQGKDNKDAVKADVEKCADKNEQKSDSCTWAFRGFKCFIKWNLPLVMESLKKN
>HirrOBP5
MKSSEDADMDDKLGFPCGGKGFHDFKKDLTCCEVNKHDPNYFSMVRDTKKQCAMKLRANNPDVENFDPFNCEHMDKIKELIICESECVAKSLNMLDENGD
IMREMIIANYNKQLAKDTEVQHEVLEGYVDKCLAKLKDMDLKPANKCSRAPMELQHCLFGEMVSGCPKESQINNHRCQKIRERYSKGQSLAFGRHTLHEF
LHHGRPGRHGQH
>HirrOBP6
MKIFLALLAIAACVYADDWAPKTADEIKTIRAACLTEHPLTEEQMNHMKNFDFPNEEAVRKYLMCTSEKMDVFCPHEGYHADRIAKQFKMDMSEEDVKKL
AEDCISNNPKGDKANDVHVYDVHKCLMDSEVGNKVKAYIKKRQEQAAH

>HhamOBP1
MACLTFIVIFALVSVSLANPVQTRWNTVHQNCQADKKTYVPDEIFEQLKRGEKPTLPANFGLHANCMLVQLDLQDEHGNVRLDGLRVAAGRQHTDSNHID
RIVNECAVNKESKETTAIGLFKCLSKNHVDLGQFLKKND
>HhamOBP2
MKFFIAILLSLAFAMVMGNASDEAKEKIKAANQKCQGDPKTAVDKTTLKAYIDSKGTAPAPENIGAHALCVSKELNWQNADGSVNREHLKERISAHVDDA
SKVDEILNECAVV
>LdecOBP1
FVFVFAVAVVTSAFADESSLERITRLHKECQSDPATVVKDSVLEDARKGNVDVDAIGPHT
LCMNVKLGMQKPNGDIDKDELREAVKKLGNNINEATVENIVNDCGKRVGDTPNEAAITLY
QCYARHTKTTHGKHLESLTGTD
>LdecOBP2
KTFVWFVCVLVILAKANALDKATTKVKNVHEACQADPGTHADEYLIERARMEQVDPKKVG
LHTLCMNVHAGLQKENGDIDKDDLRRALSEGIHDSAKVEAIVADCGVRVGDTPEEASVNL
FRCIFGHENAYVHEWKPPMIHS
>LdecOBP3
HEKVCFVFVFGATFLILANAAKINYRKLNEECIQPNALEPISLCMTVKLGLQKENGDIDKEALRTNLGKNTELTADHINEIVNECGDRHGGTAGEAANAL
SQCIRNKVGARISRQ
>LdecOBP4
ATFLVLTNAATRSFKQVNDECMLQNAIKPVALCFTIKLGIQNENGDINKEALRASLLKTVQMNAESIDKIVNECGDRQGDTAGEAAEALGQCIRNKVGDR
APR

>LmigOBP1
MRTSAAAAATGAALLVLAAVASAMEMTPEFMEIVNKCKTEHEPTEDELKGMMALKVPESA
NGKCFMGCVLQEIGVVKDGKFDKEEAKKHAASKMTDKDELEKHMQLIEKCSQEVGGETDS
CGIGPKLMECIKQFAPEFDIALPQQPSE

>LoblABP7
MKSFLLFCLIAVGGINANNVHLSDAQKDKANQLAAECIKETGANPQVIAEAKKGQYTDDEGLKKFTHCFFKKTGIITTDAKLDIDTAIAKLPPGVDKTEA
RNVLEQCKGKTGKDDVDTSYEIFKCYNKGITTHVIF

>LlonOBP1
MKAVFVVYFAVLAVCSAEWRIQTAEDLAKHRTKCVEELKIEESAVTEYKKWNFTDDEKTRCYIKCIFNQMELFSDETGYNVEHLVEQLGQTGDKEKVREQ
IVKCVDDNPNKDDKCTWVFRGFNCFKANHLSLIKQSLKKD
>LlonOBP1-1
MELFSDETGYNVEHLVEQLGQTGDKEKVREQIVKCADDNPNKDDKCTWVFRGFNCFKANH
LSIIKQSLKKD
>LlonOBP1-2
SSLEVVVYFAVLAVCSAEWRIQTAEDLAKHRTKCVEELKIEESAVTEYKKWNFTDDEKTRCYIKCIFNQMELFSDETGYNVEHLVEQLGQTGDKEKVREQ
IVKCVDDNPNKDDKCPWAFRAFTASKPTPLPLSNKPEEGINPYFLPPGIFSLPISSPLGNFFFTPKPVPPKKNGKKFSRGKVFGAN
>LtesOBP1
MKYFAIVGLIGVIFFVSNGLSQDTDCPVYKLMLASMEACKDQLSEESSKFLEKNPWATNDEINCYRACVMNKAGFMKNAKIDIDYLIEVFKYAKSQDIAN
ATVTIAQECKKQSEVSENECEVAGLYHKCFMDLKEKEPKGN
>LtesOBP2
MNTSSIIFIFLTLAIAMVIGNHEKFHEAKEKCKEELDIDNEMLEIYKKNHFISEEPKMKCWGACLMKKMGTMTSEGVFVKEKAIEMIPKDMNESEKIIAA
IEACSGESGADECETATKMHVCMMQHGGYRGNHQKQDNK
>LtesOBP3
MMLISIVGFAIFLVVLIDINNVEAKMTLAQVRNSMKPFHKACLPKSGVSPDIWEATHQGEFPPDSALQCHFACLFTKLKILTKDGKLSMESMAKQMEIML
PEDLIGPIKTITDKCAVDATSSEVCEMSWQFAKCYYDANPDLYFLP
>LtesPBP1
MAICIFKYIIFGILLQAVFITAKLPDFITPDMIAMVADDKAKCMGLHGTTEALIDQVNEGVMVNDRALTCYMHCLFETFGVIDEDGELEVEMLVGMFPES
IQDVGRDLLNKCASQTGSDNCDKVFNIGKCVQTTRPDMWFMI
>LtesOBP5
MFINKEITMRNLVIGMILIFQISFIYCESRPSFVSDDMIAAAASVVNACQTQTGVATADIEAVRNGDWPDSEPLKCYMNCMMESFALIDDRKEISLNGML
SFFQRIPAYREEVEKTVRKCKYIGKHLANGDNCQYAYTFNLCYAKSSPKTYYLF
>LtesOBP6
MTKTILFVLFFTSLVIYTSAGPIPKEFVDVAPEIRKICLAESGTTDEMVNQVGLGNFVEDDNLKCYLKCLFDQFRLMTPKGLNFKGFLALAPPNMKEKAT
KMVENCKETTGKDLCDMSFKLHQCFYKSFPDDYFIM
>LtesOBP7
MINVKFLFTLGIIFIITAICLSESFFSQCVRPPILHESVYACMDSLDNEGKEFLKNETNHNNPKLTAFKVCLLVQFNFLKNGTIRQQQQELFINKYVEDK
KAAIKMTEACQICRDNANAQNEEGKVAEYFFNCLKENSELATLISDKLCIKQNNDITTPKKIE
>MdesOBP1
MKFFVVAVVFTIVCGAFAVTDEQKQIAEKHVKECAVETSFTPEDLTKLRTNPKAAVGDAKAQKFSKCFLHKLGFINDAGDFQEHVVIEKLSKGGDRAKIE
EIVKQCKSVIGANKDENPIKLYSCYLEKKALAA

>MperOBP1
MFVLKVACLCLSVAVVFGENNQQNSSDRSATIFQSCIAETKLSGDALKGFRSMSIPKTQAEKCMMGCLMRKVNVINKGKFSVEEATKVAQKYYGTNETMM
KKAKDLIDVCAKKAQSTTEECALAGIVTTCIVEEAQKAGLAGGPGSRSRRTVSPKFRRNSM
>MperOBP2
MISSTFYITLLFGIAMLISCGYGRFSTEQIDYYGKACNASEDDLVVVKSYKVPTTETGKCLMKCMITKLGLLNDDGSYNKTGMEAGLKKYWSEWSTEKIE
AINNKCYEEALLVSKEVIATCNYSYTVMACLNKQLDLDKST
>MperOBP3
MEHLRSTNVVFAIVMALLVVQSSTRPQPDELEEIKKTLYNACAGKFPITEEMKKDILNSNMVDDQNFKCFLRCCFDEMSMIDEDGIIDGESLISMATDNL
KPVIQQIVQSCVKDIKQDGCEAAFNFISCGLKLNPMTIQLLPL
>MperOBP4
MNNMIPATVLLAVIAATVLKDCDAYLSEAAIKKTQQMLKTVCSKKHSVEEDVFTDIKKGIFPENNNNIKC
YFACNFKTMQMINQKGTLDKKLFKDKMSMMAPPNIYNILLPAIEQCIGIDKGEELCQSSYNFIKCAHRVD
PKSLEYLPL

>NgirOBP1
MLKKIGIMRPDGSIDVESARAKAATTNVDVAKANEVIDKCKDLKGKDTCETGGTVFGCFI
TNKDFPVLN
NEVIDKCKDLKGKDTCETGGTVFGCFITNKDFPVLN
>NgirOBP1-1
MKTFAIVLTLCLVGAYASTLKDDQKAKLREYKESCITETGADKAVIDSIIKGGSINRDEKLDCFSACMLKKIGIMRPDGSIDVESARAKAATTNVDVAKA
NEVIDKCKDLKGKDTCETGGTVFGCFITNKDFPVLN
>NgirOBP1-2
MKTFAIVLTLCLVGAYASTLKDDQKAKLREYKESCITETGADKAVIDSIIKGGSINRDEK
LDCFSACMLKKIGIMRPDGSIDVESARAKAATTNVDVAKANEVIDKCKDLKGKDTCETGG
TVFRMLSSPTRTFPVLN
>NgirOBP2
MKAVVIVLAVCLAGVFAEDPIKDINKEYIKGCLIENGFDPQQYPTGLRNAKVPEKQEQNRNCYYSCMMKKMNLMKADGSLNEDALRQKFNMNLDTLGKAL
STCKDQVKDDKCKLAACLMANRGA
>NgirOBP2-1
MSETHLNFRKKNSHTNMKAVVIVLAVCLARVFAEDPIKDINKEYIKGCLIENGFDPQQYPTGLRNAKVPEKQEQNRNCYYSCMMKKMNLMKADGSLNEDA
LRQKFNMNLDTLGKALSTCKDQVKDDKCKLAACLMANRGA
>NgirOBP3
MKIYVICAVLLFAPAALGLFSNGIWDVLHANEAKCQLNSGASDASIEDARRARKLSESPEMNAFAKCMLGIYNVMRPDGSINPNFQSYTVPTDVPNNTWR
ISQKCITLGGTDSGDTARKIFNCYTENNQLVMAWTPKVSV
>NgirOBP4
MNVFAFCVIRVLNIMSKNGKVNPDIGSYLVPTNTPDITKGISEKCRTHVGVDAGDTARTI
LNCYLQADQLVISLPSDAQLTFN
>NgirOBP5
MLEKFNIMKPDGSMDETVARLRASKSMSQEKVDRVLSSCKSEVGKDKCETGGKILECLMK
NDAHVPILS
>NgirOBP6
MRVLLVFVSLCFVGSYADYADDIRKLQEETKRIEEYRRPCLKEVGLYADPANGITSQPASSPTIGQIFCLWACLYRKNGSIRPDGSVDEAAVRSKNPELE
GPLDVIISKCENQAGENTCKLAGCLAKAHFNLLE
>NgirOBP7
IESGADTSLVAAADRARIIPNDGLLDTFAICMLKKYNILHKDGSVNQDHHSYTIFSDDPDIYRISKRCKAKIGKDAGETARKIMNCFAEDGDSLLPYSTQ
PPPTPC
>NgirOBP8
MKSVLFIFAIVCVVGVFSDDDKKDLTREQILECVAESGIDETKVEDIKLGNQGLETTREIDCFAACVFKKQGIMNEAGVITPDKPMDNEAAKQCVATTGA
DACDTAGKVLKCFISNNLVSLMDLDDD
>NgirOBP9
MMKNLTLCFLVVVLGLIKVNGNEIPHEIRHMVVGVRDKCHRETGVDIEHVDRTVEGYFHP
SELLGCYFSCIFNHFDLLDKDGHLDWDKLVPRIPESFKEHADEMIAACRSTTGKDPCDSA
LNIVQCFQKTNPSKYFVI
>NgirOBP9-1
MIAACRSTTGKDPCDSALNIVQCFQKTNPSKYFVI
>NgirOBP10
MKAFLCTFSIILAAAMSVNGDMPGELKPAFQECHNELLGTPHEEPTGPANVDDPKVKCIHACVAKKIGHMVDGKIVAEKEIESAKLHIPNADNSLTEKIT
ECANKANEQSDECEVSAAFHKCIVEKVGPPEHHH

>NlugOBP1
MKSFIVCIAVSYLLVANIKADEATSSSDAESLITSTTLSPASNESDAARSAIKEQLAKLTESCKTSSQANSDDAKIIGTESVPKTEGEKCFLQCVYTGLG
IVKNDQFSVEGARLLAQKRFGAFPEELEKANQLIETCSKEAVKKDSKDKCPMGFLIRQCFVKNGQKINFFPKA
>NlugOBP2
MKCQIVLAALALATICEVGYAGLTPDKLKELKPLIDTCMKQSKIEEDTLGKLHNGHEIPSSQSGKCFIACMAEHMKLMKDGKFEPEMTMEFIDKMVQDKD
KAAEIKKALGECIKSVPEGDKCEMAAGLATCMKDHHAELAGMN
>NlugOBP3
MKVRKEHIVPDSEEGKCFIACGFNSYDMLKDNRINLEGVNAFFEKLYDEQDKRDIAIKAA
ASCAATETVSGLNECHYAAKYFACMQRHPDFAKMKDDFDI

>OnigOBP1
MTAILTKCKEQTHATEDVGDIVNKEKLPTSPEGKCMMHCALEASGMMTGNRVNVIAISEFFLKRYAGNNTLLEQAARAVATCSTQLFGTNKNDKCEKASS
IFRCGKENNIVLV
>OnigOBP2
SFAVIIVVLAAVTLSQAGIDREESIEILKKCKAETGATEDPAHTFDTQTIPESKEGKCMLACVLREKKLLMNGKVSGPAVSNYFETKFADDPEKLEAAAR
AVGICSTKEVKGLDECEMAYAYFKCGKENGLKL
>OnigOBP3
MRSFIVLALLIAAVAVVQGAVDIEKAIKLLNKCKKETGATENVEDMIKTKTIPTTPEGKCMILCAAREKGFVKDDRINTKAISDFVEAKYADEPEKLEKA
AETLAKCSTIDTSGLEKCDKAVAYVKCAKDNNFEI

>PameOBP1
MQTGALSDDGEMDYDTMIGMLPEVLADRGGKMMRKCTHVRENSAPATAFAFNKCMYAADP
EFYFIF
>PameOBP2
MMACTDIDEERQNIPPEILEEGHRIINKCKDTTGSDACDIAFNMHR
>PameOBP3
MPEIRDDDKKLMKECKGDISSEDEGEHDKPKGKHFCGAACLFEKSNMMKDGSVDQDAFKKEILARYPDYMHPTVTSAIEKCVPKANSIAKTWENVELGGT
EMQPCTG

>PpapOBP1
MKAVLVVYFTLLAMCYAEWRIQTAEDLAKHRTKCVDELKIEESAVTEYKKWNFTDDEKTRCYIKCIFNNMELFNDETGYNIEHLVEQLGQGGEKEKVREQ
IVKCADANPNKDDKCTWVFRGFNCFKANHLSIIKQSLKKD
>PpapOBP2
MFSKISKIYLLAFVAFVVIAEGCNATKMLQQTGGPGGGSSVVSSKRSTHEMSTLEAMVACNESFRTSEEFLQELNKTGSFPEEADKTPMCFLKCYLEKTA
VISDEGDINEEKVHEIYPTLASDGIDDCKKEMDHTNNVCEKVYFLVRCVMTRMLVDGRSSDNK

>PintOBP1
MSLRLVLSLAFVAVAFSKVLALSDEEKAAIHGSVLKFVQECSTEYNISEEKLKEAKEKKSTEGIEPCAIGCVFKKAKFINDQGLYEPERAKEIGAKYVNA
EEDRKKYAEIADECASVNDESVSDGDKGCERAKLLLACMAKHKDALQI

>RproOBP1
MEKCTEKHNVGEEIFSKLEAISQHKEELPSSKDFKCMLGCFAKKMEYAKGAHPQWETMVAVHKIKYEKEEDANKAIQVVKTCKKSVPEKEEDICELGNSM
ATCYLLESEKLGLDLV
>RproOBP2
MRAVTFLCLAATLLVIAQSESTTTEEPETTQDNDKSTTAGASTVSKTPEEIRQKIKEQVEALTEACKTQTKLTPDQTKIATNMAVPKTEPEKCFLECIYN
GIGLTKDGAFNEQGARVLAQQRFTGAPDDLAKANTMIEACTKEVVVKDANEKCGLGRLVRECFVKNGVKINFFPKP
>RproOBP2-1
MAVPKTEPEKTKDGAFNEQGARVLAQQRFTGAPDDLAKANTMIEACTKEVVVKDANEKCG
LGRLVRVCFVKDGVKINFFP
>RproOBP3
MFLYAILLVTCTVLCTYAALDLKGMTKTKLAELEAKKMSECLKNSGVNITTLSGYLNEESNNTPKEFRCVFGCFIEEMGYGKDTKPLWDIMEEVHKIEYG
VKEYKEKALKIVETCKIIVPEEVEDSCELGFGMHSCYTAQARKLGLTLE

>RameOBP1
MNTIYFPLCFLLINSFILVMGEDDATSLLAKCTIEVGASEEEVKVIMDKKIPTSHTGLCLLTCLYEHTGIIQDGRFVVKNLNKMIGGGDGGSIGGKLAKQ
FVKEVTEDRKHVHNDEKCLVSNDIDVCAAKSISRHASLLKEL

>SmosOBP1
MHTAQSVRNSLSIPEDKVNEYKKWNFPNDEKTQCYIKCIFGKMGLFNEKDGFNVEHLVKQLGQGKNETIIRPEVVKCADKNPQKTNACQWAYRGFDCFKK
AHLDLVQTSVKKN

>SinvOBP1
MHVSVILGVVLLQAIYVSAAPPDWIPPEMLEMVQGDKERCMAEHGTSQALIDEVNDGKLSNDRSITCYMNCLLDAFSLVDEDGNLEAEMLISVIPEEFQE
IGNKILNKCAVQDGADKCEKIYNVAKCVQGTVPELWFMV
>SinvOBP2
MACFLKKQNLMEGTNIKDEVIARLNEVVVTDDVEEKLRTIVRKCIKEKKDITQECDKCFP
IYVCIIKAVNEERKCMQEENVRTEEEETGEPNKKK
>SinvOBP3
NETFVLCACVFVLAVYFQSSNSSELNEQELRKIGISIRNDFNTCFSEIGITPADFVKPMEIVTNVHLQPANEERTNKHGCFIACVLKKQNLIEGTKIKEE
QVYERLQLIFDENPGGPMHQIVQKCMEKVRNDAQECEKCFSVYVCTIKDMYEEEQRRKNERN
>SinvOBP4
MKAIIIVLAISFVAVLGQLTDEQKAKLRTYKESCINESGVDTTILENAKKGEVAESDEKLACFSTCLLKKIGIMNADEDINWEVARAKLPPGVPQEQADQ
IYNACKDITGTGCEKGGKVFKCFLDNKHFHLLS
>SinvOBP5
MTVQEEELMTXVHTESVNAERTRKVGCFVACAMEKLNLMDEATIKETQIHAKINELFEGRDQGIAHKIARKCLKKARSITQKCEKCFSLYVCIAESVHKL
QGHEEHVREETEKKXXKKQKNRSKYKYKN
>SinvOBP6
NEHLVLCACVLIFALSNATEIQQEIQNEIKLRLDLEACLIENGLNNSGLYSMNEVSINVH
TKPGNEERTRKNGCFMACVLKKQNLMEGTNIKEDEVIARLYELTRQDLKVILGKIVRKCL
EEKRDITQECAKCFSIFECIIQTMDKFPREHEHEEIVTTE
>SinvOBP7
MRLLTVALGFLLQAWIVYCGTKRPSFVSEQMIATAASVVNACQTQTGVATADIEAVRNGQ
WPETRQLKCYMYCLWEQFGLVDDKRELSLNGMLTFFQRIPAYRAEVEKAIGECKGLGNYL
AKGDNCEYAYAFNKCYAQLSPRVSDPYRLIAMY

>TcitOBP1
MALVSNTVVPQNEQQRCYLECVYKNLNLIKNNKFSVDDGKAMAKIRFTNQPEEHKKAVTIIETCEKEAIIDPKTTEKCTAGRVIRNCFVKNGEK
>TcitOBP2
MISSTFYTSLMFGIAMLISCSFGRFTTEQIDHYGKACNASEDDLVIVKSYKVPTSDTGKCLMKCMISKLGLLNDRWYIQQNWNGSGVEEILVGMVYRIH

>TrniABP7
MKSFVILCIVVAGINAHSVHLPETQKEKAQAISKECIKESGVKTEVLEEAKKGHLSEDETFKKFVHCFFHKADIVNADGKLNLDVALAKLPPGIDKADAE
KLLKGCMNHTGKDAVDKTYEIFKCYYHGTKVHILF
>TrniABP1
APLIAECSEQHGVSEDDIKAAKESHNADNLNPCFMGCFFKKSGIFDAEGKLDLESGMTKL
QKYVKDPAAISKFEEVGKQCASVNDQAVSDGDAGCERAKLLVACALEHKADIPI

>VsquOBP1
MKLFIVLSFILVLAGMTLAKADYGFQKYIHGMSPNVLETCIKESKLEADKDKLLTDETSVDPEKFSCFIACTLKNNGALANGEIQFNVLSELLKKLLPEK
EDKVSERLEIIKSCLPEGTGSNDCERIGNIIKCVQIKLKEKGI
>VsquOBP2
MKFIVVFTFALIVGTLGLTDEQKAKLKEYKESCITESGVDPATVENAKNGNIPEGDEKLSCFAACFVKKMGIFSPEGDLNEEILRARLQDSLPEDKVEEV
FQKCKTIDGATTCQKGGKLMKCFLDNKKLAVLN
>VsquOBP3
MKGFKIVTSLLLLVVICTADDSEELIKELKQIEKDCKDEMGIEKDEIKGFHHKLCNGDEIDRNFGCYMSCFYKKVGAVKDGEFQIEDLKSALLPFIKDEE
AKEELADKLDTCKNEISDITDECDKTIAFSKCLAADSKLCKNMEE

>AsegPBP1
FTNRQFGCAILCLSSKLELLDQDLKLHHGKAQEFAKKHGADEAMAKQLVDMIHGCSQSTPDVADDPCMKTLNVA

>CsonOBP1
MKLLLVFLTFFISIIFGITSAYNLPNEQYFNTTKLWSIRKCERDLKLNDAERQIWWPWKVPDHPTKCFAQCVFKSVGWVQDDGWRINFSQLHHSYRLMGH
RILPTYKIMLKRCRKSPTRDNCEEYTLRWKCLLQLNERAFMDSLQWRIAIKF

>CsonOBP2
MTRFLFILLLGFFSFAYSSYVPLDVEYDTENLKKVKECEEQKKVPEEELAEWWEWKIPSNPTKCLVDCILTKFGWLSSDGEVVPTAIEKSYNDVGHSNPS
LSSCKPTKTECAKAEELFECLLNTDGQKFKDAFDGRRETSCSTCTPSE

>CsonOBP3
MALIFLQIFSMTAMVFILNSGLVSANKSANEQCVEKTLPGKTLSDVKWSKVQSEAFMKDNREYQCFILCGLSNLKILKSTGAVETINNPLESELGDVIKT
CAQETPLDDACKTAKRSALCLFAKAGRLTDEAGVGKIIKNVNENFKNSGKTIVWQ

>DcitOBP1
MAFKLVVLAALCVYVQAQSSSTTLAPTMAQKVNAVATKCKTELNSPPEAVALLGAKSLPTDEKQRCFLECVYKNLGIIKDNKFSPEGSKALAAQRFKGDE
LTKANKLVETCAKEAVVAAGNTEKCALGKSVRSCFVKNGEKIDFFPKA

>MsexPBP precursor 
MSTGTSSCRIRHEVTTKMKVAVVAIVVYLAVGNVDSSPEVMKNLCLNFGKALDECKAEMNLSDSIKDDFANFWVEGYEVSNRDTGCAILCLSKKLDMIDP
DGKLHHGNAMEFAKKHGADEAMAKQLLDIIHNCENSTPPNDDACLKTLDIAKCFKKEIHKLNWAPNMDLVVGEVLAEV

>MsexABP3
MRSQSHFIYCKAQDTAASRGIFKEDVKLKCYMFCLLEVAGLADEDGTVDYDMLVSLIPEEYSERASKMIFACNHLDTPEKDKCQRSFDVHKCTYEKDPEF
YFLF

>MsexABP2
MDRKDLCLLIIAFILADGVDSMSKQQLKNSGKMFKKQCMGKNKVTEDEIGEIDKGRFVEQQNVMCYIACIYQMSQVVKNNKLNYEASLKQIDIMYPPELK
DTAKGALEACKDIAKKNKDLCEASFKTAKCMYEYSPKDFLFP

>MsexABP1
MSVISFFVLCFGVLAVSVGAVSENERNQISQSILPHIVKCSQEYGVSEGQIKDAKESVNPLGLNPCFLGCVLKSAGIIDKNGLFDVEATKEKSKKYISSE
KDVTNFDKIIKDCTEVNQKNVSDGNKGCDRAKELVTCFLAKRGDFSVFTF

>MsexPBP2
MEMVSASQEVLKQMSVGFSKVLQTCKTELSVGDHIIQDFYNYWREDYDLLNRDFGCMVICMAVKHDLINDQLTMHHGNAHAFVKTHGADDDTAQQLVTIL
RECEAKHQSVEDVCNRALEMAKCFRTKIHELKWAPAMEVVLEEIMTSV

>MsexABPX
MISSLVHVLTLLAAGALALDEEQAELARMVRENCVDEIGVDEGLLAKVDDGADLMPDPKLKCYLKCTMEMAGMISDGVVDVEAVLGLLPDDVKLRTTDIV
RACDTQKGADDCDTAFLTQTCWQQANRADYIFI

>MsexGOBP2
MVNRLILMVVVVFITDSVMGTAEVMSHVTAHFGKALEECREESGLPVEVMDEFKHFWREDFEVVHRELGCAIICMSNKFELLQDDTRIHHVNMHDYIKSF
PNGQVLSEKMVQLIHNCEKQYDDIADDCDRVVKVAACFKKDAKKEGIAPEVAMIEAVIEKY

>MsexGOBP1
MGQDTRSLVLVVLVGLVGAVSADVQVMKDVTLGFGQALEQCREESQLTEEKMEEFFHFWREDFKFEHRELGCALQCMSRHFNLLTDSSRMHHENTDKFIK
SFPNGAVLSKTMVELIHNCELQHDAEEDHCWRILRVAECFKISCTKAGIAPSMEVMMAEFIMETENK

>MsexGOBP1-1
MQSQLTEEKMEEFFHFWREDFKFEHRELGCALQCMSRHFNLLTDSSRMHHENTDKFIKSFPNGMFISGGR

>MsexPBP1
MAKQLLDIIHNCENSTPPNDDACLKTLDIAKCFKKEIHKLNWAPNMDLVVGEVLAEV
>MsexABP9
MWKISYFLFVFGVAANLKHAYAVTEEERLMLDSLMKPKVLACVEEFGLKDFSIEDIRKDHEIDPCLLQCFLKKAEVFVDGMINLEKADETLREVINDEDE
VEQIMEKGKECADEANGSDVSGDDEDCARVAIFHSCLREKNGLFMATS

>MsexPBP3
KLQYALLNRDTGCAIICMSKKLDLLDSTGRMHHGNTQEFAVSHGATDEVASKVVVIIRDC
EKQQEGEEDDCVRVLEVAKCFRTAIHELNWAPNMEVVVDELLTEI

>MsexABP8
MKALLVLAACLVLAQALTDEQKEKLKKHKSECLSETKVEEQLVNKLKAGDYKAENDNLKKYALCMMMKSELMTKEGKFKKDVALSKVPNPADKPMVEKLI
DTCLANKGNTPHQTAWNYVKCYHEKDPKHAIFL

>MsexABP5
MCKPMYYVVFSIVYLSIVLAQKADNGNTKIANVQRNDQGSMDDVDVEDIMNQCNETFKIEMAYLQALNESGSFPDETDKTPKCFLLCVLDNTGVMTKDGD
FDPERTAALFAGERAGKVMDGIQDMAAACADRKEKCKCEKSYNYLKCLMTMEIEKYANNN

>MsexABP6
MKVTNGLFLVFLVSVLACGIAASPKKIYRIPPQASEKIVEEVLKCVQKMGLDSTVVNLLKEGKYTEDDRVIETLMCSNQNVGNVNGDGKVNIDKVMNDIF
SNKPEIRSALVACEKDGGKSPLETFKNFILCFKEKVPVKVML

>NvitOBP1
MKAVVIVFAVCLAGVFAEDPIKDINKEYIKGCLIENGFDPQQYPTGLRNAKVPEKQEQNRNCYYSCMMKKMNLMKADGSLNEDALRQKFNMNLDTLGKAL
STCKDQVKDDKCKLAACLMANRGV

>NvitOBP1-1
MKAVVIVLAVCLAGVFAEDPIKDINKEYIKGCLIENGFDPQQYPTGLRNAKVPEKHEQNRNCYDSCMMKKMNLMNADGSLNEDALRQKFNMNLDTLRKAL
NTCKDQVKDNKCKLAACLMANSGA

>NvitOBP2
MKTFAIVLTLCIVGAYASTLKDDQKAKLREYKESCITETSADKAVIDSIIKGGPINRDEK
LDCFSACMLKKIGIMRPDGSIDVESARAKAATTNVDVAKANEVIDKCKDLKGKDTCETGG
AVFGCFITNKDFPVLN

>NvitOBP2-1
MKTFAIVLTLCIVGAYASTLKDDQKAKLRGYKEFCITETSADKAVIDSIIKGGPINRDEK
LDCFSACMLKKIGIMRPDGSIDVESARAKAAPPNVEVAKANEVIDKCKDFKGKDPCETGG
AVFGCFIPNKDFPVLN

>NvitOBP3
MKLFVFCVFALCLTAANALFGPKLKEKLLEREDACLRETGNTLLSIDHVRRTKTLPEDGSLDKFALCLLKKHRIVNDDDTVNKDKHRYYLILDDGRKKEY
AEDCVLSSGGSNNGEIARHLLSCLLKTDIFFIDWSYRSQEVLSQMRQRQKQKTQA

>RproOBP4
SLPHSLPSTITKTTLSVLAVFLVIAYVNGAATQSPVKEKVAALAEKCSADHKATPEQTKL
VFSQKVPSDEAERCLLECVYTGVGVIQGGEFSAEGSKKLATLRFSDPKERETCQPSWSIP
CTKEVXPQNKDEKCXTW

>SinvOBP8
MKTFVLHIFIFALVAFASASRDSARKIGSQYDNYATCLAEHSLTEDDIFSIGEVSSGQHKTNHEDTELHKNGCVMQCLLEKDGLMSGADYDEEKMREDYI
KETGAQPGDQRIEALNACMQETKDMEDKCDKSLLLVACVLAAEAVLADSNEGA

>MhelABP7
MKLLIIGVGIFALIEAHNIHLSHGQKEKVKEYAAECMKESGAKPEVLADAKKGHLIDDEGLKKFILCFFQKTGVLSSDAKLNTDVALSKLPAGIDKVAAA
KVLNDCKNKKGATHADTAFEIFKCYYTHTKQHILFEK
