# Supplementary material for: Large-scale identification of odorant-binding proteins and chemosensory proteins from expressed sequence tags in insects
Source: BMC Genomics. 2009 Dec 25;10:632. doi: 10.1186/1471-2164-10-632 (PMC2808328; doi:10.1186/1471-2164-10-632)
Supplement: Additional File 4 — A Text file named by "AF4- nucleotide sequence of identified CSP". [file 1471-2164-10-632-S4.txt]

>AsegCSP1	CDS:79..453	Length:125	Frame:1
ATTCGGCACATTACGGCCGGGGAGACAGTGATCGTCGACAGCTGATCTTCAACGCATTCT
TAAAGCAAATTATTCAACATGAAAGCCGTCATAGTCCTGTGTGCCTTGGTAGTGGCTATC
TGCGCTCGCCCGGAGGAAGACGGGAAGTATACTACCAAATATGACAATACCAACTACAAA
GAGATCTTAGAGAATGAGAGGCTGTACCGGGCCTATTGCGACTGCTTACTTGATCTTGGC
AAGTGCACTCCTGAAGGCAAAGAACTCAAATCTCACATCAAGGAGGCTCTAGAAACCCAC
TGCGAGAAGTGCAACGAAAAACAGAAGGAGGCTGTCCGCTACGTCATCAAATACCTGATC
AACCAGAAACCTGAAGACTGGCAGAAAGTTTGTGACAAATACGACCCTGACGGTAAATAC
AAATCTCAATACGAAAAGGAACTTAAAGAATTGTAAGCTTAAAAGTATTGTCGTTGATGT
CACTCTGAAATAAAAAGGGGTGAAACAATAAATATAGTTTAAGTCAAAAAAA

>AsegCSP2	CDS:63..446	Length:128	Frame:3
TGACATAAGTCACTCGACTGTTAGAGAATACTTACATATCACTAGAAGAACATACGATCA
TAATGAAGTTCGTCTTGTTATTGTGTGTTATGGTGGCCGTAGTCTTTGCTGATGATAAGT
ACACCGACAAGTTCGACAATATCAACCTGGATGAGATCCTGGAGAACAGGCGACTCCTCC
TCGCTTACTTCAACTGCGTCATGGATAAGGGAAAGTGTACTCCCGATGGCAAGGAGCTCA
AAGATAACCTGGAAGATGCCATTAAGACTGGCTGCGCAAAATGTACGGAAAACCAACAGA
AAGGATCGTACAGAGTCATCGAGCATCTGATTAAGAACGAACTGGACCTCTGGCGTGAGC
TGTGCGCCAAGTACGACCCCACTGGTGAATGGAGGGCGAAGTACGAAGACCGCGCGAGGG
CCAACGGCATCGAGATCCCCAAAGATTAAGCCCCTTCCTCATAAAACCGAGAAGACCAGC
AGCAGGCGTCCTCCTGACAGCAGGCCTGCAAGTCTCAACACTCATTTCTCCTACTCAGAA
TGTTTTTACTCATTCGTTTATATATCTATGTAATTCCTATTTAACATTGGTTTTTGTTTT
ATAAAATTTTACTATCATTTTTTTATTTA

>AsegCSP3	CDS:66..449	Length:128	Frame:3
ACGGCCGGGGGTAGATCGCACAGTGTTCGATCCTTGAATAAACCTCTCTTACAAACAGCA
TCAACATGAACTCCTTCATCGTCCTGTGTGTCGCCTCCCTGGCCGTCATGGCCTACGCTC
GTCCTGAAGAGGCCAAATACACAGACCGTTACGACAACGTCGACCTGGATGAGGTGCTCA
GCAACCGCCGCCTGTTGGTGCCCTACGTGAAGTGTATCCTGGACCAGGGCAAGTGCGCAC
CTGACGGCAAGGAGCTCAAAGAACACATTCGCGAAGCCCTGGAGAACGAATGCGGCAAAT
GCACTGAAACTCAGAGGAAGGGAACCCGCCGTGTCATCGCACATCTGATCAACAACGAGG
TTGACTACTGGAACGAGCTGACTGCCAAATACGACCCTCACAGGAAGTTCACCGCCAAAT
ACGAGAAGGAACTCAAAGAGATCAAGCATTAAGTGATCCTTAACCAGCTTGGTAAAGGAG
TTTTTGGAAAGTCGACTGTCAAAATTGTGATGTGATTTTAGTCTAAATAAAAAAAAAGTT
TTAAATTAAAAAAAAAAAAAAAAAAAAAAAAAAAACTTTCCCCCCCCCCCCCCCAGCCCC
CCCTAAACCCGGGCCACCTTTTCCCCCCCCCCCCATTTCGGCCCCCC

>AsegCSP4	CDS:1..249	Length:83	Frame:1
CCGACCGCTATTCGAGCTCACTACGGCAGTGTCCGCATACGACACCCGTTACGACAACTT
TGATGTCGAGACGTTGGTGGGCAACGTTCGGCTGCTGAAGATCTTACGGACACTGCTTCC
TGGGCACCCGGCCTTGCACTCCTGAGGGAACCGACTTCAAGAAAACCATCCCCGACGCAC
TCCAATCCGGCTGTAGCAAATGCACGCCTAAACAGAAGCACCTCATCCGTACCGTAGTCA
AGGGTTTCCAGACGAAGACCCCTGACATCTGGCAACAGCTGGTCAAGAAGGAAGACCCTC
ATGGCGAGTACAAGGAGATCTTTACCAGGTTTATTAACGGTTCAGACTAGATACTTAGGT
ACCAAAGAGTTTCAAGACCAAGGAGGGTTCGATCTAGATGAGCTATGACATATTGTTGTG
CTGTAGAATTCAGGAAAACTAAATCGGTTAGCAAATTGACTACTTATGGCGCATTTACAT
TAAGTCGGTTAGACCGTATTCGGCTGCAGGCCGTATTCGGTCACCGACTA

>AsegCSP5	CDS:154..474	Length:107	Frame:1
AAACGCTTCACTGACGTACGAGGAAATATCGTGAAATACTGTAGAAATCATAACACAGAT
CCGGGTCAATCGCTAACTAATCGGCTCACTAGTGCAACAAAAGTAAAAGTGTTTCGATTC
TTCGAGCTCCTGCTATCTACGTCACCTTCTAACATGCAGATCAAATACGCGCTACTGTTA
TGTTGCGTCGCTGCAGTGTCAGTTGCGCAGACGCAGCGACCTGCCGTGTCGGACACCGCC
CTGGAAGACGCCCTTCAAGACAAGCGCTTCATTCAGAGACAGCTCAAGTGTGCGCTAGGC
GAAGCACCCTGTGATCCTATCGGAAAACGACTCAAGACTCTTGCGCCACTAGTACTTCGG
GGAGCCTGTCCTCAATGCACGCCACAGGAAACTAAGCAGATACAGCGCACTCTATCGTAC
GTTCAACGAAACTTTCCACAACAGTGGGCCAAAATAGTCCGCCAGTATGCGGGATAGTTT
AAATTTAAGTTACATGTAAAACACATGATCGGATAAAATCATTATAAATTGTGATTTTAA
TTGGGATTTGTGCATGTCTTTAAATTGTACGAGTATTATGATGTTTTACAAAATTTTACT
AAAATAACGCATGATACAAATCACCAATTATTTTTCCAAAAATGTTCGAAGCTATTATTT
ATGTTTAATAAAAAAATATTACCCGATATTACTGTAAAAGCAGCAGTAATTTTTTTTTGC
ATTCTCTCAATTTAAGTTATACGATAAACAAGTGTAAATTGGTTTCCGCAGTTAGTGAAT
AGTGTCCAGTATAGTATTAAGTTTAAATATAGGTTTATGGTACTAAAGTGGTACTTCCCT
TATCATGATTAAGATCCACCTAAATTATATTTTTGTTATGTACTTAAATTAATTTTCG

>AsegCSP6	CDS:1..183	Length:60	Frame:1
CTGTGTGCCTTGGTAGTGGCTATCTGCGCTCGCCCGGAAGAAGACGGTAAGTATCCCACT
AAATATGACAATACCAACTACAAGGAGATCTTAGAGAATGAGAGGCTGTACCGGGCCTAT
TGCGACTGCTTACTTGACCTTGGCAAGTGCACTCCTGAAGGCAAAGAACTGAAATGTAAG
TAGTCTTGATTGTTTTTCCATATTTAACTTGATCTATAATATGTACAGCGGTAGGTCGCA
GGAATAACGAATGACCGTGACCCCGGACGAAGGACACCGTGGATTTTTTATTTCAGTATG
AGTGTGACAGTCCCTTCCGCTCTGCCCTGGGTGGGAGGACAAATTTGATGATTTTACCAC
GTTAAACAAAATATATGCACAACGTCCGATCAAAATACATGACAATACAGATATTTTTGA
AAATTCAGTACATTTATCGGTAGATACCAAGGTTAATAACAATCGATAAATGTGGTGAAT
AAGTTCCTAATTTTCCTTTACTTTCA

>AsegCSP7	CDS:3..215	Length:71	Frame:3
AAGGACCCTGCACTTCAGAAGTAAAAGAAGTTAAAGCTAAACTTCCGGAAGCTTTGGAAA
CTCGTTGTGCTAAATGTACGGACAAACAAAAACACATGGGCAAGGTGTTGGCTCAAGAAG
TAAAGAAAAATCACCCTGACATCTGGAAGGAACTGGTGGCCATGTACGACCCTCAGGGCA
AATACCAAGAGGCGTGGAAGGATTTCCTTCAAGAATAAAGACAAAAACTAAATGCATTTT
AACATTAACACTTAATGATCCAACAGAAGCTGCTGTGTTCATTTAGAGGATGCCAACGCA
AGAGCCACCGTTGCGATATAAATTCAAAAAATCATATGTTTTTTCAAACTGATTAACCCT
TAATTTGGCAAGACCAAAAAAGTTGTAGTAGAAAGTTGGCATTAAAATATTGTGTTAATA
TGCATTCAGACCTTAC

>AfunCSP1	CDS:92..469	Length:126	Frame:2
TACGGCCGGGGNCAGTTTGGCTTCTGCCTGTACTCAGTGAGCAACAAACGAGTTCCAACC
CAAAAACGTTCCGTACCCAACCCGTGCCAAGATGAAATTCTTCGTCGTTGTCGCTCTGGC
CCTGGTTGCCGTCGTTGCCGCCCAGGACAAGTATACCACCAAGTACGATGGTGTCGATCT
GGATGAGATTCTGAAGTCGGACCGTCTGTTCAACAACTACTACAAGTGTCTGCTGGATCA
GGGCCGCTGCACCCCGGACGGTAATGAGCTGAAGCGCATCCTGCCGGACGCCCTCAAGAC
CGACTGTGCCAAGTGTAGCGAGAAGCAGAAGACTGGCACGGAGAAGGTGATCAACTATCT
GATCGACAACCGTAAGGATCAGTGGGAAAACCTCCAGAAGAAGTACGATCCGGAGAACAT
CTACGTCAACATGTACCGCGACGAAGCCAAGAAGAAGGGCATCAACCCGTAAGGTGTGAG
GGCGCTGTGTTTTTGACAGTGTCGAATAATTGCGACCAACCTCGGCGGAACCTCGGCGAA
TGACTGGCGAATGGCGTGATACCGTTTAAGTACTGAACAATTGATCATACCGAGCAAAAC
CAACTGCAAAACCAAGTGCCTCTTTACTACGCAAAACACACTCAGCATAGAAGTATATTA
GCTCAGAACAGTCAGCAGAACGAGCGAGTNTAGTCTGACCGAAGGGAAGGAATGTGATNT
GCCAAGAGGGAGAGCCAGCAACACCAAGTCGTTGAATCCTATGGGTTCATGAAAGCGTTA
ATAATTTG

>AfunCSP2	CDS:128..508	Length:127	Frame:2
ACCTCCGGCCCGGAAACTCGGCTTTACGGCCGGGGAAAGCCAGTGCTTCTAACGCAGTTG
GAGAGCTTCTTCTCTTGCAAACAACATTCACATTCGTTCTGTCGCAAACAAACTAACCAT
TGCCATCATGAAACTGTTCGTCGCCATCGCTTTTGCCCTGTTGGCCGTTGTTGTCGCCCA
GGAGCAGTACACCACCAAGTACGACGGTATCGATCTGGATGAGATCCTGAAGTCGGACCG
TCTGTTCAACAACTACTACAAGTGCCTGATGGATGAGGGCCGCTGCACTCCCGACGGTAA
CGAGCTGAAGAAGATCCTGCCGGAAGCCCTGCAGACCAACTGTGAAAAGTGTAGCGAGAA
GCAGCGCAGCGGTGCGATCAAGGTGATCAACTACGTGATCGAGAACCGCAAGGATCGGTG
GGATGCTCTGCAGAAGAAGTACGATCCGGAGAACTTGTACATCGAGAAGTACCGCGAGGA
GGCCAAGAAGGAGGGCATCAAGCTGGAATAAGCCTCGTGCACGGATAGTGCGGCCGAGCG
ATCCGTCGCT

>AfunCSP3	CDS:6..248	Length:81	Frame:3
TGACGATGGTTGCCATTTTGGCGATGGTGGTAGTGGTGGCCAGCGCCCAGAAGTACACCG
ACAAGTTCGACAACATCGATGTTGACCGTGTGCTGTCAAACGATCGAATTCTCAACAACT
ACCTCAAGTGTCTGCTCGATAAGGGACCATGTACCCAGGAAGGTCGTGAGCTGAAGAAAA
CACTACCCGACGCACTGAAGACCAACTGCGAGAAGTGTAGCGAGAAGCAACGGACAAGCT
CCCGC

>AmylCSP1	CDS:4..369	Length:122	Frame:1
AAAATGAAACTCGTGATTGCTCTTGCTCTGGTCGCGATGGTGGCGGCTCGTCCCGATGAC
TATTCCAAATTCGAGGAGATTAACGAAGACGAGATCATTGAAAACAAACGTCTCTTTGAA
GCTTACTTGGATTGTTTCCTCGGTATTGGTAAATGCACAGCTCAAGCAAATGAACTTAAA
GAGTTAATCCCTGAAGGTATACAAACGTCTTGTGGTAAATGTACTGAAAAAGAAAAACCA
AAGGTAGCCAAAGTCATGTATGTTGCTCGCGAGTCGTACCCCGAAAAGTGGAATCAACTC
AACGAAATACACAATGCAGATGGAAAGTACAACGAAGTGCTTGAGGAATTCCTGAAAAAA
TACCATCAATAAATTGCACATCAAAACAGAATCAATACAATTTACTCCTTGAAATTTAAA
TCCTTGTTTTTGTATAAAAATATCCCGGTATTACTTTACCTTCAATCCTTACACAATATT
GATCAATACTGATAAACATTTTTTTGGAAACTACATAAATGTACATAAATAAATAAATAA
CTACATAAATGTTTAAAAA

>AmylCSP2	CDS:478..849	Length:124	Frame:1
CGCCTCGTGCCGAANTCGGCACGAGGGTGGCATGAACTGAAGATAAACCTTAATCTAACT
ACATAGTTTCTTTGTGTCATTGTAACCAATGATTTTAAAACTGAACATTAAGATATCTAT
GCTGTAGTAAGTTGATTAAGATAATAAAAATAGTGTAGAAATTATTTTATTTAGTTTTGA
AACTATTCTCTACTAGAATAGTTTTTGTGTTCCAGTACCCAATAATATTACAAAAAGAAC
TGACATCTTACTATGGGATATTTTGTTGAATAAAAAAAAGTGTCTTCTAATATCTGTGGA
TGAAACTGAATGTTTAAAAGCTTTTGTGATTTATCTATGAATGTCTTTGTAATCAAATTA
TGAGGTTTGGTCAAACACAAATGATTTTAGTTTTATTTTTTACATACATCCTAACATTGT
AATAATATAAATGATCATAATTATGTTTTGTTAATTTTCAAATAACCGCAATCAAAAATG
AAATTCCTTATTGCACTCGCTTTGGTCGCGGTGGTGGCTGCTCGTCCCGGGGATCAGTAT
GATTCGAAATTCGATAACATCAACATAGACGAGATCATTGGAAACAAACGTCTCCTTGAA
GCTTACGTCGACTGTTTCATCGGTATTGGAAGATGCACAGCTCAAGGAAACGAAATTAAA
GTTTTAATTCCTGGAGGTATACAATCAGGATGTGGTAAATGCACCGACAAACAAAAACCC
CACGTAGCTAAATTTATACACGCTACTCGCGAACAACTACCTGAAAAATGGAGCACCCTG
AACGGACTGCACAATGGAGATGGAAAATACAACGACATACTTGAAAATTTCTTGAATAAA
CACCATCATTAATTTGATTACCGATAAAAGCATATTCCTTACAGTAGTCATTGTATTTTT
GTACAATATTGTCTTTGTCACAACAATCACTAATAGAAACAAAAACATGAGAGATAAAGT
TTATATGTTCCTTAACAAACAAATTTTATCTCCCAAAAACAGTCTACCAAATCACATATA
AAGATTGATTTCTTCTCATGCTGCAATATTTGTTGTAAAGTACTGAATAAAAGTCCAAAA
TAAAAAAAAAAAAAAAAAAAAAAAAA

>AmylCSP3	CDS:329..697	Length:123	Frame:2
TCTTTATTAATAACAAGACTTTCTAACACAATTAATCAAACTGTATCACAATTCAATAAA
AACAGTATATATTTACTATTCACTAATGTTACTGGACACTGTGATGATATAAATAACCTT
CAGGGATTATACTAATGTACCAGTTTCTCATGGAACACTTTGATTATAATCCTTGATAAG
AGTTTATACTTTTTATGAGATACAACTCGTGTTTACTCGTACAACTCATGTGTATAAGAG
TATTTATTCATTCTTCTTAGGATTTTACCNGGGATCACCTTGTTATTAATAGAAATATCA
TAATGTTGTAGAATCAATTTTAATAAAAATGAAGACAATTCTCGCTCTTTTTGCTCTGGT
GGCCGTAGTGGCTTCCACATCTGAATACTACCAAACACAATACGAGAACTTCGACGCCAA
ACAATTGGTGGAAAACGTACGCCTGCTGAAGAGTTATCTCAAATGCTTCCTTGATGAAGG
ACCGTGCACGCCGGAAGGACTTGAATTCAAGAAGGCCATTCCTGACGCTCTCCAAACAAA
ATGCTCCAAGTGTTCGCCGAAACAACGTGAACTGATCCGTATTGTCGTCAAAGGATTCCA
AGAGAAGCTCCCTGAATTATGGGAACAACTCTCCAAGAAAGAGGACCCGCGCGGAGAATA
CAAAGAAGCTTTCAATTCTTTCATCAATTCCACCGATTAGTCACAATCCGATGAAACGTA
AATAAGTTCACAATATTTAATATTATCTACTACTCTGCTTGTTTGGGTCTTTTCGCTTTA
AAATATAACCCGGGAAAGTTCAGCTTCTGCGTTTTGAGTGTAAGTAATTTGTTAATGTTA
AAAACATCACATTAGTTTAAATGCATATTGTTATTTATTTATAGTTATATTTAAATAAAA
ACTGTTTAAATAATTAA

>AgosCSP1	CDS:3..431	Length:14	Frame:3
CCAGCAGAATTGCAGTAGTCTGTGTTGTTTTGGCTGCGTTCGCAGTGGACCAAACGGTCG
GAGCGCCACAAAAAGATGCCGTAGCCGCAAGCGGTCCCGCTTACACTACCAAATACGACC
ACATTGATGTTGATCAAGTTCTGGCTTCCAAAAGATTAGTAAATAGCTACGTTCAATGTC
TGTTGGACAAAAAACCATGCACTCCCGAAGGAGCTGAATTGAGAAAAATTTTACCCGATG
CCTTAAAAACACAATGTGCGAAATGCAATGCCACCCAAAAGAATGCTGCTCTTAAAGTTG
TTGACAGACTACAGAAAGATTATGATGCAGAGTGGAAACAGCTTCTTGACAAATGGGACC
CAAAACGTGAACATTTCCAAAAATTCCAACAATTTTTAGCGGAAGAAAAGAAAAAGGGTT
TTACTAAATTTTAACTTTAAGGAAAAGTTAACCAATTAGTATAGTAGTTTTTAATAATTT
AGATTTATCAATACATAAGAATGCAATACCTATATGCACTATTTATCAAATGTATACAAA
AATAATAAAAATATCATTACTTATTTATATGTACAATTCTTGTTTGTTTGTTTTTTTAAG
ATAATAAAGGAAATAATCAATAAAAAAATTTATGTTTTTATTATGTTATATTTATTTTGT
ATTCGTCTAAAACATAAAAATGAAGAATAATATATATTCAATTAACATACAGTTTTTGTA
TTTAATTTGAAATAAAAGCAGTCATTTTAATTAAAAAAAAAAAAAAAAAAAAAA

>AgosCSP2	CDS:68..484	Length:139	Frame:2
TCGCGTGCACAGTAACTCCTCTCCGAATCTCCGATACAAGTCACCATTCGCGACAACATC
TGTAACAATGCACTGCAAGGTTTTGATCGCTCTTTGCTGCGTGGCCGTGTACGCCGTGCA
GGCTAGTCCTGCCGGTACGGCCACCGCCGCCGCTGTTTCCGCCGACGACGAGATCAAGGA
TTTCCCGGCCTACATGAAGCGGTTCGACAAGCTCAACGTCGAACAGGTGCTGAACAACGA
CCGCGTCCTGGCCAGCCATCTCAAGTGTTTCCTCAACGAGGGACCGTGCGTCCAGCAATC
CAGGGACCTGAAGAGAGTCATCCCAGTGATCGCTAACAACGGCTGTAACGGATGCACTGA
AAGGCAAATGACCACCATCAAGAAGTCGCTGAACTTCCTGAGGACGAAAAAGCCAACGGA
ATGGGCAAGACTCGTCAAGATCTACGACCCATCAGGCACCAAGTTGAACAAGTTCCTCGA
CGCGTAACAGCTCTGAAACATTATTATAACAACGATATCATGACAATGCTATAATATAAT
AATAATAATTATAGTTATAATATATTATACCACATGTGTGACGACTGATTATGTCGATCG
TGATAATATGTATTATGTTTAAGACGCACGTTTAATATTTTTTATGTTTACCTACACAAG
ATTTCACTTGCTATATTGCAATAAGAAAATCGTTTATTTATAAGTTTAAAGTTTTATATA
TTAATTTATTGAATCGATTATACTGTTTTGAAAATTGAAAATAAAAACAATCTCAATTAA
AAAAAAAAAAAAAAAAA

>AgosCSP4	CDS:3..224	Length:74	Frame:3
CAATTCAAACAGAATGTGCTAAATGTAATGAAAGACAAAGAAAACAAGCAGGCAAAGTTT
TAGCTCATTTACTACAGTACAAACCAGAGTATTGGAAAATGTTGGTGCAAAAATTCGATC
CAAATAATGTCTATTTGAGAAAGTATATGGCAGACAATGATGATGACGAAAAATTATCTC
TTCAAAAACTTAGTAACGATACTACTAAAAAAAAGCGGAATATTTAGTTATACAATAATT
TTTTTATTGAATAACAAATTTTATATTTTCTTTTGAATATAGTAGTATATATTTTAAATT
ATAAAAAATAAGCCAATGCACCTATAATATTAGAAGTATTTTAAAGTGTAACATTTAAAA
AATATTATCTTCAAGATATGTTTTATATAATTTATTGATACAATTTAATTATATATTTTA
CACACATACTACATACATATTTTTTGTCGTACTTAATAGTTTTTATTTCATACACATTTT
GTAAATTATCATTATTTTAAATTACTTTATTATGATATGCTTATTAATAGGTTATTACAT
TAGTTTATGTATTCATTTATAATTTTATATTTTATCACATTGATCTTAATTTTTTTATAC
TGTGGTCTAAAAATAAATCATTTTGAGTAGTTGAGTCAAA

>AgosCSP3	CDS:24..329	Length:102	Frame:3
ACCGAGAAGAGATTCAAAGATATATGTCAATGATGGAGAAAATCAACATAGACCAAATGC
TGAACAACACTAGATTGATGTCGAACAACGTAAAATGTTTTCTGAATGAAGGACCGTGCA
CGGCTCATCTCAGAGAAATGAAAAAAATGGTACCTATGTTAGTCAAAGATAGTTGCTCGT
CATGTACCAAAGAGCAAAAGATTATGATGAAAAAAGCTATGGATGCGGTTAAAGCTCGTC
GTCCCAATGATTACGAAAAACTTTCCAAATTTTTCGATCCAGAAGGAAAATATGAGAAGA
AATTCTTAGAAAACTTAAACGAATCGAAATAATACTTTTTTTTTCAAATAAAATTATATT
TTAATATTTTTATTA

>BtabCSP1	CDS:55..267	Length:71	Frame:1
ATTTCCTTTGCCCTGAAAGTTCGCGAGTGTTTCCGATCCGGTGTTTGTGCCAAAATGTTC
AAAGTTCTCGTGGTGTTGTGCGTGCTCGGCGCCGCTTTCGTCTACGCGGCCCCTGCCGAA
GACAAATACACGGACAAATATGACAACATCAACGTCGACGATATTTTGGGCAGCAAAAGG
CTCCTGAAGAGCTACCTCACCTGCTTACTCGACAAAAGCCCCTGCACTCCGGAAGGAAGT
GAACTCAAACGTCTCCTCCCCATGCTCTGAAAACGGCCTGCTCAAAATGCACTGAAAAGC
AAAAGGAAGGCGCTGCAAGATCGTAGAACGGG

>BanyCSP1	CDS:420..43	Length:126	Frame:-3
TTTTTTAATAATAATTTATTTAATTTATATCAGGCTTTGCTATTGCTTGACAGATTTCAG
TTCAGCCACGTACTTCTTGGTGTACTTTCTGTCGGGATCGTATTTGACGGTGAGTTGGTT
CCAGTAGTCCTTCTCTTTGTTGATGAGATGAGCGATCACCGTCCTAGTACCATGGCGCTG
GGCGTCGGTGCATTTTGCACAGTAGTTCTCTATCGCCTCTTTGATGTGAGACTTTAATTC
CTTTCCCTCAGGTGAGCATTTTCCCTGCTCAAGAACACATTTGACATAAGGCACCAATAA
CCTCCGGTTAGTAACAATGCTCGACACATCAACTCCATCAAACTTATCCGTATAGTGCTC
TGCAGGCTTGCCAACCACAGCCACGATTAGACATAGACTTGCGAATAATATACGCCTCAT
TTTTACAATATTGCACTAAAATTTTTTTAATATTTGTCCAGTGTTTACGTACTTTCACGC
ACTAACTTTGAATGTCC

>BanyCSP2	CDS:428..57	Length:124	Frame:-3
TTTTTTCCTAAATGCGCTTAAGTCTATCATTTAATTTTTCCATCAGTATTCTTTTATTTA
TTTATAGCTTGCAGTTCGTCTTCATACTTCTTTGAATATACACCTTCTGGGTCGTACTTC
TCCACCAGTTCCTTCCAGTACGCCTGTTCATTCTTCACCAGGTGACCGATGACTTTACGT
ACACTCTCCTTTTGCTCGTCCGTGCAATTGTCGCAGCCTTGCTGCAGCGCTTTTGTTATG
TGAGATTTCAATTCTTTACCCTCTGGGGTACACCGTCCTTTGTCCAAAACGCATTTTATG
TAAGCAGCCAATAGCCTCTTGTTAGCCAGAACCTCGTCAATGTTGACAGAGTTGAATCTA
CCAGTGTCCACTTGACCTTCGATTTGCACCACTAAAGTTAGCACCACAGCTATCAGGAGC
TTCATCATTAAATTATAAATCCCTTTTTAACGCACTCATGAAGTTAACTTCTAAAGTAGA
CACTAAACTAATC

>BanyCSP3	CDS:1194..814	Length:127	Frame:-3
TTTTTTATTACATTTGTGTTCAAGCGAGGTACATCGTCAATCGATACACAAGAGGAAGGA
AGCAAAACTTAAAATTTTTTGTTCTGAATAACTATAATCTTTTATTTCATTCATACTCTT
TCAAAATTTCATCAATTTGTCTTAAATTATAACTTTAACCATAAATTATGTTTAGAGCGG
AGGCACAGTTTTCCTAGACATTTTAAATTATTAAACTTGAAAAGTTGACGGTTCTTCCAG
TAAGATTGAGATTTAATAGTTATTTCTTTGTTTTTCTTGGAATTTTACCAATAATCTATG
ACAATAAATAAATCAACAGGTATAATATTGTTGCAACCTTGCTGCAGCACATTGGNNNNN
NNNNNNNNNATAACAACATTTATATTATTTTAATACTTACTTAAGCAAAACGAACATGTA
TACTTTTTAAATCCATTCATATATTATAGTCCAACTATGAGGTGCTCGTACCAATTATTG
TATTTATATACAGTGGCTTTAGGGCGGCAGAGCTGGCAAAATGCAGTAGGCCGATTAGTT
CAGTCAGAACTAATGTAACATATTAAAAAAAATTACAATATACCGACTTACATAGGGCCC
CATCCAATGAATTCGCTCAAAGAGTAAATTAATAAAGGGTAAAATCGCCACTGGCTTGGG
TATAGTTACCCAACAACTTGGGTTATTGTTTCAGCACTTTATTTTATTAGTAGAACAATT
ATTATAAATTAATATCGTAGACAAGATTTTGGGCGGAATCTACTTATTTTACTAACTAAC
TAACTAAATATAAATACTATTCTATCTAATCTAATTTCCCGTAACTAAAAAGTTGTAGAG
CGCCTCCCGATTAGCTTGTGTTGGGTCGTACTTTTCCAGTAGTTCAAGGAAACGCGGTTC
ACTCTTCGCCTTGATGCCGAGGAGCATTTTCCGCACGACTACCTTCTGCTTAGATGAGCA
CCGACCGCACGCGGTTTGCAATGTTTCCGGCAAGACTCGCTTAAAGTTCTTGCCGTCCTT
AGTGCAAGGGCCCTTCTCCATAACGCATTTGTAGTAGGCGAGTAGGATCCTATCGTTTTG
TATGATAGAGTCAGCGTTGAAGTTGTCATATCTGTTCACGAACTGCTGGTATTGCTGGGC
TATGGAGGAGGCCACCACCGTCAGCGCACACAGACTGAACACCCATTGCTTCATCTTGAC
TGTTTGAAGAAAGCGAGAAAGTGTAAACGGGTCCTTCGGTTGCCACGGCCAGTGTCGTTG
TC

>BanyCSP4	CDS:691..521	Length:57	Frame:-3
TTTTTTCTTTGTTTTCTATATTTATTAAACTCAGTCAACACCAATTAATAAAATAAATAA
CAGTTTTTCATAATTCCTTATAAAAACTTACAAAATGCATCTTATATTACCATCAGCAAG
TGATTTTCCTAATGCCTATCAAAACGATAACTTAGTCAAGCTACTTTTATCACANNNNNN
NNNNNNNNNNNNNNCATTTTTTTTTTTAAATTTTAGTTGGCAACGAATTTATAATTCTTA
AGTAGAAATTCCACTTGTTGTACATTGGCCATTGAATCTTCTTTGAACATAAAATCCTTC
GGGCTTAATAAATAGTACACTAGTACTTGCTTAAAAAATAAGTAGATAAACCACTTACAA
ACTTGGTTCTTGTTGCTGAATTTGAACCATTCAATTGAATTGCGTTTTTGTATCACACTA
TTTCTATAATACTCGATCACTTGAAGAAAATCAACGTCTTAGAAGTAAAATTAGAATGTT
CTACGCCTAATTGTAATAAAGTTAACAGGGTATTGATTTAGCTTCCCTGGATAAACTTCT
CGAAGTCCGCGCGATGTTTGCCGCTGGGATCATTCTTCTTTACAAGCTCTTCCCATTGCT
TGGGGTGCTTTTGCTGGATAGCCTTGATCACCTTCTTGATGTTCACCTTCTGTTTCTCAG
TGCATTTGCCACAGATCGTCTCTACAGCTTCTG


>BanyCSP5	CDS:460..89	Length:124	Frame:-3
ACGTATTAAAAGAAAATTTTATTTAAAAATTACTGGGTCCTATCGAAAACGTCTCTTCTG
TCTTCTTGATCTTTGGTAGATACAGTTAATTGGATCCGTGGAGGAACTTATCGAAATCCG
GCTTATATATTCCTTTGGGGTCTTCCTTTTGGATGAGCTCGGCCCACACTTCGGGCAACT
TCTCCTGGAAAGCCTTTATTATGATACGGATAAGCTCTTTCTGTTTCTCAGTGCACTTTG
CGCATGTTGTTCTAAGCGCCTCGGGAATCACTTTTTTAAAGTCATTTCCTTCAGCAGTGC
ACGGTCCTTGGTCGAGGAAGCATTTTCCGTAGTTCTTGAGCAGCCGTATATTATCGGCCA
CCTCTTGGGCGTTGAAACTATCATATTGAGGGTTGTACGTGTCAGATGGGATAGCCAGCG
CAGCTGCTACCAAAGTTGCCAGTACTATAATAGTCTTCATGTTGCTTGCAGAAACTTATC
TTTCAAGAATAAAAATGTATTTAAATATAAATATACCTAATCTTTAAAAGTTACGGTTGA
AGTCACATGAAATAATTTTTAAATAACTTC

>CtenCSP1	CDS:129..503	Length:125	Frame:3
CCTCATTTATTACAAAGGTTTTCTTGTGTTGTATATTTTTTTAGTCGCCGTTGTGTTATA
ACTGACGATAAAACTTTTATTTTCTTCTCATTTTTCATTTTTGAGATATTAAAAACTCTT
AGTTCATCATGAAACTCGTACTTGTTGCCGTTTGCTTAATTTTCGGAGTCGTTAGTGCTC
AAAAATACACAACAAAATATGACAACATCAACTTAGATGACATCTTGAAATCCGAAAGAT
TGTTGAACAACTACTTCAACTGTCTTATGGAAAAAGGAAAGTGCACACCTGATGGCAATG
AATTGAAACGTACATTGCCTGATGCCCTCAAGACAGAATGCTCAAAATGCAGTGAAAAAC
AAAAGGCTGGCACAGAAAGAGTCCTCCGTTTCTTGATCGAAAAGAAGCCAAATCAATATT
CTGAATTGCAAGCAAAATACGACCCAGAGGGCATCTACTACGCAAAATACCAGAGAGAAG
CTCAAGCTCGCGGCATCAAAGTCTAAATTTTCTTTTATAAAATTCTTCAGTAATGAGAAA
TTTTTATTTCCCAACTTATTTTTTCCTGAACCAGGAAACCCTTTTGTGGAATTTCCCCCT
TATTTTATACCTAAATTTAAAAGGTAACCGGGGTTTGACTATATTTTATGTGACACTATG
AGTTCCGAACCAATAAAGAACCCCAAAGGTATTTTTCTTAAAAACTTTTAAAAAGAAAAA
AAAAAAAAAAAANNNNNNNNNNNNNNNNNNNNNCATTCGCCTTAAAGTGAGCGTATACAT
TCCCTGGGCGCCT

>DpleCSP1	CDS:1..741	Length:246	Frame:1
GAATGTCTNNNAAATGGCCAGAGATGCTCACCCGAGGGGAAGGCTCTGAAAAGACTTTTG
CCTGAAGCATTAAGGACGAAATGCGTTCGGTGTACGGAGAGACAGAAAAAAATCGCTGTT
AAAATTATAAAACGTTTGAAAATCGAATATCCTGACGAATGGGCAAAACTGCAGTCCAAG
TGGGACCCGACTGGCGACTTCACTAGATACTTCGAGGTGTTCCTAGCTAACGAGCAATTC
AATTCAATTTCCGGAGAGGGTAACGAACCATCTCTGCCATCTCTGCCATCTCTACCACCT
CTACCACCTCTGCCACCGCTACCACCGCAAACAAGCTCACCACAGCCAGCGACCACAGCA
CCAACCCCGCCCCGGCCGTTGCTGCTGAACAGGTTTGCTGATGAGGTTATGGAGGTGAGT
CCTTCGTCCGCTGTGACGCCGATGCGACCATCTACTACGAGGCCTACCACCTCTAAGCCC
GCCACAGTGAGGCCTACCACCACAAGATCACCTACAATGAGACAACCGGTGCCACCCAGA
CCCACACCAGTGTCCTGGGCCAACGCTGGTTCTGAATCAATGCCAACACGTTTCACTTTA
CGACCGACAAAATCTGAATTGCCTCTACCATATTCCACGGCAATAACGCTGATCGATCAA
ATTGGAATCAAAATTATAAGAACGACTGAACTCGTCACCGACATATTAAAAAACACAGTC
CGAGCTGTTGTTGGACGGTAGACAGTGACGTTTGATGTTTGACAGATATGACAT

>DpleCSP2	CDS:1..219	Length:73	Frame:1
AAATGTACNNNNGAAGGCAATGACTTCAAGAAATGGATACCGGAAGCTGTTCAATCGAAT
TGCGGCAAATGTTCCGACCACCAGAAGCATCTCGTCGGAAAGGTTATCAAAGCCTGCATA
GACAAACTTCCAGAAGAATGGAATAAACTAAACGCCATCCACAATCCAGATGGAAAATAC
GACGAAAACTTAAAGATCTACCTGGAAAAATACGGAAATTAAGTAATATTATATTTAAGG
CTTAATTAGACATTAAATAAAAATTAAAAATATATAAGAATATATTTTGATGTGGAATTA
TATCTTTTTGTTTTATTAAATTCTTTTTAACGAAATATAATTTTTTAATTTTAGAAAGAA
AGCAGACTTTAAGAATATGTTTTAAATGGATAATTAAAATTTTAAATTTTGTGTCGAAAT
TTAGTGTGAAAGCTACCTTTGAATTGTTAGAATTCAGTCAGAATATTATAAAAATTATTT
ATTTATGACATATTTACAAAAATGTTAGAACATGTTTTATAATCTAGTCGCGCTTTCCAA
CTGCCTTAAGGTTAGAGTAGAGAACGTATTGTTTGTAATAAATGACTTAAAGTTATTCTA
CAATTTTAGGAAAAATGCTCGACTAATTACACGTTGCTATACAAACATAGTACATATTTA
TAATGAAGAAATAACCCAAATAGTACCGTGAGACTTTATAAATAATTCACACAAATCAAA
TAACATGCAGACGGATGTACGAAAAAGGTGTACAACTTATCTTTATCAAAAAAAAAATGA
AAANNAATTTAGTTATAGAAAAAGATAAATATATAATAACTTGCAATTA

>DvirCSP1	CDS:25..426	Length:134	Frame:1
TTGTGTCCATTTCAATCTTCGATAATGAAGACCTTATTTATTATTTGCTGCTTTATAGCA
ACTTCTTGGTCTGCAGTCTCAGAAAAAGCGAAATATACCACCAAATATGACAATGTTAAT
TTGGAGGAGATAGTACACAATGAGAGACTACTAAAAAATTACGTGGATTGTTTAATGGAA
AAGGGAAATTGTTCACCAGATGGTTTGGAACTAAAAAAAAATATGCCTGACGCGATAGAG
ACAGATTGCAGTAAATGCAGCGAGAAGCAGAAAGAAGGGTCTGAATATATTATAAGGTAT
TTAATTGACAACAAACCTGAATATTGGAGTCCTTTGCAGGAAAAGTATGATCCCTCCGGG
ACTTATAAACAAAGATATCTTGAATCTAAGAAAGAGGAAGTTAAGGTTGAACCCATTAGC
AAATCTTAGGTTTCCTAACTTGTGAAAAGAAGTTGATTCGATGTTAGTATGCATTAGTAG
AGTATTGCTTTAAACTTGTGATAAAACCTGTTATTTTTAATACTTTTATTGTTAGATAAA
GCATAAGTTATTCTTGAAAAAAAAAAAAAAAAAATGCG

>DvirCSP2	CDS:9..377	Length:123	Frame:3
TGGGCAAAATGAAAACAATTATTGTCCTTATTGCCATAGTGGCTGCATTGGCCTTCGTTA
ATGCACAAAAATACACGACTAAGTATGATAATGTTGATCTTGACACTATAATCAAAAGTG
ACCGGTTATTGTTAAATTATGTTAATTGTCTGTTGGAGAAAGGAAAATGTACTGCTGATG
GACTGGAACTTAAAAAAGATTTGCCGGATGCCCTATTGACCGATTGCTCAAAATGCAGTG
AGGCTCAGAAAAAAGGAAGCAAGAAAATAATCCGCCATCTTATTGACAATAAACCTGATT
GGTATACCGAATTAGAAGCCAAATACGACAAAGATAGAACATACAAAAAGAAGTATGAAG
AGGAAATTAAATCAGACTAATAACAGATTAGAATATTAAAATTAAAATCATTTTCTACAC
CAACGTATTAAATTTTGTGATATAAATATGAAATAAATTAATTAATATTATATTTGTAAT
AATTGTTATGTTTGGTTTACCATTAAAATATTCAGCACAAAAAAAAAAAAAAAAAATCGG

>DvirCSP3	CDS:51..431	Length:127	Frame:3
GGGGTAGAAGTCAGTTAATTGAGAACTAGTGTAAAGTACTAAAATAAAAAATGAAACTGT
CAATCGCAATTTGCCTAATCTTCGTATTCGTCGCTGTTTCTGCGAGACCCGACGATAAGT
ACACTACGAAATATGATAACGTTAATTTGGATGATATTATTAAAAGTGAGAGGCTGTTGA
AGAACTACATCGATTGCTTGTTAGGGACTAAGAAATGTACTGCTGACGGAGAAGAATTAA
AAAAGGTCTTGCCTGATGCTTTAAAAACCGAATGCGCAAAATGCAGTGACGCTCAAAAGA
ATGGTGCTAAAAAAATTATTACTCATTTAATCAAAAACCAGAGACAATGGTGGGATGAAC
TTGAAGCCAAATTTGACCCCGACCACGTATACTCAAAAGCTCATGAAAAAGAACTGAAAG
AACTTGGAATATAAGCCAAATGGTTTATAATCCTGTTTATTTGAGTATTGTTTTGTTGAT
TGTTTGATGAATTGCTAAATTGTAGATTTTTGTTTAAATAAACAGCATGGTATTACATCA
AAAAAAAAAAAAAAAAAATCGG

>DvirCSP4	CDS:64..483	Length:140	Frame:1
TCCGATTTTTGTATCGAACACTACTTACTACTTAAGTTAAAATTTTTATGTCAAGATTAA
AACATGGCACATTTAACAATATCATGTTTATTTATTGTTTTATCGGTAATTGGGATTAAT
GGAGCTGTCGTTGAAACGACAACGAAGCTTCAAGGTTACTCAACAAAGTATGACAATTTC
GATGTAACGAAGATTTTGGACAGCACCAGGTTGGTCAGGAGATACGTGGACTGTTTGATG
GACAGGTTGACATGTCCGCCAGAAGGAAAGTTTTTGAAAGATATCATTCCTGATGCAATC
TCCAACAAGTGCGCTAGATGCAATGAAAAACAGAAGAAACAAGCAGGACTAATACTATCT
CATCTTCTACTCAAGGAAAGGGATCTTTTCCTCGATCTGTGCACTAAATATGATCCAACT
GGGGAAGCTCGTAAAGCAAATGGAATTGATGAAGACTACGATGAAGACTATGAAGATTCT
AAATAATTAATTGTTTAAGAAAAGTTTCATTTTCTAGGATTTAATTTTTGTATAAACGAT
TATTTTAATAAATAAAATAAATTTAAAATATAAATACCC

>DvirCSP5	CDS:54..428	Length:125	Frame:3
TTGGGCCATTGTGTTGGGATATTTAGCATTATTAGTATTGACTCCTAGACATCATGCAAA
TTTCAATTTTCTTTCTTTTTGTGTTAGTTGGAGTTTCGTTTTGCGAAAAGTACTCAACAA
AATATGATAACATAGACCTTGACGAGATTTTAAAAAGCGACAGATTGTTGAATAATTATA
TTAATTGCATTATGGATAAAGGAACGTGTACAGCAGATGGAAAAGAACTTAAAGATAACT
TGGCTGATGCTTTGAAAACTAACTGCTCAAAGTGCAGCGAAAAACAGAATAATGGGTCTA
AGAAGGTTATAAAATTTTTGGTTAAAAACAAGAAGCCAACGTTTGACGAAGTGGCAGCCA
AATACGACCCCGAAAATAAATATATCAATGAACACAGAGAAGAACTCGCCAAGGAAGGAA
TTGTAGTTTAATATAAATAACGTTTATTCAGCAAAAAGTTATAAAATTTTGATGAATTTG
ACAAAATATTATATTTGCTAGTAAAATCCTGTTCTGATTTGTTAAAAAAAAAAAAAAAAA
ATGCG

>DvirCSP6	CDS:45..443	Length:133	Frame:3
CATTGTGTTGGGATTTTAAAGAGAAGACATTAATTCTTATCAAAATGAATCGGGGGTGTC
TATCGGCCTTATTGGTTACAGTCTTAGTGGCGGTTGTGTATGGGAAGAGTTTCCAGGACA
ACATAAAAATCCTTAAAAAAATTGATATTGAGACGGTGATAAAGAATGACAGAATTATTA
AGGGTTATATCGATTGTGTCACTGGTAAGAAGGGTTGTACTCCTGAAGGTGCAGCGTTAA
AAGAAAGCTGGAAAGAAGGAATCGACAAAGGCTGTGATGATTGCGATGAAGAAGAAAAAA
GAAAAATAAAGAAAGTTGTCAAGCACATTTACTTAAAACACCCTGATTGGTATGAGGAAG
TAGCCAATGCGTTGGATAAAGACAAGAAATACCGAAAAAAATACCAAAAATACATTGATG
AACTCGTTGCCGATCCAACCTTGTAAATGAATGTTAGTCCCTAAGAAACATGTTACCAAC
TTGTTGTTAAGAATTTTTTTATAACTGTACCTAATTATATACATCTGAATAAAAGTCAGT
ATTAGAAGATAAAAAAAAAAAAAAAAAATGCG

>DvirCSP7	CDS:55..435	Length:127	Frame:1
ATTGTGTTGGGCTCGGCCTCTGTGGTTACAGTGTGCTACTACAGCTGAACAACCATGAAG
TATCTCCTTGTATTGTGCTGTGTGGTGGCAGCAGTGGTGTGCGATGACAAATACACCGAN
NNATATGACAACGTCAATGTAGACGAAATCCTGGCCAATGAACGCCTGCTAAAGGGGTAC
GTCGACTGCGTCCTGGAGAGGGGCAAGTGCACCCCCGAGGGAAAGGAGCTTAAAGAACAC
CTTCGCGATGCTATTGAAACCGGCTGCAAGAAATGTACCAAACCCCAGGAGGAAGGCGCG
ACTAAGGTGATCGACTTCCTGATCAAGAACAAGCTTGAAGTGTGGCGCGAGCTGGTCGCC
AAGTTCGACCCTGAGGGCAAGTGGAGGAAGAAGTACGAGGACCGCGCACGCGCCAACGGC
ATCGTCATCCCCGAGTAAATTTCGGCTGGTATGAAGTAATGGGATTTGTGATATCAGTTT
TGTAATTTTTTTTAATAAATTTTATTTTATATATATAAAAAAAAAAAAAAAAAATCGG

>DvirCSP8	CDS:52..429	Length:126	Frame:1
GGTAGTGGTAGGTACTTCTAAATCTAAGTGATAAAAGATAAAGGATTGAAAATGGGATAT
CTGTCGTTAATTTTCTTACTTGCTGTCGCATCTTGCGGTGCTTTAGCCCAAACATATAAC
ACAAGATATGATAACATTGATATTGATCAAATTTTGTCCAACAAAAGGGTATTAGACAAT
TATATAAAATGCATATTGGATGATGAAACCAGAAGGTGTTCACCAGAAGGGCGAGAGTTT
AAAAAATATATACCAGAGGCCATACGAACAAACTGCGCTAAATGTTCCGATGCCCAAAAG
AGGATAACTAAAAAGGCTTCTATCTACATTATGCAACATAGACCGCAGGATTGGGATAAA
ATAAGAAAGAAGTTCGATCCCCAAGGAAAATATCAAGACAGTTTCGCTGCATTTCTTAAG
AGTGTAGCTTAAAATAATATTTAAGTGTTTTATCTTCTATTAGACTATCTTCTTTATGTG
TTATTTATTTTAACAACTAAAAATAAAACCAAAAATCTAAAAAAAAAAAAAAAAAAAAAA
TCGGA

>DcitCSP1	CDS:51..443	Length:131	Frame:3
CGGCACGAGGCAGTTAAGTCATTTCCCCAGTTGTTTTCCCTACCGTTAAAATGTACAAAG
TGTTAGCCGTTGCCGTGTGTTGCGCTGTGATCGCCAGCTGTCTGGCTAAGCCCCAGACCA
AGAAGTACACCACCAAGTACGACAACATCAACTTGGAGGAAATCATCCACAATGATCGTC
TGTTGAACAACTACTATGAGTGTCTGATAGGCACTGGAAACTGCACACCCGACGGCGCCG
AGCTGAAGAGACTTCTGCCCGACGCCCTGGAGAACGAATGCAAGGCCTGCTCCGAGAAAC
AGAAGGAAGGTTCCGAAGTGATGATCAAGTACCTGATTGACAACAAGCCTGAGATGTGGG
CCGAGCTCGAGAAGAAATACGACTCCACCGGATCTTACAGAAAGAAGTACGCCGCCGAGG
CTGAGAAACGCGGCCTTAAGGTCTAAATGGAACAGATGAAACATCAAAACACGGCCGCAG
AGACACTCTGACGCCGTCAAACATTGTCAAAAACACAACTAAAACACCGTAACACCTTAC
CAAAAACACCGAACTCAAAACACTGAAATAACTAACAATTAGAACGAGCAATTCTCTCGA
TGTATATCCTCCAAGTGATGCCACTCGAAAAACGTTTCCAATTTCTCTCCATCTGCAGAG
ATAAGGCAGTTCTCTAATTTTATTGAGTTGGATCACTTGGGTAAGGGTTATCCGAAGTTA
TATTTTGTGGTTCAAATGATTTACAATCTGTCTGCGTGATAATCAAATGACAAATAAAAT
GTAAACTGCATATTCAAAAAAAAAAAAAAAAAAAAAAAAAAAAAAAAC

>DcitCSP2	CDS:38..409	Length:124	Frame:2
CAATCATTCAGTGAACAACTCCAGCAACACAATCATCATGTTCAAGTCTCTGGTACTAGT
GGCATGTTTAGCCTGCATAGGTTCCGTGCTGACATCTCCTGCCTACACAACCAAATACGA
CAACGTGGATCTCGATGAAATTATCGCCAACGATCGTCTCTTCACCAACTACTACAAGTG
TTTGATGGACACAGGTGCCTGTTCACCAGACGGTGCTGAACTCAAAAAGGTGTTGCCTGA
TGCCATTGCCACTGAATGCGGTGGCTGCTCTGACAAACAGAAAGAAGGAGCCAAGAAAAT
CTTCAAATTCCTCATCGAAAAGAAACCAGAAGAATGGAAAGCTTTGGAAGGCAAATACGA
TCCATCTGGCTCCTACAAAGCCAAATATGACGCTCAACTGAAGGCTTTATAAGAAGGGAC
AAGAACCATGTAAAAACTTTGTGATTATCTGAAATGATGTAGCTACCTGTGTAGGTATCT
TGTGATATCTCTTACAAACATAGGTATCTAC

>DabbCSP1	CDS:26..406	Length:127	Frame:2
CAAAATCAAGTGCAAATCTGTGATAATGAAGTTGTGTACATTTTTCTTGATTACCTTGTT
AGGAATAGTTTTGGCTGACGAAAGCAAGTACACCACTAAATATGATAACGTAGATTTAGA
CGAAATTGTAAAAAGCGACAGACTAATGAAAAATTATGTAAACTGTCTTTTGGAAAAAGG
AAAATGTACCCCTGATGGAGCTGAGCTAAAACAACATCTTCCAGATGCTCTCCATACCGA
TTGTTCTAAATGTAGCGAAACCCAAAAGAATGGAAGCAAAAAAATTATGCGTCATTTAAT
CGATAATAAACCCGAATGGTGGAAAGATCTTGAGGCTAAATATGACAAAGAAGGGAGTTA
CAAAAAGAAGTACAGGGAGGAATTGAAGAAAGATGGAATTAATTTGTAAACTACTCTGTA
TTTTATTGTGTTTGTTAGATAAAAAATCAGTGTCATTTTCTAATTAGTATTTTTAAAATG
ATTTTTCATAGTTTTTTTTATAAGCTTCTTCCTTCAGGAATGGAACAATAATAAATATAC
GTATT

>GatrCSP1	CDS:3..380	Length:126	Frame:3
TGAGTCCCCTGTGTCTTGTGTTGTTAGCGGCAGTGGCCACAGCGGCGGCGGCACCACAGA
AGTACACCACCAAGTACGACAACATCAACCTGGACCAGATTCTCCGCAACGACCGACTCC
TCAACAACTACTTCCGGTGTCTGATGGAACAAGGTTCATGTACGCCTGACGGTGACGAGC
TCAAGAGACATATCCAAGATGCCCTGGAGACAGCCTGCAGCAAGTGTTCCGAGAAGCAGC
GAGGTGGTACGGAGAAGGTCATCCGATTCCTCATCAAGAACAAGCCCAAGGAGTTCGCAG
ATCTAGAGAAGAAATACGATCCCAGGGGCATCTACAGGGCAAAGTACCAAGCCGAGGCAC
AGAAGAAGGGAATCAAAGTTTAGCTGTCCTCTAAAACCTAAGACTGTGTAAATAATCCAA
ATACATTCTGTTTTCTTTTTTTAAAAAAAAAAAAAAAAAA

>GatrCSP2	CDS:2..373	Length:124	Frame:2
GATGTACGCGGTCGTGGTGCTAATAGGGTTGGTGGCGGCGGTGACGGGAGAGACGTACAC
CACCAAGTACGATGGTGTCGATATCGACAATGTCCTCAAGAATGACCGACTTCTGAACAC
TTACTTCAACTGCATGATGGACACGGGAAAGTGTTCTCCTGATGGCCAGGAGCTCAAAAA
GCACATTCCAGAGGTGCTGGAGAACCAATGTGCCAAGTGTAGCGAGGTGCAGAAGAAGGG
CGGAGAGAAGGTGCTCAGGTTCATCTTCGAGAAGAAGCCCGACATGTTCCGACAACTGGA
GGCCAAGTACGACCCCGACGGCAAGTACAGGGCGAAGTACCGTAAACTCGCCGAGGAGAA
GGGAATCAAGATCTAACCTCTTGTCTACATCACGTGACGTCCTGAAGTCCTAATAAAGTG
TTGTGTTT

>GatrCSP3	CDS:3..353	Length:117	Frame:3
TACTGGTGGCAGTGACTCTGGTGGCGGCGGCGACCGCGGCTTCCTACACCGGCAAGTACG
ACAACATCGATGTCGACAGGATCCTCTCCAACGACCGCATCCTCACCCAGTACATCAAGT
GCCTCATGGAGGAGGGCTCCTGCACCAACGAGGGTCGGGAACTCAAGAAGACGCTGCCCG
ACGCGCTGAAGACTGGCTGCAGCAAGTGCTCCGAGAAGCAGAAGTCGGCCACTGATAAGG
TGATAAGGCACCTGAGGAAGAACAAATCACGTGACTGGGAACGACTCGTCAACAAGTACG
ATCCGAGCGGCGAGTTCCGCGGCAAATACGAGGCGAGGTTGGGCGCTGCTCGCTAGTCCC
CCCATCACCCCCCCCCCCCGCACACGCTCTCTACTGTAGACTAGTAACCTACAACAACAA
CATACAAAACCACTATTGAAAATAGATCTGAAAGATTTAACACCATTTATAAGTACAAAA
CTGTCTTAGTCCAAGGCGTTAGCTCCGTATTGTACACCGAAAGGTATTGTGATAATGGTA
AGATTATTATTATTAGTGATAAGTTTGTAAGATAAAAATTGACGATAAAAAT
>GatrCSP4	CDS:2..130	Length:43	Frame:2
CGATAAGATGATCCGTCACCTGGTCGACAAGAAACCGGAGTTGTTCAAAGAACTGGAGAC
GAAGTACGATCCCAGCGGTATCTACAGGGCCCAATACGAGAAAGATGCAGCGAAGAAAGG
CATCAAAGTGTGAGGAATCAAGGCATACCCCCTGAACACATCGACCCCACTGTTTTATAG
GCTGTAATAAATATAATTAGTTTAGAAAAAAAAAAAAAAA

>GbimCSP1-1	CDS:404..156	Length:83	Frame:-3
GAACAAGAGAAACATTTATTTATTTAATTGAAATATTACAACATAAGCTTATGTCAGTCT
GTCTGGTGGTTGTAGTGTCAAAGAATTCAGATTCCAAGTAACAAACATTGTTGAAGAACG
AAGAGGAGAAAAATAGGAGAGATACTCAGATCTCAAGATGAATATTTGGCTTCGTACTTC
TTGCGGTATACACCCTCAGGATCCCACTTGGCCAACAATTTCTCGAAATCATCCTGCTTC
TCTTCTTTCAGAAACTTGAGTACTTTCTCCACACCGGACTTCTGCTTGTCGGTGCACTTG
CCACATTCGTTAGTCAGTGCATCAGGAATGTTCTTCCTGAGCTCCTTGCCATCGGGGGTG
CAGTGATTGTCGTTGTCGGCCAGCAGGCACTCCAAGTACTTGTTCC

>GbimCSP2	CDS:112..591	Length:160	Frame:1
GTCATACACATACGATTTAGGTGACACTATAGAACCAGATCTGATGACCACTCGCCTTCC
AGCTTTCTGTGCAGATCTCCGAAGTAGCGACGCTCCGATCTTCACCCCGCCATGAACCGA
GGTCTCGCTCTCGCCCTGGCCCTCGCCGCCCTGGTGGCCGTCGCCCTGGCCGCCCCCGCG
GAAGAGAAGTACACCGACAAGTACGACAACATTAACCTGGACGAGATCCTCAGCAACGAA
AGGCTCTTCAAGAAGTACATGGAGTGCCTGCTGGCCGACACTGATGTACACTGCACCGCT
GACGGCAAAGAGCTCAAGAAGTCCATACCAGACGCTCTCACCAACGACTGCGCCAAGTGC
ACCAACTTCCAAAAGAACGGCAGCGGGAAGGTGATCAAGCACCTCCGCGAGAACAAGCCC
GCCGACTGGCAGAGGCTGCAAGCCAAGTTCGACCCGGAGGACGTATACATGAACGAAGTT
CGCCGAAAACCGCAAGGCTTCCTCCTAAGCCCACTTCGCTCTCTGACAAGGTCCTGCGCC
CTTACGATCATTGTAATTGTACTGAAGCCGCCTGTGTTAATTGCTCAATGCTGAGTGTTC
ATGTGATTTGTCTGACTGCCCGCTCCCTCGTACTGAATTGTACTCTGTAAATGGTGTCTT
CTTGGGCACTTTTACGAAGGGTTGAGCTCTGCTGAAGATCAGTAAATCATCTTCGTTTAA
CAATAAATATGTTTTTGATAAAAAAAAAAANAAA

>GbimCSP3	CDS:110..514	Length:135	Frame:2
ACTTATGTTATATTAGTACGANTTTAGGTGACACTATAGAACCAGATCTNGATGACGCAC
TCCCCGGCGATCCTCTGCTCAAAGCGCACAGCCGCCCCTCTCAGCCGCCATGAACCGAGG
TCTCGCTCTCGCCCTGGCCCTCGCCGCCCTGGTGGCCGTCGCCCTGGCCGTCCCCGCGGA
GGAGAAGTACACCGACAAGTACGACAACGTCAACCTGGACGAGATCCTTAGCAACGAACG
GCTCTTCAAGAAGTACCTGGAGTGCCTGCTGGCCGACAACGACAGCCACTGCACCGCTGA
CGGCAAAGAGCTCAGGAAGGCCATCCCCGACGCGCTCACCAACGGCTGCGGCAAATGCAC
CGACAAGCAGAAGAGCGGCACCGACAAGGTGGTGAAGTTCCTGCGCGCCAACAAGCAGGC
CGACTGGGAGCGGCTGCAGGCCAAGTGGGACCCGCAGGGGCGTGTTCGTCGCCAAGTACG
CCGACAAGCTCACCAGATAACTTCGCTCTCTGCCTAGCCGCTGACGCGCTCGTGACACAA
GTTCTGTTCCTACGCCGGGGAGACGTCCCGTGCTCCCAAAGCGCTGTGTAACTTCCAAAT
AAATGTCATTTTNGTTGCCACAAAAAANAAAANNNNNNNNNNNNNNNNNNNNNNNNNNNN
NNNNGTCCCGGGGGATCCTCTAAAGTCGACCTGCAGGCATGCAAGCTTCAGCTGCTCGAG
GCCGGTCTCCTATAGTGAGTCGTATTAATTNCGATAAGCCAGGTTACCTGCATTAATGAA
TCGGCCACCCCNGGGAAAAGNGGNTTGNTTNTTGGGCGCNCTNCCNCTNCNC

>GbimCSP3-1	CDS:97..501	Length:135	Frame:1
ACNTTATGTTATACACATACGATTTAGGTGACACTATAGAACCAGATCTGATGCACGCAC
TCCCCGGCGATCCTTTGCTCAAATCGCACAGCCGCCATGAACCGAGGTCTCGCTCTGGCC
CTGGCCCTCGCCGCCCTGGCGGCCGTCGCCCTGGCCGTCCCCGCGGAGGAGAAGTACACC
GACAAGTACGACAACGTCAACCTGGACGAGATCCTTAGCAACGAACGGCTCTTCAAGAAG
TACCTGGAGTGCCTGCTGGCCGACAACGACAGCCACTGCACCGCTGACGGCAAAGAGCTC
AGGAAGGCCATCCCCGACGCGCTCACCAACGGCTGCGGCAAATGCACTGACAAGCAGAAG
AGCGGCACCGACAAGGTGGTGAAGTTCCTGCGCGCCAACAAGCAGGCCGACTGGGAGCGG
CTGCAGGCCAAGTGGGATCCGCAGGGGTGTGTTCGTCGCCAAGTACGCCGACAAGCTCAC
CAGATAACTTCGCTCTCTGCCTAGCCGCTGACGCGCTCGTGGCGCAAGTTCTGTTCCTAC
GCCGGGAGACGTCCCGTGCTCCCAAAGCGCTGTGTAACTTCCAATAAATGTCATTTTGTT
TGCCACAAAAAAAAAAAAAAAAAANNNNNNNNNNANANNAAAAAAAAAAAAAAAAAAAAA
GTACCCGGGGAATCCTCTANNAAGTCGACCTGCAGGCATGCAAGCTTCAGCTGCTCGAGG
CCGGTCTCCCTATAGTGAGTCGTATTAATTTCGATAAGCCAGGTTAACCTGCATTAATGA
ATCGGCCAACCCCCGGGGGAAAGGCGGTTTGCGTTATTGGGCGCTCTTCCGCTTCCTCGC
TCACTGACTCGCTGCGCTCGGTCGTTCGGCTGCGGCGAGCGGTATCAGCTCACTCAAAGG
CGGTAATACGGTTATCCACAGAATCAGGGGATAACGCAGGGAAANAACATGTGAGCAAAA
GGCCAGCAAAAGGCCAGGAACCGTAAAAAGGCCGCGTTGCTGGCGTTTTTCCATAGGCTC
CGCCCCCCTGACGAGCATCACAAAAATCGACGCTCAAGTCAAAAGGTGGCGAAACCCGAC
AGGACTATNAAGATACCAGGCGTTTCCCCCCTGNAAACNC

>GbimCSP4	CDS:121..492	Length:124	Frame:1
TATTTCTGCTCTNAAAACTGCTGCAGGNANCTCGGNNCCGGGCCCTTAGNACGCGTAATA
CGACTCACTATAGGGAATTCGACGTCTAGATCCCCGGGGGCCATCGCACACCGCCCCAAC
ATGCGCGCCGCCCTCGCCCTCTTGTGCTGCCTGGTGGCGGTGGCCGCCGCCGCCGAAAAG
TACAGCGACCGTTGGGACAACATCGACCTGGACGGCATCCTGCGCGACGACAAGAAGCTG
GACGCGTACCTGTCGTGCGTGCTGGACGGCGGGGCGTGCACCCGCGAGGCGGAGCTGCTG
AAGCGCGTGATGCCCGAGGCCATTCGCACCATGTGCGAGCGCTGCACGCCGCGCCAGAAG
GAGGGCGCGCGCCGCGCCATGGACTACCTCAAGCAGCACCGGCCGCAGCAGTGGGCGCGC
CTCGTGCGCAAGTTCGACCCCACGGGCGAGTACACGCGCAAGTACGAGGCGCTGCGGGCG
CAGGGCAAGATGTAGGCCGCCACGCTCTCCCGACACGCTCCGGACACGTCCTGACGCCAA
GGATTTTCTCTCTCACTTCTTTAGACGCAGCACTGCCACTGTAAATCTACGAATTTGCTA
ACAATAAACTTTCACTTGATATTGCAAAAAAAAAAAAAAAAAAGGGGCCGNGGCCNCCTT
TTAGNGNNGGTTAA

>GbimCSP5	CDS:135..497	Length:121	Frame:3
TATTTCTGCTNTNAAAGACTGCTGCAGGNANCTCGGNNCCGGGCCCTTANGNACGCGTAA
TACGACTCACTATAGGGAATTCGACGTCTAGNATCCCCGGGCAGCAACCAGTCGAATCTA
CATCTCCCAGCAACATGAAGACTGTCGTGTTTCTGTGCTTGGCCGTCGCGACTGTGATGG
CGGTGGAGAAGTACCCGGACCAATGGGACAACTATCCAATCGACGACGTACTCAAGAACG
ACCGAATATTGGTGGTGTACATCAAGTGCTCCCTTCAGGACAATCCATGCTCCAATAAGG
AGGCGGAGCTCCTGCGCCAGTACCTGCCCGAGGCCATCCGCACGGGCTGCGAGCGCTGCA
CCGACAAGCAGAAGGAGCTCGCGCGCTACGTCATCCGCTTCCTCCGCGAGCACAAGCCGC
AGGAGTGGGCCTCCATCGTCAACAAGTACGACCCCACGGGCGAGTTCAGGGCCAAGTACG
AGCACTTCCTCAAAGCCTGAGCCCCACTCTATGCTAGCCGCGCCAACAGCCTCATGGAAT
TGCTCTTCACGTGTGCTTTTTCTTTATTTTTAAATAGTTAGATCATGAAGCAATTAAAGG
ATTGAAAAACAAAAAAAAAAAAAAAAAACGGNCCGGGGCCGCCTTTTAGGGNGGGTTAAT
TAAAANCGA

>GbimCSP10-1	CDS:231..443	Length:71	Frame:3
TTTTTTTTGCTATAAACACTGCTGCAGGNANCTCGGNNCCGGGCCCTTNAGNACGCGTAA
TACGACTCACTATAGGGAATTCGACGTCTAGNATCCCCGGGGTCCATTCGCGATGAAATT
CTTGCTTGTTTTGGCGGCCGTGGATGGCACCTGGCGGCGGACCAAGAGCATCGAGGAGAT
CGGCAACCGAGACATCTCCAGTCTGCTGGCGGATCGCGCGCTCGTCATGAAGCAGTATCT
CCTGCGTCCTCGACCAGGGGCCCTGCGACGAGCTGGGGCGCGGACTCAAGGCTGCCATCC
CGGAGATTCTCAACAACAACTGCGGCCGGTGCAACCCCAAGCAAGCGTCCAACGCGCGCC
TCGTCGTGGGCTTCCTGCAGAGGAACTACCCGCGCGTGTACACGGCCGTCGAGAACAAGT
ACCGCAAGGGAGGTCGGTCAGGCTGAGCAAACGGCCTGCAACCCCTCCCACGATGCAAGG
ACGTGAGCGTGCTGCTCTGACAACGCCGATATTTGCTCGTTCTGCGCGGCACCACATACT
GTCCCAAACCACGTCACCACAACACGGGCACTTCGTTTGAAATGCCATGNCNNTATGTCG
TTTGGCCGCNTGACAAACGACTNCCNCNNANATGANAAACNTTTTTNAAAGAGGCGTACN
GTGACAATNTTCAACA

>GbimCSP6	CDS:102..479	Length:126	Frame:3
TCATATACGTACGANTTTAGGTGACACTATAGAACCAGATCTGATGGCCACTGGTTCTNG
AAGCGTCTGTAGCGTTCACTTGTCATATCCGCGGTCCGAAAATGCATCGTGCAATTCTGC
TGTCTCTGGCAATTTGTACCCTTTGGACAGTGGTCACCGCCGTGGAAAGGTACACTGACA
AATATGACAATATCAATCTGCAAGAAATTCTGAACAATGAGCGCTTGTTCAAGAAGTACT
TGGAATGTCTACTTGCGGATTCCGACAGCCGTTGCACTGCCGACGGGAGAGAACTTAGAA
AGGCCATTCCCGATGCGCTCACCACCGAGTGCAGCAAGTGCACCGCCAAGCAGAGAAGCG
GAGCCGCCACTGTCATCAAACACTTACGGGACAACCGACCTGGCGACTGGGCGAAGCTGC
AGGCCAAGTGGGACCCTCAAGGCATTTTCGTCTCCAAGTATGCCGACAGGTTTCCCGCAT
AAGAAGGTGGCTTGTACTGTTTCTTTCACTCACCACAGTTAGTCACAGATTGTACTCTAC
CCGCCCCGCTTAGAACTAAGAGGCGTACCTCAAGGGGCTTTTTTCTTTACTTCTTTCGTA
CATTGTAATGGGGTTTGAGGTACCTATCAATATTTCTAAGCCTAACGTATTTAAATACNA
GTCGAAGATCACTAAAGAAGCAAGACATTTTATTACCTTAACATACGTTCATGTACTAAA
ATGCCCTTTTCAAAAAGTTTTAGTTTTCATACGTGAAGGAAAAGAGTACAATATGATGAC
GAGGTCAGAAAACGATTCACATTTCAATATTTCGACGTTTTGAAATAAA

>GbimCSP1	CDS:7..300	Length:98	Frame:1
ATNTNGATGAACATCGACCTGGACGAGATCCTGGCCAATGACCGCCTCCGGAACAAGTAC
TTGGAGTGCCTGCTGGCCGACAACGACAACCACTGCACCCCCGATGGCAAGGAGCTCAGG
AAGAACATCCCTGATGCACTGACTAACGAATGCGGCAAGTGCACAGATAAGCAGAAGTCC
GGTGTGGAGAAAGTACTCAAGTATCTGAAAGAACAGAAAAAGGAAGATTTCGACAAATTG
TTGGCCAAGTGGGATCCTGAGGGTGTATATCGCAAGAAGTACGAAGCCAAATACTCGTCT
TGAGAACTGAGTATCTGTCCTATTTTTCTCCCCTTCGTCCTTCAACAATGATTGTTACTT
GGAATCTGAATTCATTGACACTACAACTACCAGACAGACTGACATAAGATTATGTTGTAA
TTTTTCNATTAAATAAATAAATGTTTCTCTTGTTCACTATGAAAAANANAAACNAAAANN
CGNNAGNAGGNCGNGANCANNCAANNTNCCCGGGGCATCCTCTTAAANTCNACCTGGGAG
GCATNCANGCTNTCNNCTGCTCGANGCCGGTCNCCCNNATACGTNAGTCCTNTTTACTTN
NCGATAANGCCNAGNNNAACCCCGCCTTAAACNAATCNGNCCCNACNCCCNGGGGGAGAG
GCGGNNTTGCATTTTTGGGCNCCCTTNCCGCTNCCTCCCNCACTGANNCANCTNCCCNCG
TNCCGNNCCGCGGCCNCTCCGGGNTGCTGNGNNACNGNGGTATTGGGTTCACATNTNAGG
GTGGGNTAGGTCTGCGNNNTNCCACTCGAATTCANGGGNNNCTACCNCNGNCGAAA

>GbimCSP7	CDS:95..481	Length:129	Frame:2
ACNTTATGTCTATACATTTGCGATTTAGGTGACACTATAGAACCAGATCTGATGACATTT
GCTCCTCAACATTCGCTAAGAAGTTCGCCCAGACATGAACCGAGGTCTCGCTTTCGTCCT
GGCGCTCGCCGCCCTGGTGGCCGTCGCCCTGGCCGCCCCCGCGGAGGAGAAGTACACCGA
CAAGTACGACAACGTCAACCTGGACGAGATCCTCAGCAACGAAAGGCTCTTCAAGAAGTA
CCTGGAGTGCCTGCTGGCCGACAACGACAGCCACTGCACCGCTGACGGCAAAGAGCTCAG
GAAGAACATTCCTGATGCACTGACTAACGAATGCGGCAAGTGTACAGAAAAACAGAAGTC
CGGTGCGGAGAAAGTAATCACGTTTCTGAAAGAACAAAAGAAGGACGATTTCGACAAATT
GTTGGCCAAGTGGGATCCCGAAGGTGTGTACCTCAAGAAGTACGAAGCCAAATTTTCATC
GTGAGAACTGACGATGTCGCCATATTTGACTCCCCATCGCTTTGGGACAATACTTCTAAC
TTGGGAGTTTTAAATCTCTGATAGAACGAAGAACAGATATTGAAATCAGTTTTTGTTGAA
ATGTTTTCAATAAAGAAATGATTGTTTCTTCTNNNNNNNNNNNNNNNNNNNNNNNNNNNN
NNNNNNNNNNNNNNNNNNNNNNGTACCCGGGGGGATCCTCTANAGTCNACCTGCAGGCNT
GCAAGCTTCAGCTGNTCGAGGNCGGTCTCCCTATAGTGAGTCNGTATNAATTTCGATAAG
CCNGGTTACCNTGCATTAATGAA

>GbimCSP3-2	CDS:82..486	Length:135	Frame:1
GTGACACTATAGAANCAGATCTGATGACGCACTCCCCGGCGATCCTCTGCTCAAAGCGCA
CAGCCGCCCCTCTCAGCCGCCATGAACCGAGGTCTCGCTCTCGCCCTGGCCCTCGCCGCC
CTGGTGGCCGTCGCCCTGGCCGTCCCCGCGGAGGAGAAGTACACCGACAAGTACGACAAC
GTCAACCTGGACGAGATCCTTAGCAACGAACGGCTCTTCAAGAAGTACCTGGAGTGCCTG
CTGGCCGACAACGACAGCCACTGCACCGCTGACGGCAAAGAGCTCAGGAAGGCCATCCCC
GACGCGCTCACCAACGGCTGCGGCAAATGCACCGACAAGCAGAAGAGCGGCACCGACAAG
GTGGTGAAGTTCCTGCGCGCCAACAAGCAGGCCGACTGGGAGCGGCTGCAGGCCAAGTGG
GACCCGCAGGGGCGTGTTCGTCGCCAAGTACGCCGACAAGCTCACCAGATAACTTCGCTC
TCTGCCTAGCCGCTGACGCGCTCGTGACACAAGTTCTGTTCCTACGCCGGGAGACGTCCC
GTGCTCCCAAAGCGCTGTGTAACTTCCAATAAATGTCATTTTGTTGCCACAANNCNANAA
AAAAANACNNANNGNNAATNNGCANTGNTCNNCCNCNNAACNCACAANNATCNAAAATTA
CCCNGGGGGGANCCTTNTANAAGTTNAACCCGGGGNGGNGNTGNAACNCTNNCAGNNGCN
NCGNGGGNCCCGGGCCTCCCCNATTATTTGNGGTNCCGNATTAAATTNCCGAANAAGGCC
CCGCNTCAAACCNNGCCTTTATNAGAAATCCGNGCCAAACCCCCCCGTGGGAANAGGGNG
GGGTTTNNGGTNTTTTGG

>GbimCSP8	CDS:111..500	Length:130	Frame:3
ANNNNNNGNTATACTTANACGANTTTAGGTGACACTATAGAACCAGATCTNGATGACGCA
CTCCCCGGCGATCCTCTGCTCAAAGCGCACAGCCGCCCCTCTCAGCCGCCATGAACCGAG
GTCTCGCTCTCGCCCTGGCCCTCGCCGCCCTGGTGGCCGTCGCCCTGGCCGTCCCCGCGG
AGGAGAAGTACACCGACAAGTACGACAACGTCAACCTGGACGAGATCCTTAGCAACGAAC
GGCTCTTCAAGAAGTACCTGGAGTGCCTGCTGGCCGACAACGACAGCCACTGCACCGCTG
ACGGCAAAGAGCTCAGGAAGGCCATCCCCGACGCGCTCACCAACGGCTGCGGCAAATGCA
CCGACAAGCAGAAGAGCGGCACCGACAAGGTGGGTGAAGTTCCTGCGCGCCAACAAGCAG
GCCGACTGGGGAGCGGCTGCAGGCCAAGTGGGACCCGCAGGGGCGTGTTCGTCGCCAAGT
ACGCCGACAAGCTCACCAGATAACTTCGCTCTCTGCCTAGCCCGCTGACGCGCTCGTGAC
ACAAGTTCTGTTCCTACCCCGGGGAGACGTCCCGTGCTCCCAAAGCGCTGTGTAACTTCC
AATAAATGTCATTTTTGTTGCCACAAANNANNNNNNNNNNNNNNNNNNNNNNNNNNNNNN
NNNNNNAGTACCCGGGGGATCTCTTAAAGTCNACCTGCAGGCNTGCAAGCTTCAGCTGCT
CGAGGCCGGTCNCCCNATAGTGAGTCGGATTAATTTCCNATAAGCCAGGTTAACCTGCNT
TATTAATCCGCCAANCCCNGGGAAAAGGGGGGTTGGGTTTTTGGGGGCTTTTCCGNTTNC
CNGNTCNTGA

>GbimCSP8-1	CDS:112..501	Length:130	Frame:1
ANNNNNNNTATATANTTAGTACGATTTAGGTGACACTATAGAACCAGATCTNGATGACGC
ACTCCCCGGCGATCCTCTGCTCAAAGCGCACAGCCGCCCCTCTCAGCCGCCATGAACCGA
GGTCTCGCTCTCGCCCTGGCCCTCGCCGCCCTGGTGGCCGTCGCCCTGGCCGTCCCCGCG
GAGGAGAAGTACACCGACAAGTACGACAACGTCAACCTGGACGAGATCCTTAGCAACGAA
CGGCTCTTCAAGAAGTACCTGGAGTGCCTGCTGGCCGACAACGACAGCCACTGCACCGCT
GACGGCAAAGAGCTCAGGAAGGCCATCCCCGACGCGCTCACCAACGGCTGCGGCAAATGC
ACCGACAAGCAGAAGAGCGGCACCGACAAGGGTGGTGAAGTTCCTGCGCGCCAACAAGCA
GGCCGACTGGGGAGCGGCTGCAGGCCAAGTGGGACCCGCAGGGGCGTGTTCGTCGCCAAG
TACGCCGACAAGCTCACCAGATAACTTCGCTCTCTGCCTAGCCGCTGACGCGCTCGTGAC
ACAAGTTCTGTTCCTACCCGGGGAGACGTCCCGTGCTCCCAAAGCGCTGTGTAACTTCCA
ATTAAATGTCATTTTGTTGCCCCNNNNNANNNNNNNNNNNNNNNNNNNNNNNNNNNNNNN
NNNNNNNNNNGTACCCGGGGATCCTCTANAGTCGACCTGCAGGCATGCAAGCTTCAGCTG
CTCGAGGCCGGTCTCCCTATAGTGAGTCGNATTATTTNCGATAAGCCAGGTTACCTGCAT
TATTGAATCGGCCACCCCCGGGGAAAAGGGGGTTGCNTTTTGGGGGCTCTTCCGGTTCTC
GNTCATGAA

>GbimCSP3-3	CDS:105..509	Length:135	Frame:3
ACNTTATGTATATANNATACGANTTTAGGTGACACTATAGAACCAGATCTNGGACTCCCC
GGCGATCCTCTGCTCAAAGCGCACAGCCGCCCCTCTCAGCCGCCATGAACCGAGGTCTCG
CTCTCGCCCTGGCCCTCGCCGCCCTGGCGGCCGTCGCCCTGGCCGTCCCCGCGGAGGAGA
AGTACACCGACAAGTACGACAACGTCAACCTGGACGAGATCCTTAGCAACGAACGGCTCT
TCAAGAAGTACCTGGAGTGCCTGCTGGCCGACAACGACAGCCACTGCACCGCTGACGGCA
AAGAGCTCAGGAAGGCCATCCCCGACGCGCTCACCAACGGCTGCGGCAAATGCACCGACA
AGCAGAAGAGCGGCACCGACAAGGTGGTGAAGTTCCTGCGCGCCAACAAGCAGGCCGACT
GGGAGCGGCTGCAGGCCAAGTGGGACCCGCAGGGGCGTGTTCGTCGCCAAGTACGCCGAC
AAGCTCACCAGATAACTTCGCTCTCTGCCTAGCCGCTGACACGCCTCGTGGCGCAAGTTC
TGTTCCTACGCCGGGGAGACGTCCCGTGCTCCCAAAGCGCTGTGTAACTTCCAATAAATG
TCATTTTGTTGCCCCCNNANANANANNNNNNNNNNNNNNNNNNNNNNNNNNNNNNNNNNN
NNAAAAGTACCCGGGGATCCTCTANAGTCGACCTGCAGGCATGCAAGCTTCAGCTGCTCG
AGGCCGGTCTCCTATAGTGAGTCGTATTAATTTCGATAAGCCAGGTTNACCTGCATTAAT
GAATCGGCCAACCCCCGGGGAAAAGGGGGTTTGCTTTTTNGGGGGCTCTTCCGNTTCTCN
GCTCANTGAATCGCTGGGCNGG

>GbimCSP8-2	CDS:98..382	Length:95	Frame:2
ACNTTATGTATATANTCAGTACGANTTTAGGTGACACTATAGAACCAGATCTNGATGGCA
CTCCCCGGCGATCCTTTGCTCAAATCGCACAGCCGCCATGAACCGAGGTCTCGCTCTGGC
CCTGGCCCTCGCCGCCCTGGCGGCCGTCGCCCTGGCCGTCCCCGCGGAGGAGAAGTACAC
CGACAAGTACGACAACGTCAACCTGGACGAGATCCTTAGCAACGAACGGCTCTTCAAGAA
GTACCTGGAGTGCCTGCTGGCCGACAACGACAGCCACTGCACCGCTGACGGCAAAGAGCT
CAGGAAGGCCATCCCCGACGCGCTCACCAACGGCTGCGGCAAATGCACTGACAAGCAGAA
GAGCGGCACCGACAAGGGTGGGTGAAGTTCCTGCGCGCCAACAAGCAGGCCGACTGGGGA
GCGGCTGCAGGCCAAGNTGGGATCCGCAGGGGTGTGTTCGTCGCCAAGTACGCCGACAAG
CTCACCAGATAACTTCGCTCTCTGCCTAGCCGCTGACGCGCCTCGTGGCGCAAGTTCTGT
TCCTACCCGGGGAGACGTCCCGTGCTCCCAAAGCGCTGTGTAACTTCCAATAAATGTCAT
TTTGTTGCCACAAAAAANNNNNNNNNNNNNNNNNNNNNNNNNNNNNNNNNNNNNNNNNNG
TACCGGGGATCCTCTAAAGTCGACCTGCAGGCATGCAAGCTTCAGCTGCTCGAGGCCGGT
CTCCCTATAGTGAGTCGTNTTAATTNCNATAAGCCAGGTTANCTGCATTAATNAATCGGC
CACNNCNGGGGAAANGGGGGTTNNNTTTTNGGGCGCNNTNCNGTTNCT

>GbimCSP9	CDS:108..476	Length:123	Frame:3
ACTTATGTTATACACATACGATTTAGGTGACACTATAGAACCAGATCTGATGACTCCGCT
CCCCCAAGCGCTTCGTAGTTCGTCCGCTCCTCCACTCCTCTCGCGACATGAAGGCTGCCG
TCGCCCTGTGCCTGGCCCTGGTGGTGGCCCTGGTGGGCGCTGCGCCCGCCGACAAGTACT
CGTCGCGCTTCGACCACGTGGACGTGGACGCCATCCTCCACAACGACCGCCTGCTCGACA
ACTACATCAAATGCCTGGAAAACACCGACGACAAGGGCTGCACGCAGGAGGGGAAGGCAC
TGAAGGATGTGTTGGCTGAAGCCATCGCGACGGACTGCGCGAAGTGCACCGACGTGCAGA
AGGGCTTCGTTGGGAAGATCATCCCGTTCCTGCGTAAGAACCGCGTGGAGGAGTGGAAGC
GGCTCCAAGCCAAGTACGACCCTCAAGGCGCTTGGGCCAAGGCTCACCCGGACGTCTAAA
GCACTCGCCCACATCTCTGCGGGTGATCCACCCTCTCTAAGCCTTCTTCCTTTTTCTTTT
CTTGCATTTTCTCTTGGGCGTGTAGTGTCACTATGCGCTAAGATGGCCTAATTAAATAAA
ATTATTTTCTTGTACAGAAAAAANNNCANNAAAACAANNANNNANANNNANNNNNCNNCN
NANNNNNNCNNNNNNNNNNNNNNNNANNNNNNANNNNAAANNNNNNAAAAAGNCCCGGGG
GANNCCTTNAAANTTNAACCNNGNGGGGTNTNCANNCNTNCNGT

>GbimCSP4-1	CDS:115..486	Length:124	Frame:1
TATTTCTGCTCTAAAACTGCTGCAGGNANCTCGGNACCGGGCCCTTAGNACGCGTAATAC
GACTCACTATAGGGAATTCGACGTCTAGATCCCCGGGTCGCACACCGCCCCAACATGCGC
GCCGCCCTCGCCCTCTTGTGCTGCCTGGTGGCGCTGGCCGCCGCCGCCGAAAAGTACAGC
GACCGCTGGGACAACATCGACCTGGACGGCATCCTGCGCGACGACAAGAAGCTGGACGCG
TACCTGTCGTGCGTGCTGGACGGCGGGGCGTGCACCCGCGAGGCGGAGCTGCTGAAGCGC
GTGATGCCCGAGGCCATCCGCACCATGTGCGAGCGCTGCACGCCGCGCCAGAAGGAGGGC
GCGCGCCGCGCCATGGACTACCTCAAGCAGCACCGGCCGCAGCAGTGGGCGCGCCTCGTG
CGCAAGTTCGACCCCACGGGCGAGTACACGCGCAAGTACGAGGCGCTGCGGGCGCAAGGC
AAGATGTAGGCCGCCACGCTCTCCCGACACGCTCCACGGACTCGTCTTGACGCCACGGAT
TTTCTTTCTCACTTCTTTAGACGCAGCACTGCCATTGTAAATCTACAAATTTGCTAACAA
TAAATTTTCACTTGATATTGCAATTGTCAAAGNANAAAANNAANNNNNNNNNNNNNNNNN
NNNNNNNNNNNNNNNNNNNNNNNNNNNAA

>GbimCSP4-2	CDS:72..467	Length:132	Frame:3
TTNCTGCTCTNAAAACTGCTGCAGGNNNCTCGGNNCCGGGCCCTTAGNACGCGTAATACG
ACTCACTATAGGGAATTCGACGTCTAGNATCCCCGGGGCGCGCCGCTCTCGCCCTCTTGT
GCTGCCTGGTGGCGCTGGCCGCCGCCGCCGAAAAGTACAGCGACCGCTGGGACAACATCG
ACCTGGACGGCATCCTGCGCGACGACAAGAAGCTGGACGCGTACCTGTCGTGCGTGCTGG
ACGGCGGGGCGTGCACCCGCGAGGCGGAGCTGCTGAAGCGCGTGATGCCCGAGGCCATCC
GCACCATGTGCGAGCGCTGCACGCCGCGCCAGAAGGAGGGCGCGCGCCGCGCCATGGACT
ACCTCAAGCAGCACCGGCCGCAGCAGTGGGCGCGCCTCGTGCGCAAGTTCGACCCCACGG
GCGAGTACACGCGCAAGTACGAGGCGCTGCGGGCGCAGGGCAAGATGTAGGCCGCCACGC
TCTCCCGACACGCTCCGGACACGTCCTGACGCCACGGATTTTCTCTCTCACTTCTTTAGA
CGCAGCACTGCCACTGTAAATCTACGAATTTGCTAACAATAAACTTTCACTTGATATTGC
AAAAAAAAAAAAAAAANNNNNGGNGGGGGNAAANCGGTTNTNTTNGGGGGNCNCCCT

>GbimCSP10	CDS:103..429	Length:109	Frame:1
TATTTCTGCTNTNAAAACTGCTGCAGGNANCTCGGNNCCGGGCCCTTAGNACGCGTAATA
CGACTCACTATAGGGAATTCGACGTCTAGNTCCCCGGGCGCGATGAAGTTCTTGCTTGTT
TTGGCGGCCGTGGCGGCCCTGGCGGCGGCCCAGAGCATCGAGGAGATCGGCAACCGAGAC
ATCTCCAGTCTGCTGGCGGATCGCGCGCTCGTCATGAAGCAGATCTCCTGCGTCCTCGAC
CAGGGGCCCTGCGACGAGCTGGGGCGCGGACTCAAGGCTGCCATCCCGGAGATTCTCAAC
AACAACTGCGGCCGGTGCAACCCCAAGCAAGCGTCCAACGCGCGCCTCGTCGTGGGCTTC
CTGCAGAGGAACTACCCGCGCGTGTACACGGCCGTCGAGAACAAGTACCGCAAGGGAGGT
CGGTCAGGCTGAGCAAACGGCCTGCAACCCCTCCCACGATGCAAGGACGTGAGCGTGCTG
CTCTGACAACGCCGATATTTGCTCGTTCTGCGCGGCACCACATACGTCCCAAACCACGTC
ACCACAACACGGGCACTTCGTTTGAAATGCCAGGCCAGATGTCGCTGGCCGCATGACAAA
CGACTAGCGCCTAGTGAGAAACGTTTTGAAAGANGCGTACAGTGACAATTNTCAACAATG
ACGAACCAA

>HmelCSP1	CDS:27..407	Length:127	Frame:3
TGAAAGTCTTGTCAAAAAACTAAAGAATGAAGTTCGTGATCTTGTGCGTATTCGCTTTAA
TAGCTGTAGCATCTAGTCGTCCGGAGAGTAAATACACTGACCGCTTCGATAACATCGATA
CACAACAAATCTTGGAGAATAGGAGACTTCTTGTTGCTTATATATTGTGCATTCTTGAAA
AAGGCAAATGTACCAATGAAGGCCGTGAACTTAAAGCTCACATTAAAGACGCTTTAGAGA
CCGAATGTTCAAAATGTACGGAAGTCCAACGCAAGGGCACGAGAACCGTTATCGGTCACT
TGATCAACCACGAGGAGGACTACTGGAACCAGCTGGTGGTCAAGTATGATCCTGACCGTA
AATACGTCGTCAAATACGAGAAGGAACTCAGATCTGTGAAAGCTCACTAAAAAGGATATC
CTAAGTTAAATTATTATAATGTTTTTTTTAATTAAATTAGTTAACAAGACAAAACGAAGA
TACGAAAAGATTAAAGATAGTTTAAGTTAAAATCCCCAAAATCTTCAAATTAAGTTTGTA
ATTTTGTAAAGAAATTTTGTTGTTTTCAATTTAAGTATTCCTGTAAGAAATGTATATGAC
ATAAAAGAATTATGAAAATTAAATTTAGTAGAATTTGGCGTTAAAGAATAATAAAACAGT
ATGTTAGTCCTTTTGCTATAACATCTATATGACTTCATATTTTAAACAAAAACAAAACAA
TTATCATAGATAGATAGAAGTTTCGTAAAAAAATGTGTGACGAATAAGTATTATACGTAA
ATAAATTATATTTAAAACTT

>HmelCSP2	CDS:49..432	Length:128	Frame:1
GTAGGCAGTGCAATTAATAAATAATAATATAATAATTAAAACATCAATATGCAAAGCTTG
AAGATTATTTTTGCGCTACTAGTATGTGCTATCACTGTAAATGCTAAACCCGCGGAGCAC
TACACTGACAAATACGATGGCATTGAAATAAAGGAAATTATAAACAACCGTCGATTACTA
CTTCCTTATCTGAAGTGCTTACTTGACCAGGGCAAGTGTTCCCCGGAAGGAAAGGAACTA
AAATCTCACATCCAAGAAGCTCTGGAAACCTATTGTGCAAAATGCACAGAAGCACAACGT
AAGGGTACTCGTCAAGTTATCGCACATTTAATAAACAACGAAGGTGACTATTGGAACGAG
CTGACTGCGAAGTATGATCCTAAGAAGCAATACGTCAAGAAATATGAAAATGAACTGAAA
ACTGTCAAATCTTAATTGTTATTAATTTTAATTATATTTAATGTTAAAAATTAAATTAAA
TTTATATTTTATAGTATGTACTTCATTGTATATAAAAATAGATAAATAAATTTATTTTAT
TTT

>HmelCSP3	CDS:51..410	Length:120	Frame:3
CGGTCCGGATTCCGGGTCGACCACGCGTCCGAGAGAGTGAAAGATAAAAAATGAAATTCT
TAATTGTATTCTCATGCCTGGTCCTGTCAGCGTTTGCTGGAGAAAAATATAATGCTAAAT
ATGATAATTTCGATGTCGAGACCCTTGTAACAAACGAGAGACTGCTCAAATCGTACATCA
ACTGCTTTTTAGATAAAGGCAGGTGTACTGCAGAAGGTTCTGACTTCAAAAAAACTTTAC
CTGAAGCAGTGGAGACAGTATGCGGTAAATGCACAGAGAAGCAAAAGATTAACATTAAAA
AAGTGATCAGAGCTATCCAAGAGAAGTTCCCCAAGTATTGGGAAGAGCTCGTTCAGAAGA
ACGATCCCAGCGGCAAACACCGTGAAAACTTCGATAAATTTATCAAAAGTTAATTTCTTA
GTATTATTCTTAATATAGGTGACTAAATTTAAATTTATTTTTACGCTTTAATCAAAATAA
GATAAAAGGAAAGATAGAAAATGGTAGCTTTTTAATAAGATATATAAGTGATACGATGCG
TGATATTTGTTAGTCTCTGGAGAGCATTTCGATGTAAATGGCGTAGAGTTATTTATTTTC
TATTGGTGTTGACTGATTTTAATGAATAAAACTAGTAATTATTAT

>HmelCSP4	CDS:542..814	Length:91	Frame:2
AAAAACTTTCTTTATTAAAAAAATATATTATTTATAAAAATAACATTTATAAATTGAAAT
GAGTATATCTATATTTCCAAGGTTGTCACAAAAAATTTTTCAGTATCAACCGAGGCCAAA
AAAATAATTAAAAACTTATATTAAATAACATATTTATAATAGAAGATATAAGCTACAACT
AAGAAAAATCTTAAAATAAAAAGGCAGTGTTAAAAACTAATTAAACAAAGTTTAAATATG
TTAAATATTACTAATGATAATCACAAAAAATAGTTAAAACCAAATACAAAAAAAATGATT
CGTGATTAAGATCACAGTTACAGCCTACAGAGCGGTGTCCTAATATAAAAAATATAATTA
ATTTAAGTATAAACATAAACCAACAATAATTAGGTAAGCTGACTCTATTCGTTTCACAAA
TCTTAAAATTAAATGAAAATAATGACAATGGCAGTGATGATGCTAATGAAGCTAATGATA
ATGATTTTTATACCTCGTGCCGAATTCGGCACGAGGGATATGCGCTGTTGCAGTAGTATG
TATGGCGCAAACACAAAGGCCCGAGGTGTCTGACACAGCTTTAGATGACGCACTAAACGA
CAAAAGATTCATACAAAGACAATTAAAATGCGCTCTCGGAGAAGGACCCTGCGATCCTAT
TGGTAAACGCTTGAAAACTCTCGCCCCGCTAGTGCTTCGAGGCGCTTGTCCGCAATGTAC
ACCGCAAGAAACGAATCAAATACAGCGAACACTTTCTTATGTCCAGAGAAACTATCCCCA
ACAGTGGACTAAAATAGTCCGTCAATATTCCGGGTGAAAACTAGATATTAACTAATAGTA
AGGTATAATAGTATACATATATCAAAACCCGAATACATTATTTGTTATATAAGAATTTTA
ATAAGATATTTTACAAATGAACGTAAATGCAAAAGTCAATAGCAACCTGCTACAGCAATT
TTAGGCAAGACAAATTTATTCCATGACAAAAATGTAAATATATTAAAAATAAGTTATTTA
ATATTGTCTACTGTAGATTAGTATAATATATATATATATTATTGTAATAAAAAAAAAGAA
CAAACAT

>HmelCSP5	CDS:33..407	Length:125	Frame:3
CTTCCACATCTAGGCAGTTATCTACAAAAAACATGAAGACCGTATTGTGCCTCTTTGCCC
TCGTCGCGGTGGCCTGCGCCCTGCCCAGCTCCACGTACACTGACAAGTATGACAATATCG
ACTTGGACGAGATCCTAAGCAACAAACGTCTGTTGACCCCTTACGTGAAGTGCATGCTGG
ATGAGGGCAAATGCTCACCTGAAGGAAAGGAACTCAAATCTCACGTCAGGGAAGCTCTCG
AAAACGAATGCGCAAAATGTACTGAAAACCAAAAAGCCGGCAGCAGGAAGGTAATCGGCC
ACCTCATCAACAACGAGCAGGAGTACTGGTCCAAGCTCACCGCCAAATACGACCCTGACC
AGAAATACGCTAAGAAGTACGAGAAGGAGTTGAAAACCGTTTCCGCCTAATTTGTGTTAA
AATGAAATGTGATTTTAAATATAAAGGTGCCTATTTGTTTTGGAATAATAAAATTTTAGT
TTAAATTGGTT

>HmelCSP6	CDS:74..454	Length:127	Frame:2
ACGGTCGGAATTCCGGGTCGACGCACGCGTCCGCGATCAGTGAGCATCATCAGGATCGAA
ATATAGGCGAAGCATGAAGACCGTAATTCTAGTTGCATTGATGTGTTTGGAGGCAGCAGC
ATGGGGGAAACCAGCCTCCACTTATGCAGACAAATGGGATAATATCAACATACATGAAAT
TCTGGAATCCAACCGGCTTTTGAAGGGTTACGTCGACTGTTTACTTGACAGAGGTCGGTG
TACGTCAGATGCTAAAACCCTAAAGGAAACATTACCTGATGCTCTGGAACATGATTGCAA
TAAATGCACTGCGAAGCAAAAGTCTGGTTCTGATAAGGTCATAAGTCATCTGGTTAACAA
GCGTCCAGAATTATGGAAAGAATTATCTGTTAAGTATGACCCCAACAACATCTATCAAGA
GAAATACAAGGACAAGCTTCAAACTATCAAAGCCTAAATTTCTTTTTTCCTTTTAGGTTT
CTTCTTTCAAAATTTTTATTGTTCTGGATCGATGTAATTTGTACAATAAAATTCTTTATT
TTAT

>HcoaCSP1	CDS:16..384	Length:123	Frame:1
CTCCAGTAGTCCAGGATGTCCCTAGTCTCCCTCCTCGGTCTCGCGGCGTGCCTGGTGGCC
TCGGTTGCCGCCGCTCCCGCAGAAATGTATACCACGAAATTCGACAACGTCGACCTCCAG
CAGATCCTCCACAACGAGCGTCTCCTCCTCTCGTACTTCAACTGTCTCGTGGACAAAGGT
CGCTGCACCCCCGACGGCGAGGAGCTCAAGAAGTCTCTCCCTGACGCGCTGCAGACCGCC
TGCTCCAAGTGTTCCGAGAAGCAGAAGAATGGCTCAAAGAAGGTGATCCGTTTCCTGATC
GAAAAGAAGCACTCCATGTACGAGGAGCTGGAGAAGAAGTACCACCCTAACGGCATCTAC
AAGGCACGATACCGTCAAGATGCGC

>HcoaCSP2	CDS:2..373	Length:124	Frame:2
CATGCATACAGTAACATTGCTGGTGGCGGCAGCGCTGATAGCGGCAGCGTCGGCGGCATC
GTACACCAACAAGTTCGACAACATCGATGTCGACCGCATCCTCTCCAACGACCGTATCCT
CACCCAGTACATCAAATGTCTCATGGAGGAGGGCTCGTGCACCAACGAGGGCCGAGAACT
CAAAAAGACTCTTCCTGACGCGCTGAAGACGGGCTGCAGCAAGTGCACGGAGAAGCAGAA
GGCAGCTACTGATAAGGTGATAAGGCACCTGAGGAAGAACAAGTCACACGACTGGAATCG
TCTCGTCAACAAGTACGATCCCAACGGCGAGTTCCGCAGCAAATACGAGGCAAGACTGTC
GGACGCAAGGCGCTAAACCTCGGACTCCCGGGACTGAACGAGCTCTCTGTTACAGAATAG
TAATTTGAATTATCATAAGATCTAAAACTAAATTTTCCAAAAACATCTAATATTACTATT
TCTTTACTTGAGACTGTTTGTAAGTACAAAACTCTTATAAGTCCAAAATGTTGGTTCACG
TCATTACTGCAAGTGTTGTGATAATTGTAAGTTTCTAAGTGATAATTTTTAAGATAAAAT
AAAAAAAATAAACAAATATGTAATATTTGAAG

>HcoaCSP3	CDS:24..554	Length:177	Frame:3
GTCACCTCTGTCCAACGTGGCCGATGAAAAGGAACTCCAGCAGTTCCCAGGAACCGGATG
TCCGGAAGCTCCAGGACTCCAGGATGCTGGACTTCAGTCCACTATCAGTTGAGTCACAGA
TTACATGGTACCGAGCGGTGGGAGGTCACTTTCGCCTTCGCTGGCCGCCTCCGAGCGGAG
CTTTCACTCACCAATACTCCCGGACCGCTCGGACTGTCAACATGGCGCTCAGTATGAAGG
TGACATTAGCGCTGCTGCTGGTGGTAGTGGTGGGCGCCTCTTTGGCCCAGAGACAGCAGA
TCTCTGACGATACCCTGGAAATGGCGCTCAAGGACAAGCGGTACTTCGAGAGACAACTCA
AGTGTGCCCTTGGTGAGGGCGCGTGCGACCCTGTCGGTCGTCGTCTCAAGACATTTGCCC
CTCTGGTGTTACGCGGTGCCTGCCCTCAGTGCTCCGACCAAGAAACCAAACAGATCCAAC
GAGTTCTTAGTCACATCCAACGAAACTACCCGAAGGAATGGTCCAAGATCATCCAACAGT
ATGCCACCGGTTCCTAGTCTAGCTCATTGTGTTTTTGTTATCTCATTAAATATTTTATTG
TTTTCAAAAAAAAAAAAAA

>HcoaCSP4	CDS:19..408	Length:130	Frame:1
CAAGCAGATTCTATCGAGATGGCGCGAGTTTTACTTCTGTTGTCTTTGGTCGGCATGGTC
GCCGTGGTGCTCGCCAAGCCCGAGGAAAAGTACACCACCAAGTACGACAACATTGACTTG
GATCGCATTTTGGACAACGAACGTCTCATGGAGAAGGCCACGAAGTGCCTCATGGACGAG
GGAGACTGCACCCCTGACATGGCGGAACTAAAGAAAGCGCTGCCGGACGCTCTGCAGAAC
GAGTGTGCCAAGTGTTCCGATAAGCAGAAGGAGGGCGCTCGCAAGGTCCTCAAGTTCTTG
ATTGAGAAGAAGAAGAGCGTCTTCGAGACACTGGAGAAGAAGTACGACCCGGAGGGCGTC
TACCGCAATAAGTACCAAGAACTCGCCGCCAAGGAGGGAGTGAAAGTTTGAAAAACCCAA
TCAAAGTCCAATCTATCCTCATTGTTAATGCTTATGTAAATATAGTATCGGTCATTTGAA
GTTATCCAAAAAAAAAAAAAAAAA

>HcoaCSP5	CDS:3..347	Length:115	Frame:3
TGATCGCCCTCGCGGCCACCAGCTCCGCCGCGACCACCGGACAGTACAACAGCCGCTTCG
ATACACTGGAAGTCGACAAGATCCTAGCCAACCCCCGAGTGCTCGAAAACTACGTCAAGT
GCGTCACTGACAAGGGGCCCTGCACTTCTGAGGGAAGGGACATCAAGAAGATCCTACCCG
AAGTTCTGGCCACCTCTTGCGCGAAGTGCTCGCCTCAGTTGCGCACCAACCTCAAGAAGA
CCATCGTCGCCATGCGGGAGAAATATCCCACCGAGTGGGCTGAGGTTGTCGCCAAATTCG
ACCCCAAGCACACCCATGCCAAAGACCTGGAGGCTTTCCTCAAGGCTTAACCTACAGCCA
TCTCATCGCCACCCCACCATGTCTATTTATTCTCATTATCATTGTTATTTATTTGACGTA
ATAAAACTATTATAAGATTTTTTA

>LkohCSP1	CDS:39..431	Length:131	Frame:3
GGTTGCTGTCTCCGCTTCACCATCCATCCTCAGTCACCATGAGTCGCCTCGCCGTCGCTT
CCATCTTAGTCCTCGCCGTCCTCGCGACCGCTCTGGCCGCCGAGCAGAAGTACACCAACA
AGTTCGACAACATCGACATCGACCGTATCCTCAACAATGATCGCGTCCTCACCAACTACA
TCCGCTGCATGATGGAGGAAGGACCTTGCACCAACGAAGGGCGGGAGCTGAGGAAGACAC
TGCCGGACGCTCTGAAAACAGGATGCACTAAATGTAACGAGAAGCAGAAAAATTTGACTG
AGAAAGTCCTCAAGCATTTGATCTCAGCTCGAAAGGCCGACTGGGAGCGCTTGGCAGCTA
AATACGACCCAGAAGGTCTCTACAAGCAACGCTACTCTGATCTTCTCGCCACTGTTGCAA
CACCTGCGGCGTAGACCGCCATCTCGCTTCCAAAGAATTCCAACATTCCACCAGCCAAGC
TCCTTTTCGACACACAACACTCAAACGAAAGCCATAACAGGTCAACCTAATGAAGAAGAT
ATAATAATTTAAGCGTTCTATCTTTTTATTTGAATTTTTGACAATCTTGTAACACTGCTC
TGTTTCCGGGGTCCTGCCCCTGGATGTCCCGAAGACCCATCTTCACTCATCTCCCTGAAG
ATGAATGACTACTACGCATACTTTGTTTAAAATGTAAATGATTTTTTTGTTTAAAAAGTT
TTGTAATACAAAATTCTAATAATTTCTATCCAAAATTATTTTTATCGGGGGAGTTTTAGA
AACTAGAAGAATTTTTTTTCGGTCTTTCAAACGAATGCAGCTGTTATTTTGACATGTCGA
GGTGTT

>LkohCSP2	CDS:40..414	Length:125	Frame:1
AGGACCAGTCATTGAAACGTTCTCCTTCAGTAAAGCGCCATGAACCGTGTTTTCGTGGTT
TCTCTAGCATTGGTGGCTGTTTTGGCCGCTGTGTATGGTGAGGAGAAGTATACTGACAAG
TGGGACAACATTAATGTGGATGATATCTTAAACAATTCAAGACTCGTGGGCAAATACATT
GAATGCCTTCTAGCGGGAAATGACGACGGCTGCTCAGCTGATGCCAAGGAGCTGAAGAAA
GTCTTGCCTGATGCGGTTGCTACAGGATGCTCGAAATGCACGGACAAACAAAAGGTTGGC
GCTAAGAAGACGATCCGGTTTTTGCATGACCACAAAGCAGCAGAGTGGGAGAAGTTGCTC
GACAAATGGGATCCCACGAAAGAATACCGCACCAAATACGAACACTTCTCTGAATGAAGC
TGCTTGTCATTGGACCCTGTTGAATCCTTTGAATCTGGTTTTACCCTCGAAATTAACCTT
GTGATTTTACTTCGGATCATTATTTGTAGAGGTGTTTACACTTGAAATATCCTTCTTCAA
ATATTGCAATGTATATTAAATTCTGAATAAAGATTATTTTTTCC

>LkohCSP3	CDS:45..428	Length:128	Frame:3
GGACTCACTCGTTTTCAAGTCACTGCAGAAGCACCGACGACGTCATGAACACATTTGGAG
CTGTCGTGATCGCCGCTTTGGCCGTGGTGGCGCTCAGTGCAGCAGCACCTGAGGGAGAGT
CGTACAGCAACCGGTATGACAACATAAACCTCCAGGCAATCTTCGAGGACCCAGAGAAAG
TGGATGGTATTATTAGCTGCTTCCTTGCTGATGACGACGCCATGTGCAATGAGATGGCGG
GTAACATCAAGAAAGTGCTACCAGATATTCTTAAAGAGGATTGCGCCAAGTGCAACGACG
TTCAGAAGGCGGGGCTGGCCAAAACGGTTAAGTTCCTCGCTAAGAAGAAACCTGAAGATT
GGACAAAACTGCAGACGAAATATGATGCTGACAACGTGTACAAGCAAGCACATCCCGATC
TCTTTGAATGAAATTGCGACCTGAACACCCCTTAATCATCTCCTGTACAACGATGTTCAC
TCCATAACTGGCTCAATAAATCTTTCTTTGTACAATT

>LkohCSP4	CDS:27..461	Length:145	Frame:3
GGCATTCAGCGCGCATTAGTCTCGTCATGGCCTCCTGCGCATGGGCTTTGCTAGTCCTCT
GCAGCGTCGCGCTCTGTGCTTCTGGCGCACCGTCGCGGCGTTGCGAATCGGTCCCGGTGC
AAGCCGATGGCACTTACAGCAATCGCTATGACAACGTGGACGTGGATGCCATCCTCAACA
GTTCGCGATTGCTCAAAGCGTATGTGGATTGTATCATGGAACGGGGGTCTTGCACTAAAG
AGGGATGTTTCCTCCAGGCTGTGGTGCCCGACGCCCTGAACAATGAATGCTCCAAGTGCA
ATGAAAAACAGAAGGGCATAGCAGGCAAAATCTTGGCATACATGTTGCAGTACCATCGCG
ACGACTACTGGCACGACATCCTCAACAAGTACGATCCCAACGGTGATTTCAGGAGACGCC
AGGAATGGGTCGACGATGAAGACGATGATCCAGAGGATAAATGAGAATTGATGACTAAAA
GCAATTATATTTCTTTTTCTGTTATATTTCAAATACCTCTTCCATTATGGAATCACCTCC
ATTTTGATGTGAAGGAAATTAATTTCTTTCCGATTGGAATGCAATTGTTGATCGTCACCT
TTTCATGTAGAATAAAT

>LdecCSP1	CDS:3..392	Length:130	Frame:3
GGTTGTTATTTTTTTTCCTTCTACTTGGTGGGGTTGTACTTGTGCTATCCCACGAAAAAA
AAGACAGATCGCATATACCACAATATACTTCAAAATACGATAATATAGATATTGACGCGA
TTCTGAATAACGACAGAATTTTCAAGAACTACATCGATTGTTGTTTGGGAAAAGGAAGGT
GTACCCCTGATGGTCAAGAACTGAAAAGTCATATAAGAGATGCAATGGAACACGAATGTG
ATAAATGCAGCGAACTTCACAAGACAACAATGAAAAAAATTGGTAAAAAACTCTACAGGG
AGAAGCCTGAATGGTGGAAAGAACTTTGTGACCATTTCGACCCAGACCATAAATACAGGA
CAAGATACCAAAAATTCATCGACGATGCTTTA

>LdecCSP2	CDS:376..203	Length:58	Frame:-1
TTTTTTTTTTTTTTCAATATCTCATTTGTTTTTATTCATCCACAATTACATAGTATATTC
ATCATTAAAAAATATTTTCGATCCAGATAAAATGGAAGATGAGCTTTGAATATTGCAAGG
TTGTATTTAGTTGTAAAGTTATACATTGATTCTAAGAGTCATCAATAATAATTCTGTATT
TGTAAAGATATGAAGTTATCTAGTCATGTCCTCCAACTATTTCTTCATCTATGAACTTTT
GAAATTTGGTCCTGAACTTATGCTCAGGGTCGTAATGGTCACAAAGTTCATTCCACCATT
CACGCTTTTCTTTGTACAGTTTCCTTCCAACCTGGTTTACCGCCTTCTTCTGTATTTCAC
TACATTTCTCACATGA

>LmigCSP1	CDS:62..442	Length:127	Frame:2
CGGGCTGCAGGAATTCGAATTCACCGCACAGTGCTACCGCCTGTACGCCGCCGCTGCCGC
CATGGCTCGCCTACTGGTCGCCCTGCTCCTGCTGGGGGTGCTGCTCGTCGCCGCCCAGGA
CAAGTACACCACCAAGTTCGACAGCGTCAACCTGGACGACATCCTCAGCAACGACCGCCT
CCTCAACAAGTACGCGCAGTGCCTGCTCGACGCCGACGACCGCAACTGCACGCCTGACGC
CAAGGAGCTCAAGAGGGCCATCCCGGACGCGCTGACCAACGAATGCGCCAAGTGCAGCGA
GAAGCAGAAGGCGGGCACCGAGAAGGTGGCCAAGTTCCTGCTGGAGAAGAAGCCCGACCT
CTGGAAGCAGCTGGAGGCCAAGTACGACCCCAACGGCGAGTACCGCAAGCGCTACGACGA
CAGGATCAAGAAGCTCAAGTCGTGAGCGCCGCTACTGCTAGCATCCGCAGCTAGAAAATG
TCACATCTACTCATGTATTTATGTGTATGTG

>LmigCSP2	CDS:56..439	Length:128	Frame:2
ACTAGTGGATCCCCGGGCTGCAGGCTCCGCACTGCAGACAAACCTCCCAGCAGACATGAA
GGCCGCTCTGGTGCTGCTCTCGGCTCTGGCCGTCGTTGTGATTGCAGCCGCCGAGGAGAA
GTACACCACCAAGTACGACAACGTCAACCTGGACGAGATCCTGGCCAACGACCGCCTGTT
CGACAAGTACGCGCAGTGCCTTCTGGAGGAGGAGGACAACAACTGCACCGCCGACGGCAA
GGAGCTCAAGAGAGTCATCCCTGACGCGCTGAGCAACGAGTGCGCCAAATGCAACGACAA
GCAGAAGGAGGGCACCAAGAAAGTGCTGAAGCACCTCATCAACAACAAGCCCGACGTCTG
GCAGCAGCTCAAGGCCAAGTACGACCCTGACGGCACCTACACCAAGAAGTACGAGGACAG
GGAGAAGGAGCTCCACCAATAAGCCCTGCCTACTCTCATCTCTGTGTTGCATCAATGTTC
TCTCCTGTAACTACCTGTATTGTCTTCAAACAATAAATGTCTTTTCCC

>LmigCSP3	CDS:1..405	Length:135	Frame:1
ATTCCGGCGAAGAAGCAGCGTCTTACTAGACTCGCAATGCAGAAATACACTTTGTTGCTG
GCGTGCCTGGTGGCAGCGGCCGCCGCGTACACCACCAAGTACGACAACATCGACCTGGAC
GAGATCCTGCACAACGACCGCCTGCTCAAGAAGTACCACGAGTGCCTGCTGGCCGACGAC
GACGCCTCCTGCACCCCTGACGGCAAGGAGCTCAAGGCCGCCATTCCTGATGCGCTGACC
AACGAGTGCTCCAAATGCAACGAGAAACAGAAGAATGGAGCAGAGAAGGTGATCAGGTTC
CTCATCAAGGAGAAGCCCGACCTGTGGTCGCCTCTGGAGACCAAGTACGACCCCAGCGGC
AGCTACAGGCAGAAGTACGCCGATGAGCTCAAGAGGGTCTCGTCGTAAACTCCTAACGTC
TACAAGTCTTCGTCACTGTGATGCAGCAAAACTAATGTCTCGTAGAAATTACAGTTTTCC
AATATGATATGTACCTCTTTAAAAATAAATGAATCCTACTGAAAATTAATCCCGCAGCAA
TCCGCAGCAGACATGAAGGTCCTGGTTATCCTGAGCTCCGTCCTGGCCGTGGCGCTGGCC
AAGCCCGGCTACCTGGGTGTGGGCGTGCCCGCCGCTGTGGGCGCCATCCCGGTGCCCGCC
GACGCCCCCGATGTGGCGGTGGTGAAGGCGGCCCACCTGGCCACGCAGGCTGCTGAGGCC
GTCCGCAACACGCTGGGCGTGCCCGTGCCGTCCATCGTGCCCGCCGACGCCCCCGACGTG
GCCGTCGTCAAGGCCGCCCACCTCAACATCCAGGCCGCCGAGGCCGTGCGCAACACCCTG
GGCGTGCCCGTGGTGCCCGCCGCCGCCCCCGTCGTCGCCGCCGCTCCCCTCGCCTACGCC
GCCGCCGCCCCCTACGGCATCGCCGCCCCCTACGGCGTCGCCGCCCACCTCGCCGCCAAG
GCCGCCCTCCTCGGTTGATCCTGACCCGCCTTCCTTTCCCCGGCTCTATCGGTTCCTTTG
CCCCGCTGTACAAAAATAAATTATGTACAAATTAATT

>LmigCSP4	CDS:22..405	Length:128	Frame:1
ATTCGAATTCGGTCGCCAACGATGAACAAGACGTGTTCTTCCGCTCTTTTGCTGGCTTGC
CTGGTGGCTGCGGCCGCGGCCGCCGCGTACACCACCAAGTACGACAACATCGACCTGGAC
GACATCCTGCACAACGACCGCCTGCTCAAGAAGTACCACGAGTGCCTCGTCTCGAGCAGT
GACGCTTCCTGCACCCCTGACGGGAAGGAGCTCAAGGCCGTCATTCCTGACGCGCTGACC
AACGAGTGCGCCAAGTGCAACGAGAAGCAGAAGGCTGGAGCGGAGAAGGTGATCAAGTTC
CTCATCAAGGAGAAGCCCGACCTGTGGGAGCCTCTAGAGAAGAAGTACGACCCTAGCGGC
AGCTTCAGGCAGAAGTACGGCCCGGAGCTCAAGAAGGTCTCCGCGTAAACTCCTGACGTC
TACCAGACGGTGTTTCTGTGATAACTTCTGCTACTTTATACCTTTACCGTTGTTTGCACG
GGATATCAATATTGTTTTAAATAAAGTTTTGTAATAC

>LmigCSP5	CDS:11..385	Length:125	Frame:2
ATTCGCCACGATGCAGAAGTGTACTCTCGCCTTGTTGCTGGCGTGTCTGGTGGCAGCGAC
CGCTGCGTACACCACCAAGTACGACAACATCGACCTGGACGACGTACTGCACAACGACCG
CCTGCTCAAGAAGTACCACGAGTGCCTCCTGTCCGACAGCGACGCTTCCTGCACCCCTGA
CGGGAAGGAGCTCAAAGCCGCCATTCCTGATGCGCTGACCAACGAGTGCTCCAAATGCAA
CGAGAAGCAGAAGGCGGGAGCGGAGAAGGTGATCAGGTTCCTCATCAAGGAGAAGCCCGA
CCTGTGGACGCCTCTGGAGAACAAGTACGACCCCAGCGGCAGCTACAGGCAGAAGTACGA
CCAGGAGCTCAAGAGGGTCTCCGCGTAGACTCCTGACGTCTACTAGTCTTGGTCACTGTG
ATGCAGCAAAACTAATGTCTCGTAGAAATTACAGTTTTCCAATGTGATATGTACCTCTTT
AAAAATAAATGAATCCTACTGAAAAAAAAAAAAAAAAAAAAAAAAAAAAAAAAAAAAGCA
GCAACAGCAGCAGCAGACATGAAGGTCCTGGTGATCCTGAGCTCCGTGCTGGCGGTGGCC
CTGGCCAAGCCCGGCTACCTGGGCCTGGGCGTGCCCGCCGCTGTGGGCGCCATCCCGGTG
CCCGCCGACGCCCCCGACGTGGCGGCGGTGAAGGCGGCCCACCTGGCCACCCAGGCGGCG
GAGGCGGCGCGCAACACGCTGGGCGTGCCCGTGCCCTCCATCGTGCCCGCCGACGAGCCC
CAGGTTGCCGTGGCCAAGGCCGCGCACCTCAACATCCAGGCCGCCGAGGCCGCCCGCAAC
ACCCTGGGGCTGCCCGCCATCGCTGCCGCCCCCGTCATCGCCGCCGCCCCCTACGCCATC
GCCGCCCCCGCCATTGCCGGTCCCGCCAACATCGTCATCGGACCTGGCGGTGTTCCCCTG
GACACCCCTGAGGTGGCCAGTGCCAAGGCTGCCCACGCCGTGGCCCACGCTCAGTCGGCA
GCCCTCGCTGCCGCCACCCCTGCAGACCCCGTCTCCGGTCTGCCCCTGGCCGCCGTCTAC
GCTGCCGGCATCCCAGCCATCGCCAATGCTAACGCCATCGCCCACCTCCAGTACAAGGCT
TGCCTCCTCGGGTAGAGGATCA

>LmigCSP6	CDS:23..397	Length:125	Frame:2
CGAATTCCGCACACTCGCAAACATGAAGAGCTGCGCTCTCGCCTTACTGCTGGTTGGCCT
GGTGGCGGCAGCAGCCGCGTACACCACCAAGTACGACAACATCGACCTGGACGAGATCCT
GCACAACGACCGCCTGCTCAACAAGTACCACGAGTGTCTGTTGTCGGACACCGACACCCC
CTGCACGGCTGACGGCAAAGAGCTCAAAGCCGCCATTCCTGATGCGCTGACCAACGAGTG
CGCCAAGTGCAACGAGAAGCAGAAGAATGGAGCGGAGAAGGTGATCAGGTTCCTCATCAA
GGAGAAGCCCGACTTGTGGACGCCTCTGGAGAAGAAATACGACCCCAACGGTACCTACAG
GCAGAAGTACGGCGAGGAACTCAAGAAGGTCTCCTCGTAATCTCTGGATCACCCTTCGAG
GTCCACTGTGATAGCTCAAAAACATTTAAATTATGTAAATTATTGTTAAGCGAGCAAGCT
CGCCTTATGTTTTTTGATTAAAATTCGTTACTCAAAAAAAAAAAAAAAAAAAACTCGAGA
CTAGCACCATGAAGGCTTTCGTGTGCTCTTTCCTCGTCGTTCTGCTGGTGGCGGCCGTGC
TGGCCCAGGAGAAGGCCAAGGAGAGCCTGAAGGGCGCCGAGGCCATCTACGCCTACGCAG
CGCCCTACGCCTACAGCGCCTTCGGCTACCCCACAGTCAACGCCTACTCCGCCTACCCCT
ACGCTGCCGCCGGCTTCCCCTACTCCTACTACTACCGTTGAGAAGTGACGGTTGTAATGC
AGGCAATTACAACTAATAAAATTTGTATATAGCAAAATCTTA

>LmigCSP7	CDS:27..254	Length:76	Frame:3
GCACGAGGGTCAACCTGGACGAGGTGATGGCCAGCGAACGCCTGCTCAACAGCTACTTCC
GCTGCCTCATCGAGGACACCGAGGAGCACTGCACCGCCGACGCCAAGTACCTCAAGGAGG
TCGTCCCTGACGCTTTAACCAACGGCTGCGCTCGTTGCCGCCCGAATCAGAGGGAAGGAG
CCGAGAAAGTGATCAAGTTCCTCATGAAGAACAAGCCCGACATGTGGAGCAAGTTGGAGG
CCAAGTACGACCCCTGACGGCACGTACAGGAAGAAGTACCAGAACGAGTACGCCACGGCG
AAGAGCGGGCAGGAGCAGGAGATGTACTCCACCAAGTACGACAACGTCAACCTGGACGAG
GTGATGGCCAGCGAACGCCTGCTCAACAGCTACTTCCGCTGCCTCATCGAAGACACCGAG
GAGCACTGCACCGCCGACGCCAAGTACCTCAAGGAGGTCGTCCCCGACACTTTAACCAAC
GGCTGCGCTCGTTGACGACCGAATCAGAGGGAAGGAGCCGAGAAAGTGATCAAGTTCCTC
ATGAAGAACAAGCCCGACATGTGGAG

>LmigCSP8	CDS:15..422	Length:136	Frame:3
ATTGACGCGACACCATGCAGACGCCGACGCTCGCCCTACTGATCGTGACGGCGGCGCTGG
CCGCGGCAGCGGCTGCCGACGACCGCTACGCCAAGTACGACCACGTGGACGTGGAGCGCA
TGCTGCGCAACCAGCGCTTCGTCAACGCCGCCATAAAGTGCTTGCTGGAGGAGGGGCCCT
GCACGCCGGAGATCAGGGACCTCAAAAAGATGCTGCCGGATGCGCTGAAGTCTGACTGCT
CAAAGTGCTCGGCCAAGCAGAAGGAGAACGTGCGCAAGGTGGTGGACTTCATGATGAAGC
AGCGCGCCGCCGACTGGGCCCGCCTCTCCAGGAAGTACGATCCCGAGGGTCTCCACCAGA
AGCGCATCGAGGCAAAGCTCAGGGAGCAGCAGCTGCTACAACAAAAACAGCAGCAGCAGC
AGTGATGAGCTGCCGGCCAAACCATCTGCTGGACGCAGCCCTCGGAGGTTCCGGGCGTCG
CAAGAACAGCCGTGTTGTCTACACTTGCTTTGCTGTACTGCGAGTGTGTCGCAGACTCTC
CTCGCGAAATGAAGTCTCA

>LmigCSP9	CDS:34..591	Length:186	Frame:1
GCAGGAATTCGGCACGAGGACACACCAACCAGCATGAGGACCTGCCAGCCACTGTGCGCC
GCGCTGCTGCTGCTGGTGGTAGGCGTGGCGGTGGCCGCCCCGCAGGACGCGCTCTACGCC
AAGTACGAGAACCTGGACGTGGACCGCATGCTGCGCAACCAGCGCCTCGTCGCCGCAACC
ATCAAGTGCCTCATGGACGAGGGGCCCTGCACGCAGGAGGCCCGCGACCTCAAGAAGGCC
CTTCCAGACGCAATGAAGACGGACTGCTCGAAGTGCTCGGCCAAGCAGAAGGAGAACGTG
CGCAAGGTGGTCGAGTTCATGATGAAGGAGCGCAGCGCCGACTGGCAGCGACTGTCGCGG
AAGTACGACCCGGACGGCGAGCACAAGAAGCGCCTGCAGGCCAAACTGAAGGAAGCCCAG
CAACAGCAACAGCAGCACAAGGCGGCGGAGCCGGCGGCGGCGGCGGCGGCCTACTCAAAC
GCGACTGACTACTTGTCAACAGAGGCTCATCTTGCCCCAGCAGTTACACATAGTGTTGCC
ATTCTCTGTCCTTACATGA

>LmigCSP10	CDS:19..411	Length:131	Frame:1
ATTCCCACCGACCGCGCCATGGCCAGAACCCTGATCTCCTGCTGCTGCCTGCTCGCGCTG
GCCGCGGTGGCCGCGCAAGCCGCGCCGCAGCACGACCGCCTGGACAAAGTGGACGTGGAC
GAGGTGCTGGGCAACGAGCGCCTGCTCAAGGCCTACCTGCAGTGCCTGCTCGACGACGGC
GACGGCAAGTGCACGCCCGAGGGCAAGGAGCTCAAGAAACTGCTCCCCAACCTGGTGGCG
ACCGGCTGCGGCAACTGCAAGCCGCGGGAGCTGGAGAGGAGCGTGAAGGCGCTCAAGCAC
ATCACGCAGAAGCGGCCGCAGGACTGGGCCAAGCTGAAGGCCAAGTACGACCCCACGGGC
GAGTACGCCAAGAAGCACGCCGCCACCTGGAAGCAGCGCGGCGTCAACTTCTGAGCGGCC
CGTCTGGGCCAGTCGCAGCCACCCGTCTGTGATAAGCACCTTCACCCACATCAACTCCAT
CAATCCACCAGACAGAGATAACTTATATACCCACAGCTGGAAGCAGCTTCACTTGCTAAC
GAACCATGTAAAAACTGTGCTTTGTATTTATTCAGTACAATAATAAATTCTCTATTTATT
TAGAAA

>LmigCSP11	CDS:40..426	Length:129	Frame:1
ATCGCCCGGCAGACACACAGACAGACAGGTGCTTCCGCCATGGCCCGCACGCTCGCCTTG
TGCTGCCTGCTGGCGCTGTTCGCCGTCGCGGCTGACGGCGCCCCCCAGGACCGGCTGGAC
AACATCAACGTGGACGAGGTGCTCGGCAACCGCCGCCTGCTCAAGACTTTCGTCCAGTGC
ATCCTGGACGAGGGCGAAGGCCGCTGCACCAAGGAGGGCAAGGACCTCAAGCAGGAGCTG
CCGAGGCTGGTGGAGACGGGCTGCTCCGACTGCTCGCCCAGGCAGCTGGAGAACGGCGTC
AAGGTGCTCAAGCACATCACCGAGAACTACCCGCAGGAGTGGGCGCAGATGAAGGCCAAG
TACGACCCCACGGGCGAGTACGCCAAGAAGTACGCCGACGCCTGGAAGCAACGCGGCGTC
ACCTTCTGAACGCTCACCTCTGACAGGGGCCAACTCCACTACGACCATGTCTTCTTCATT
TCAAACCAAAAGCCCTCTCTGTTATAAGATTAGGTTTCTGTACTTTGTAAAA

>LmigCSP12	CDS:47..436	Length:130	Frame:2
GCTGCAGGAATTCGAATTCCGCGCTCAGCCATCCGACGCACCGACCATGGCCGGAAAGCT
GACTGCTGTGTGTTGCCTCCTGGGTCTGCTGGCCGTGTTAGTACAGGCGGCCCCTCAGGA
CCCGCTGGACAGCTTCAACGTGGACGAGGTGCTCAGCAACGAACGCCTCCTCAAGTCCTA
CATCCAGTGCATGCTCGATGACGGCGAAGGAAGGTGCACCAAAGAGGGAAAGGAGCTCAA
AAAGAGGCTGCCGCAGTTCGTGGCCAGCGGCTGCCTGGAGTGTACGCCGAGCCAGCTGGA
CAGGGCCATCAAGGCGCTGAAGCACGTGACGGAGGAGCACGCCGACGACTGGGTCAAGCT
GAAGGCCAAGTACGACCCCACCGGCGAGTACGCCAAGAAGCACGCGGAGACCTGGAAGCA
GCGCGGCATCAACTTCTGAGCAACCTCA

>LmigCSP13	CDS:43..435	Length:131	Frame:1
AGTGGATCCCCGGGCTGAGGAATTCGGCACGATTCCGCAACCATGGGCCGCCTCTGCTTC
GCTCTCTCGCTGCTGTCGCTGCTAGCGGCACTGGCTGCAGCACAGGACAAGTACCCGGAT
ACCTTCGACAAGTTGGACTTGCAGGAGCTGCAGGGTGACAAGGAGCGCGTGCAGGCCGCC
ATCAAGTGTCTGGTGCAGGAGGAAGACACCGAGTGCAAGCCCGCTGCCAAGCTGCTCAAG
TCGGTGCTGGCCGAGATCGTGCAGACGGACTGCGGCAAGTGCACGGAGGCGCAGAAGACC
AAGGTGGCGGGCTTCTTCGCGTTCGTGTCGCAGAACTACCCGCAGCAGATGCAGCAGGTG
CTGGAGAAGTACGACCCCAGCAAGGAGTACAGGGAGAAGTACGCGCAGTCGTGGGCTGCC
AAGGGCATCAAGGTGTGACCCCAGCCACCGGCACCGCCGGACACCACTAGAAGAGTGCTG
CTACTGTCAGACAGCTAGGGTGTTTGTTAAGCCCCACAGCATCCCAAATGGAAAATGCTG
TACTGAACGAAAGTAACTAATAAAGAGTTTATTTATATAAAACAAAAA

>LmigCSP14	CDS:3..386	Length:128	Frame:3
ATTCCCGCTCCAGCCTGCTGCTGCTTCTCGCCCTGGTGGTACTCGCCGCCGCCGAGAACC
CGCTGCTCTCCCAGCTGGAGAACATCGACGTGGACGCCGTGCTCGCCGACCCGCAGAGGG
TCGACGCCGCCGTCAAGTGCTTCCTCAGCGACGCGGACGACGACTGCAATGTGCGCTCCA
AGGTCATCAAGAGCCTGATAGCTGAGATGCTGAAGACGAACTGCGCAGAGTGCTCGGAGA
AGCAGAAGGCGGGCGTGGTCAAGTTCATGGCGCACATCGCCAAGAACAAGCCGGAGGAGA
TGAAGCAGCTGCTCGCCAAGTACGACCCCAACGGCGAGGCGCTCGCCAAGTACGGCGACA
GCTGGCGCCAGAAGGGCATCATCGTCTGAGCGCGCGGGCCGACGCACAGCGACCAGCGTC
TGCAACTGTGTACAGGCCCAACGCCTCTGTAAACAACCAATAAAGCTGTGTGTCTCCAAC
CGTATTTGCTAGTCTGCATTAATTTCTCTTGTTCTACAATACTTCCACGACCTTGAACCA
CACTCAGCTCACAGTTCAGCTCGTTAGTATTGAGTTAAGTTTAGTCCATTTTGTCTTCAT
GACGATAATCATTAATCACTGTAAGAATGAACGTAAATACAGAACGCTTCAATTAATAAA
AAGCCAAAATTAAATGTAAGTAT

>LmigCSP6-1	CDS:298..672	Length:125	Frame:1
GTTTAAATGTTAGTAAATCTATCGGACCCAACTGCGTGGTCATCATTCCGTAGCTTAAAC
TACCTAAGGACAACATACACACCCATGCCCTAGGGAGGACTCGAACCTCCGAGCGCGAGC
AACGACGCGCTCCGCAGCGAGGCCCCTTAAGACCTCTCGGCTACTCCACCGCGGCCCAAA
CTGACAACATGTAACATTAGGAATCCCCAAATCTTTTATATAACTGTATTCAGAGAGAGA
GAGAGAGAGAGAGAGAGAGAGAGAGAGAGAGAGAAGCCACACCGCACACTCGCAAACATG
AAGAGCTGCGCTCTCGCCTTACTGCTGGTTGGCCTGGTGGCGGCAGCAGCCGCGTACACC
ACCAAGTACGACAACATCGACCTGGACGAGATCCTGCACAACGACCGCCTGCTCAACAAG
TACCACGAGTGTCTGTTGTCGGACACCGACACCCCCTGCACGGCTGACGGCAAAGAGCTC
AAAGCCGCCATTCCTGATGCGCTGACCAACGAGTGCGCCAAGTGCAACGAGAAGCAGAAG
AATGGAGCGGAGAAGGTGATCAGGTTCCTCATCAAGGAGAAGCCCGACTTGTGGACGCCT
CTGGAGAAGAAATACGACCCCAACGGTACCTACAGGCAGAAGTACGGCGAGGAACTCAAG
AAGGTCTCCTCGTAATCTCTGGATCACCCTTCGAGGTCCACTGTGATAGCTCAAAAACAT
TTAAATTATGTAAATTATTGTTAAGCGAGCAAGCTCGCCTTATGTTTTTTGATTAAAATT
CGTTACTCAAAAAAAAAAACGAATTCCCAGCAGAGGCAGGCCAACCTCCAACAACCTCCA
GCCATGATGAAATACGTGGTCCTGGCCCTGTGCTTGTTTGTGGCGGTGTTCGCTGCTGAG

>LmigCSP15	CDS:21..404	Length:128	Frame:3
CTGCAGGATTCGAATTCCTCATGAAGGCCGCCCTGATTCTCGTTTCGGCGCTCGCCGTAG
TGGCGCTGGCCGCCGCCGAGGAGAAGTACACCACCAAGTTCGACAACGTCAACCTGGACG
AGATCCTCAGGAACGACCGCCTGCTCAACAAGTACGTCCAGTGCCTGCTGGAGGACTCAG
ACAGCAACTGCACTGCTGACGGCAAGGAGCTCAAGAGAAATCTTCCTGACGCTTTGAGCA
ACGAATGTGCTAAGTGCAACGACAAGCAGAAGGAAGGAACAAAGAAAGTCCTGAGACATC
TAATCAACAACAAGCCAGACGCGTGGCAGAAACTTAAGGCTAAATATGATCCCGATGGAA
AGTACTCCAAGAAATACGAGGACCAGGAGAAACAACTTCGCGGATGAACCCTGTACTGCA
GTTCATGTTTTATAATAAAATATGTCTTGTTATCCT

>LmigCSP16	CDS:21..398	Length:126	Frame:3
ATTCCAGCCGACATCTCACCATGAGGAACACCGCAGTCGCTCTTCTCCTGCTGGTGGCCG
TGGCCGCCGCGATGCCCGACGGCGACAAGTACACCACCAAGTACGACAACATCGACCTGG
ACGAGATCCTGCGCAACGAGCGCCTCTTCAGCAAGTACGCAGACTGCCTGCTGGACGAGG
GCAACGACCGCTGCACCGCCGACGGCAAGGAGCTCAAAGTGCTAATCCCGGACGCCCTTC
AGAACGAGTGCGCCAAATGCAACGAGAAGCAGAAGCAGGGCGTCGAGAAGGTGATCAGGT
TCCTGGTGACCGAGAAGAAGGACATCTGGGAGAAGCTGAGGGCCAAGTACGACCCGGACG
GCACCTACTACAAGAACTACGAGCACTACCTCAAGCAGTGACCTGGGCCCCGTCATAATG
ACGCTAACGATAAGTGGACCATATTTAACGACGCACGCACTCACAGGCAAGGATCAACTC
ACTCATCACGGTAATACAGGAAGTTGGACACCATCTTT

>LmigCSP17	CDS:67..447	Length:127	Frame:1
GGCTGCAGGAATTCGAATTCTCACCACACTGCAGCTGTCGCTGCCATCTTCGTCGTCACC
GCCTGCATGGTGACTGTATCATCGGCGGCGCCTGCAAAATGTGCTTCCATTGCTGCCAAT
GACAAGAAGTACACCACACGCTATGACAACATCGATATCGAGAGCATCCTGAAGAGCGAG
CGCCTGCTTCGGAACTACTTCGACTGCCTGATGGATCGCGGTACCTGCACTCAAGAGGGC
TGCCTCCTCCGAGCGGCAATTCCAGATGCCCTGCAAAATGACTGCTCTAAGTGTAGTGAC
GTTCAGAAGAAACAAGCAGGACGTGTCATGGCCTGGATCCTTGAGAACAAGCGCAATTAC
TGGGACGAGCTTATCGCCAAGTATGACCCAGAAGGCAACTTCCGTAAGAAATATGGATAT
GATGAGGATGATGATGAAGAGGAGAAGTAATACATAAAGAAAGTGGCAAAAGGGGGAGAG
GCACTCCAGTTCATCAAAGGTCAATGATGGAAAGGCTTCTTGAAGTAAATGAAGTACATG
ATGATTGCAATTCATATGCTACAACATTGTGG

>LmigCSP18	CDS:59..433	Length:29	Frame:2
TGCAGGAATTCGAATTCGAATTCCGACACACACTCCACCAGCATGAACCGCTACGTAGCT
CTCGTCCTCTGGCGCCTCCGTGGCTCTCGTCGTAGCCGCCGAGGAGAAGTACCCGGCGAC
GTTCGACAGCCTGGACCTGCAGGCGCTGCTGGCGGACGAGGCGCGGGTGCAGGCCGCGGT
GCGCTGTCTGCTCGAGGACGGCGACGGCGCCTGCAGGCCGGCCGGCAAGGCGCTCAAGGA
GGTGCTGCCAGAAATAGTGCGTACGGACTGCGCCAAGTGCACGGAGACGCAGCACAAGAA
GATCGGCGGCTTCTTCGGCGAGATCTCGCAGCGCCACCCGGACCTGATGAAGAAGCTGCT
GGACAAGTACGACCCGACCGGCGAGTTCAGGAAGAAGTACGCCAAGTCCTGGGCCGAGCA
CAAGATCCAGCACTGAGCTCATCACTACTGCACCATGTAGCTTCATAACGTATTATTAAA
TATATATAAATCACCAATCTAATATGTGGTACATTACTTAAATATATATATATATATGGT
GTGGGTGTGTAACAT

>LoblCSP1	CDS:43..423	Length:127	Frame:1
CGTAGAACTAAGAACCAGTATATTTGTTATACAAAGTTAAGTATGAAGGCAGTAATAGTA
CTTTGTTTCGTCGCTTTTGTTGGTGTCGTTTTTGCAGACACCAAATATACGAGCGAATAT
GACGGCACAAATGTGCAAGAAATTCTGGAAAATAAACGACTTTCACAAAACTACTTTATG
TGCATGGTCAATAAAGGAAAATGTACACCGGCAGGAAAGGAACTAAAATCTCATATACAG
GAAGCTTTAGAGACCGATTGTCTCAAGTGCACGGATAAGCAGCGCGATACCACGAAAGTA
GTTATAAAACATCTTGTTAAGAAGGAACCAGGGTACTGGACGGAATTAACAGCACTGTAC
GACCCCACCGGCAAATATTCTAAGGCCCATGAAGCTGAACTCAAAAGCTTTAAAGAATCA
CCCTAAACTAAATATTGAAGTTAAAAAATCATAAGCTCTAAAAGTATTTCCGCGCAGAAT
CCTCG

>LoblCSP2	CDS:41..421	Length:127	Frame:2
GGCTCTGCTGGCAAGTACTTGACGCGACTTAAGCTGAACCATGAAGTGTTTTATAGCGTT
AGCCTTTATGCTTGTTGCCGTATCGGCCTCTGAACAATATACAAATAAATATGATAATAC
AAATCTAGATGAGATTCTGGGAAATGACCGTTTATTCAATGCCCACATGGAATGCATTAT
GGGCGAAGGCAAATGTACCCCTGAGGGGCGCGAGTTAAAAGAACACATCGGGGAATCCTT
AGAGAACGAGTGTGAAAAATGTACAGATGATCAGAAGAAAGGAGCTAAAAAGGCAATCGA
TTACATAATAAAGCACAGACCAGAAGCTTGGAAGCGATTAACTGACAAGTTTGACCCCAC
TGGTAAATACAAACAGCAGTATGAAGAACGCGCAAAGGCTGAGGGCATTGCACTTCCTGC
ATAATATGTCAGTCTTCATCTAAACAATATTTCTGTTTCGTTAAAACGGTCACTCTCCTA
AAAAGCTACCAAACTTATAAAGAAATATATATAAATTGATTTTGTAAATTATGTAACCTG
TTCTTTTAATTTTGTAAATGTAAATAAATATTTGAAATAAAATATTATCGTTT

>LoblCSP3	CDS:99..365	Length:89	Frame:3
TACTGGCACTTGTAGCGGTGGCTTCGGCCTTTCCTGGCAAGTACACGGATAAACTTGGGA
GTATAGACGTCAACGAAATTGTTACCAACATACGCCTCATGAACAGTTTTCTTGACTGCA
TCAATGACCAAGGAAAATGTACATCTCAAGGAAAAGATCTGAAAGCGGTGATCCCTGAAG
GTGCAAGCACAGCTTGCGCGGAATGTACGGAAGAGGAGAAGCCAAAAGTGGCCAAGTTCA
TCGAAGCAGCTAAAGAGCAATCCCCTGACAAATGGGAGACCCTCTACAAAAAGAACGATC
CAAGTGGCGAGCACAAAGGCGAACTAGACACATTTTTGGGCAAATACGGTTCGAAGAAAT
CTAAATGAACAGCACATCGAGACAAATAATAATTTTACGAAAAAAACCGTTTTCTTCATT
CGTCAGTTATTAATTTTGTTCTAACAGTTACAAATTCAATAAATAACAAATAATTTGATC
TATAACATTAGAAATATAAAAATAATAAATTCTATAATTACTGTAAA

>LoblCSP4	CDS:442..591	Length:50	Frame:1
GTGGATTTGTTACTTGGTGTTGTGCTGGTAAGCGTTTATGCTAAGGAGACTTATACAACT
GAGAATGACAATTTAGACATCGAGGCCGTGGTTAAAGACCCAGCGACTTTGCAACACTTT
ATTCAATGTTTCCTTGATAACGAGGTTTGCAATGCTGTGTCCGGAGACTTCAAAAAGGAT
TTACCCGAGGTCGTAGAACAAACATGCGACAAATGCACAGACGCTCAAAAGCATTTATTG
AATCGGTTCCTTGAAGTAGTGGATGAAAAGCATCCAGCTCAATATGAAGCGTTGCAGAAG
AAGTACGACCCAGAAGGAAAACGTTTCGTAGCTCTGAGAGCAGCTATTGCAAAGTTTTAA
CCACACAAAATAGTTGACTTTGCTATAGACGTGAAAGACGTTGTCCTGTTCGAATCCCGA
TTTTATTAATGATTATTGTAAATGTCTAAGCAACGTAAAAATAAGAAGAAAATCGTAATT
TTTGATTCATATAAAAATCGTATGGAAGGAACAGTTTCAGTTTTGTCCGGATTTACTGTA
ATTTCAAGCAACTTATCTTCTTTCTCTGTCTCCTTAAAAACTNTATTTGGACA

>LoblCSP5	CDS:31..366	Length:112	Frame:1
GTAGTAATCATTACAGCTTGACCATTAAAGATGAAGGTAATCCAGGTAATCTTGCTTTTG
TGTGCAATTGTCTATGGTTCAATGACAGCAGAATTAACTGTGGGCGAATTTATAGACCAG
GTTGACCCAACTCCGATACTGAAAAATAAAGAATTAACGAATAAAGCGTTCCAATGCTTG
ATGGATAAGGCGCCGTGCGGTGAATTTAAATTATGGAGAGATATGGTTCCGGAAGTATTC
AAAACTAAGTGCAGCGATTGTACTCCGTCGCAAAAAGATAAGTTTAATCTGTATGTTGAA
GTATTGAAAACCAGCCATCCTGATATATACCACGCTTTACTAAGTAAATATGGTGGAAAG
TCCCGTTGAAATAAACCAGTGGGCACTTAAGAAAATAATAATCAGTGCGTAAACAGTAAA
TAAAATTTATAAACAAAAAAAAAAAAAAAAAAAAAA

>LlonCSP1	CDS:124..507	Length:128	Frame:1
AGTCTCTGCATTCGCAGCAAGTGTATATTTATTTTTTATTCGTAATAAGTTTCATTTTTT
ATAGTATTCTCTTATTATTTTTTGTTAAGCGTTAATTTTCTGATAGAAGACCACCTTGCA
AAAATGAAGACCCTTGTACTGTGCTGTGCTCTCTTTGTGGTTGCTCTGGCAGCTCCACAG
GAACAGAAATATACCACAAAGTACGACAATATCGACATAGATGAGATTCTGCGATCAGAT
CGTCTCTTCAACAACTACTTCAGGTGTCTCATGGATAAGGGACGCTGCACACCAGACGGA
AGTGAACTCAAACGTATCCTTCCTGATGCCCTTGAGAGTGGTTGTGCCAAATGCAGCGAT
GCACAGCGTCGTGGATCTGAACGCGTTTTGCGATTTGTCATTGATAAGAAACCTGAACAG
TGGAAGGAGCTCCAGGCAAAATATGACCCCAACAATGTCTACGTTACCAAATACAGAGAT
CAAGCAAGAAGTATGGGCGTCAATATTTAAATATTCTCATCCCTCCAAATAAAAAGGCTT
AATCGTCCCCTCTTCCAACCTTCCTGGATGGGCACAACTATTGATTTTGAATCTCACAAA
TTAACACCTTTTCCTGCTTTCCAGCGCACTTCTACAAAATATTATAATTTAAAACAACCA
AAATAATAATCTTCAATACTCTTTCCGTGCAAATGTACAAATGCTGCACTTCTTCTACTT
TTTTTGGATCTATATGATGACCACCCCTGAACATATAAAAATGAACACTAAAAATTATAA
CAATAACCCATCATAAACACTTATCTTACCTCCTTTCTTACAGACGATTAAGAGGCTGAA
AACATCGATGACTCTCTGCATGAGAAACCAACAAAATTTTTTTTCTAAACTCTTTACTCA
ATTTTTTTCGATTAATTTGAAGAAAAAAACACCAACTGTTATCGCTAATGTTTTGCCTCA
TTATATGTTTTTGTTAATAAAACTCCCCATTTCATAATCTCAAAAAAAAAAAAAAAAAAA
ACTCTAAGCCAGCGGCCCCAAGCTAATTCCTTTAGGGAAGGTTAATTTAACTTGGCCTGG
CCGTCCTTTACAACGTCTGGACTGGGAAAAACCGGGGGTTTCCCCACTTAAATCCCTTGG
AGGCATTCCCCTTTCCCAGTTGGGTAAAAACAAAAAAGCCCGCCCCAATTCCTTCTCCAA
ATTGCCCCCCCTAAGGGAAATGGAACCCCCCTGTACCCCAATAACGCGGGGGGGTTGTGT
TTCCCGAATGGGACCTAAATTTGCCCCCCTTAGCCCCTTCTTTCTTTTTCTCT

>LlonCSP1-1	CDS:94..477	Length:128	Frame:1
ATTTTTTATTCGTAATAAGTTTCATTTTTTATAGTATTCTCTTATTATTTTTTGTTAAGC
GTTAATTTTCTGATAGAAGACCACCTTGCAAAAATGAAGACCCTTGTACTGTGCTGTGCT
CTCTTTGTGGTTGCTCTGGCAGCTCCACAGGAACAGAAATATACCACAAAGTACGACAAT
ATCGACATAGATGAGATTCTGCGATCAGATCGTCTCTTCAACAACTACTTCAGGTGTCTC
ATGGATAAGGGACGCTGCACACCAGACGGAAGTGAACTCAAACGTATCCTTCCTGATGCC
CTTGAGAGTGGTTGTGCCAAATGCAGCGATGCACAGCGTCGTGGATCTGAACGCGTTTTG
CGATTTGTCATTGATAAGAAACCTGAACAGTGGAAGGAGCTCCAGGCAAAATATGACCCC
AACAATGTCTACGTTACCAAATACAGAGATCAAGCAAGAAGTATGGGCGTCAATATTTAA
ATATTCTCATCCCTCCAAATAAAAAGGCTTAATCGTCCCCTCTTCCAACCTTCCTGGATG
GGCACAACTATTGATTTTGAATCTCACAAATTAACACCTTTTCCTGCTTTCCAGCGCACT
TCTACAAAATATTATAATTTAAAACAACCAAAATAATAATCTTCAATACTCTTTCCGTGC
AAATGTACAAATGCTGCACTTCTTCTACTTTTTTTGGATCTAAATGATGACTACCCCTGA
ACATATAAAAATGAACACTAAAAATTATAACAATAACCCATCATAAACACTTATCTTACC
TCCTTTCTTACAGACGATTAAGAGGCTGAAAAACTTCGATGACTCTCTGCATGAGAAAAC
AACAAAATTTTTTTTCTAAACTCTTTACTCAATTTTTTTTCGAATAATTTGAAGAAAAAA
ACCCCCACTGTTATCGCCTAAGGTTTGCCTCAATAAAAGTTTTTTGTAAAAAAAAATCCC
CCCTTTTATAATTCCCCAAAAAAAAAAAAAAAAAGTCTTTCCCCCTGGGCGGGAGGGATA
ATTTTCTTCTTGTGTAGGGGGAGAGTTTTTTTTTAGGCTCGGGGCCGTGGAATATTCTTT
ATGTTTCCCCACATGGTAAAAAAACAATAAAAGCCGAGCCCCCCCCCTTCATACCAAAAT
GGGAAATATAAAAACCAATTCTCCCCCCTTG

>LtesCSP1	CDS:36..413	Length:126	Frame:3
CTAACATTTTACAAGTTTAAACAACATTATCCAGAATGAAGATTGCAATATTACTTGTTG
CTTTTTTGGCAGTTATTGTAACAGCTAAACCAGCAAATCATTATACCAATAAATATGATG
ATATTAATTTGGATGAAATTCTAAGTAACAAAAGAATTTTAAATAATTACATCAATTGTC
TTTTGGAAAAAGGAAACTGTACACCCGAAGGAAATGAATTAAAAAAACGTCTTCCTGATG
CATTGGAAACTGGTTGTTCAAAATGTAATGAAAAACAAAAAGCTGGTGCTAAAAAAATGA
TTGAATATCTTATTAAAAATGATCGTGATAATTGGGATAAACTTATGGAAAAATATGATC
CAGAAAGTAAATACAGAGTTAAATTTGAAGATCAAATTAAAACATTGGCTGTTTAAATGA
ATATTTAATATTAAATAAACATTTTGAAATATATATTTTCAAAGAAAAAAAAAATATAAT
TACATATAGGTATACTTACTTGAGCAGTTTGAAGATGGTAATTCTCAAAAATTAAATTTA
CAATATTTATTATTAAAATATTATTATTATTATTATTATTATTATTATTATTATTTTTAA
ATATATATATAATTAATTATTTAGTCCTTGAAGTTATGCAATGAATATTAATTTATAAAT
ATTGTTTATTAATAAATCATCATGTGTCAATGACAATTGACGGTGAAATAAAAATAAAAT
AAATAAATAACTTTTAAACTAATTAAAAATATAAAATAAACTATATAATAATTATTAATA
TTAAATAAAAAATGCCAGGTTATGAAAATATAAATAAATTTGGTAATTTTATTGAAAATA
AATGTCAACATATATTATTAACATATTTAAAATTATGTCCATCATTTTATCATATATGTT
TTGATCCAATTGGTAAACATAAAAAAATACGTTCATTATTTGGTTTTATTCT

>LtesCSP2	CDS:34..381	Length:116	Frame:1
TAAAAACAAAATAAACAAATATATATACAAAAAATGATGCGTGAATTAATAATATTTGCA
CTTGTTGGATTGAGTGCAGTGTTTGCTAATGAATTATATTCAAATAAATATGATTATGTT
GAGGTTGATGACATTCTTGCAAATCCACGTCAAAGAGAACAATATTACAAGTGTTTTATT
GGAACAGGACCTTGTATAACTGCTGATGCAAAATTTTTTCAAGAAAAATTTCCTGAAGCA
ATTATCACTAAATGTTCAAAATGTACACCAAAACAATTGACAAGTTTTGATAAATTAACT
GATTGGTATACAACAAATGAACCTGAAAAATATCAAGCTGTTGTTGCAAAAGCCCTGGAC
AGAATCAGCAAAAAATCTGGTTAATTATTAATTAATAAATTACGTAATTAATTTTATTCA
TGGATACATAATAAAATAAAAATACAATTTTGTAAATAAATATGTTGTATATGAAATAAT
AAAAAGTAACAAAAAATATAAAAAAAAAAAAAAAAAAAAAAAAAAAAAAAAAAAAAAAAA
AAAAAAAAAAAAAAAAAAAAAAAAAAAAAAAAAAAA

>LtesCSP3	CDS:66..446	Length:127	Frame:3
ATCAAACGAAAAACACACAATAATTTAGATATAAATAATAAATAAATAAAATAAACAAGC
TAAACATGAAGGTAGCAATTGTATTAGTTGGATTATTTGCTGTTACATTTGGATATCCAC
AAGGTCAATACACATCAAAATATGACAATGTTGATATTGAAAATATTCTTAAAAATCCAA
GATTATTAAACAATTATGTTAATTGTCTTCTTGATAAAGGAAACTGTACTCCTGATGGAA
AAGAACTTAAAAGTCTTCTTCCTGATGCTATTCATTCTGAATGTAGCAAATGTAATCCAA
AACAAAAACAAGGCAGTGAAAGAGTTATTACATTTTTAATAAAAGAGAAACCAGATACTT
GGGCTAAACTTGCTGCTACATATGATCCACAAAATACATACAGAGTTAAATTACAACAAG
AAGCAGCTAAACGTGGACTTATCCTTTAATA

>LtesCSP4	CDS:75..356	Length:94	Frame:3
TTTTTGTCGCTATTTTGTTAATTGTTAAATTAATAAATTGTCAAGAAAAATATACAGATA
AATATGATGATATTATGAATGTTGAAGAAATTCTTAATAATGATGTTGAAAGAAATTCAT
ATTATAATTGTTTTATGGAAACTGCACCTTGTCCAAATGAAGCTGCAGAATATTTTAAAG
GAAATATGGCTGAAGCAGTTGTAACATCTTGTTCACGATGCACCAAATGGCAAATATCAG
CATTTGACAAAATAGCTGCATGGTATTCTGAGCACGATGAAAATGCATGGAATGCATTTG
TCACAAAATTTGTTGATGAAGCTAAAGCCAAAAATATCAATGCTCCATCATCAAAATAAT
TTTCTATAATTAATTGTTTTTTTTTTTTTTCTAAATATTAATATTATTGTGGTATAGTTA
ATATTATGTTTGTTCAACTTGAGCTTGTTATGTCTTGTAATATTATTTAAATAAATATAA
AATTTATTGCAT

>MsexCSP1	CDS:39..419	Length:127	Frame:3
GTCGATCTGAGCTCACGGAAAACTGTAAGCGAATCAACATGAAGATGCTACTGCTTGTTA
TCAGTTGCTGCGTAGCCTTACCATGGGCTTTGTCAGCTTCGACTTACACCGATAAATGGG
ACAACATCAACGTAGATGAAATCCTTGAATCTGATCGCCTGATGAAAGGCTATGTGGATT
GCCTGCTCGACAAAGGTCGCTGCACGCCTGACGGCAAGGCATTGAAGGAAACTCTTCCCG
ACGCCTTAGAACATGACTGCAGCAAGTGTACCGAAAAACAGAAGGTCGGTTCGGAAAAGG
TGATCAGGAATTTGGTGAACAAACGCCCCGCTTTGTGGAAGGAGTTGTCTGCCAAATACG
ACCCTAACAACCTTTACCAAGAGAAATACAAGGACAAGATTGATTCCATCAAGGGTCAGT
AATTCGTCAATATTGTAAAGGGTGGGAGATTTAAATTCTGAACAAAGTGTGAGCTGTTAA
TGACAAAGCTTTAATTTGTGAAATAAAATTTTCATTTGTGAAAAAAAAAAAAAAAAAAAA
AAAAAAAAAAAAAAAAAAAAAAAAAAAAAAAAAAAAAAAAAAAAAAAAAAAAA

>MsexCSP2	CDS:463..86	Length:126	Frame:-3
TTTTTTTTTTTTTTTTTTTTAAAAAAAAGACACATTTATTTAAAAATAGAATACATTAAT
TAAAAAAAAAGAATCACAGTCCTTATGCTTTAATTTCGCGCAGTTCCTTCTCATATTTGA
CAGTGTACTTCCTCTCAGGGTCGTATTTGTCTCCAAGCTCCTGCCAGTACTCGGGCTCGT
GGTTGATCAGGTGCTGGATGACGCGGCGAGTTCCATTCTTTTGGGCGTTCGTGCATTTAC
TGCACTCTGTTTCCAGAGCTTCTCTGATATGTTCTTTAAGTTCCTTGGCATCTGGGGCGC
ATTTTCCTTGGTCCAAGATGCACTTAATGTAGGGGACCAACACGCGATGGTTGTCGAGGA
TCTCGTCTAAATTGACATTGTCGTAGCGGTCGGTGTAGTGATCAGGGCGGGCCAGGGTGA
CGGCCACCACGGATAACAGGCAAAGAGCGACGAATGTTTTCATGTTGAGACTTTGGGAGA
CGTTATTCC

>MsexCSP3	CDS:44..424	Length:127	Frame:2
CTCGGCCTCTGTGGTTACAGTGTGCTACTACAGCTGAACAACCATGAAGTATCTCCTTGT
ATTGTGCTGTGTGGTGGCAGCAGTGGTGTGCGATGACAAATACACCGACAAATATGACAA
CGTCAATGTAGACGAAATCCTGGCCAATGAACGCCTGCTAAAGGGGTACGTCGACTGCGT
CCTGGAGAGGGGCAAGTGCACCCCCGAGGGAAAGGAGCTTAAAGAACACCTTCGCGATGC
TATTGAAACCGGCTGCAAGAAATGTACCAAACCCCAGGAGGAAGGCGCGACTAAGGTGAT
CGACTTCCTGATCAAGAACAAGCTTGAAGTGTGGCGCGAGCTGGTCGCCAAGTTCGACCC
TGAGGGCAAGTGGAGGAAGAAGTACGAGGACCGCGCACGCGCCAACGGCATCGTCATCCC
CGAGTAAATTTCGGCTGGTATGAAGTAATGGGATTTGTGATATCAGTTTTGTAATTTTTT
TTAATAAATTTTATTTTATATATAAAAAAAAAAAAAAAAAAAAAAAAAAAAAAAAAAAAA
AAAAAAAAAAAAAAAAAAAAAAAAAAAAAAAAAA

>MsexCSP4	CDS:1096..404	Length:231	Frame:-1
TTTTTTTTTTTTTTTTTTTTTATATTTTTAAATTGCTCTTTAATTAGATTACGTTACTTA
TAATTAAAATAACAATAATAAATAGTTTAAAAATAATTACAATAAATTAAATATAATATC
TAAATTCTTACAAATCTCATAAATAAATAATACCAATAATACACATTGCTCAACAAAACA
GTAGTAAAAAATATCATTCATCTTTTAGCGTCGAGTTAAAAAAGAATCGTGTAAAAATTA
ATAATTATAATAACAAAAACTTATTTATTAACTTAAATTATTAATAATAATAATTAGTAA
TTGGATAATTTTTCCATATGTTTTAACTGTGGATTATAGGTACTTATTACATTGTTTCGG
TCATTTTGGATTTTATGTCGGTTGTTCCAGACATTTCGTTTTAAGCTCCCTTTTTTTCAG
CCATGCCAGTTTTAGAGCTCATTTTATCCATCATTTTCATATCTGCTTTTTCATGTCCTG
GACCACCTTCCATCATTTTCATATCTGCTTTTTCATGTCCTGGACCACCTTCCATCATTT
TCATATCTGCCTTTTCATGTCCTGGACCACCTTCCATCATTTTCATATCTGCTTTTTCAT
GCCCTGAACCACCTTCCATCATTTTCATATCTGCCTTTTTATATCCTGGACCATCTTCCA
TCATTTTCATATCTGCTTTTTCATGTCCTGCACCAGATTCTGACATTTGTTCTTTTGATC
TCATCGTCCTTTTCATTTCTGCCTCATATTTGGTGGTGTAAATTCTGTGAGGGTCATACT
TTTCTACAAGTAGTGCCCAGAAGTCGTGTTCGTGTTCAATCAAGTGCTTGATCACATGTC
GTATGGCTTTCTTCTGAGCATCAGTGCACCTGCTGCAGCCGGTCTGGAGAGCATCCGTAA
TGTGTTTCTTCAATTCCCTTCCTTCAGCAGTACATCTTCCTTCATCAAGCATGCACTTGA
TGTAAGCGTGTAGGAGTCTATGGTTTCCTATAACGTCGTCTACGTTCATACTGTCGTATC
TACTCGTGTACATGTCCTTCCCACACTGCACCATGCAGGCAAGAGAAATCAAGATGGCTG
CTGTCACTGGCTTCATTCTTAAGATCTT

>MsexCSP5	CDS:20..346	Length:109	Frame:2
TTTTATTCTCTTGGTGGCGATGGTATCTGCGGATTTTTACAGCTCCAAATACGATGACTT
TGATGTACAGCCACTACTTGAGAACGACAGAATTCTTCTCAGCTACACGAAATGCTTCCT
TGACGAAGGACCTTGCACACCTGACGCTAAGGATTTCAAGAAAGTGATACCAGAAGCCCT
AGAGACATCATGTGGTAAATGCACGCCGAAACAAAAGAAACTAATCAAACAAGTGATCAG
AGCTGTGATTGACCGACACCCAGAGTCGTGGGATAAACTTGTGCACAAATATGACGAGGA
CAATAAGTACAAAGATTCATTTAACAAATTCCTCGCAGAAAAAGACTAATTATGTTGTAT
TGTTAATTGTTAATGGTAAGCCGTGTACGCAACTACGAATATCGCGAACACGAACATTAA
TCACGAATTATTTTGTATTGAAATAAATTAACACGTATACAGTTTATCGTAGGTTCTTGA
TCTGACGTATGTCTTTGGACATCAGGCAATAACAATTGCTCCGTTCACTGTTTCGTGCAA
CTCGCTTTGTAATATTCTTCAGATAATGTTAATCTAAGGTCTTGTGATGTATCGTATTGT
CTTTCCGAAGTTTATAGTAAATTTAAAAATAAATAGTAGTTCAGAGGAAATGATTTAATG
ATTTCTTATGTTTACGCGACCGTAGACATTAAAGTAAAGTTAGTTTTCGGATTTTATATT
AATTAAAAAAAAAAAAAAAAAA

>MsexCSP6	CDS:646..284	Length:121	Frame:-3
TTTTTTTTTTTTTTTTTTTTTTAAATAGTATACTTTTAATTCACACAGCAATCTGATACG
ATAAAATAACACGAATCACGTGTCTTTAAAACAAAGCGGTTTAAAACTTGTTAATGAATA
CGTTACAATACAAAAAAAACGAACTCAATAATTATAAGAAAAAACTTCTAATTTAGTTAC
GTCTTCAAATTGGCTATTATTGCCTACAAGTCAAAGAATTACATGGTTTAGTTTGTATAT
AAAGTTAACAGAATGGTGCGGTTAATTTTTTAAGCTTCATTTAAAACTTGGCGATGGCCG
CTTTGAGGGCTGCAAAATATTTGTTCTCTGGATCGTATTTGTTCTTAAAAGCCTGGTATA
GTTCTGGATACTTCTCTTCTAGACCTTCGAAGTATCTCTTCGTGATGTGTTTCTGCTTGT
CAGTGCATTTGGCACACGCCGTCTGAATCGCCTCGGGTAGATCCTTCTTGAAATCGCCAG
ACACGTGGTCACAGTCCGCAGTATCCATGAAACAGCCGGTAAACGCCTTCATAGTATCCG
CGTCTTTGATCACTCCCTCAATATCTAGGTCATCATTCTCTTCCGTATACTTCTCTTCGG
CGTACACCGCCACCACCACCAGGAACAACAGACAGATACACTTCATCTTCGAGATTAGTA
CTCAGTTTTACAAGTGCGCGTCGC

>MsexCSP7	CDS:606..929	Length:108	Frame:3
TTTTTTTTTTTTTTTTTTTTTTTTAATTTATATGTAGTTATAATTCATATTTACAAAAAT
CACAGTATACAATCGTTGTAAATTCAAAATGAGGCAAGGATAAAAAATGTGAAACACTTC
AAGGCAGTACTCAAACACAGGACAAACCGTTTCAGTTGTTAATTTTAAAATTTTGTGAAC
AATTTGCCCTCAAGTATTAAATTGTACATTTTTTCAAAGATTAATGATGTCCGTAGTATC
CGACGCCGCCGTATCCGCCAAGTCCGTGTCCGTATCCGCCGTATCCGCCATATCCGGCAT
ACGCAGCCTGGTTAGAGTAGCTCACAGCGGGGGCGCTGTAGTAGCCGTGACCGAGTCCAT
ATCCGCCGAGGCCGGAGTATCCGCCCAGGCCGTTGTATCCGCCATATCCGCCGTATCCGA
GACCGCCGTGCGCCGTCGTGTACGCGACCTTGCTCACGGCCACCGGCGAGTAACCGCTGT
AACCCAACCCGCCGTAGCCGCCGTAGCCCAAGCCGTCGTAGCCTACACCATGGCCGGCGT
AGCCCAACCCGCCGTAGCCCAAGCCGGAGAGTCCTCGTTTCTCGGACATCCTGTGCAAAT
AAAGTATGACAACCATGAAGATGCTCGCAGTGCTCTGCCTCTTCGTCCTCGGTGCACTAT
CGGCACCAGAACGTGATGGTGACCTCTACGACATGTTTGACGCAAAAATGATACTGGAGG
ATGACAAACTAAGAAGCAAGGCAATAGATTGCTTATTGGATCGGGGAGTTTGCGACGACT
ACCAACCTATTAGAGACAAAGGACCGCGTCTCATTAAGACGAGATGCGAGGATTGTACTC
CGGAGCAGAAGGCCGTGTTCGAAGAGTCTATGAAAATTCTGGAAGAAAAATTCAACAATG
ACTTCAAGGAAATTATAGCTAAATATGCTTAATTGTTTTGTGTTTTTTATGATTTGAAAT
TAAATAAAGTTAATACTTTATTTACGGAATATAAAAAAAAAAAAAAAAAAAAATCATTGT
TGCAAGGTATGCGGACGATTCAGGCAGGAAATACTTGTACTATGCAATTTATAGTACTAA
AAAAGGCTAATGGTATTCTTATTATTCAAACAAATATTTTTTCAACATTAAAAGCAATAA
TCGTAATAAGTTTCTACCTACGTTCGGTAGCTTTTGTAAGAAAACTATCATCAAAATGAA
GATAGCTGGTAAACAGGTGTCTGCTAGAATCACTTTGAATATTATATATGTGTGTCATTC
ACAAAAGTGGCTGAACATATTTCAAATTGCCTTTAAACACTTGTGTACTTTGCAACGATC
GCTTTTTTTATAGAAAGTAAACCTCAAGGGGATGATTATATTTTAGATATAAAAAAATAT
ATTTCTATTGACGTTAAAAAAAAAAAAAAAAAAAAAA

>MsexCSP8	CDS:86..574	Length:163	Frame:2
CGCACGCTAGCACGGATGACGTTCTTTTTTTAAAAATCGCGCGGGAAAGTTCCTATGCAT
ATAATTTGTGACATGTGATTTTGTTATGTTGGACACAATGAATGCAATTCGTGTTTTGGT
GTTTTGTGTGTGTATGTATGTAGTAGTTGGACAAGATATAAATCAAATGGCTAACATGCC
AAAATACGACTCAAGATACGATTATTTAGATGTAGACGCTATATTTACAAATAAAAGACT
TGTGAGGAACTATGTGGATTGTTTGATCAATGCGCAAAGGTGCTCTCCTGAAGGAAAGGC
GTTGAAAAGGATACTGCCAGAAGCGTTGAGAACGAAATGCATCCGGTGTACCGAAAGGCA
GAAGATAACCGCTGTGAAAATAATCAAGCGGTTAAAATACGAGTACCCTGAAGAGTGGGC
CAAGTTGTCCTCACGGTGGGATCCCACCGGGGACTTCACGCGGTACTTCGAAGAGTTCCT
CGCGAAGGAGAGCTTCAATACCATACCCGGTTCAGGGTCTACAGTGAACGAAGTGTCGGT
GACCACAGCGACCCCCACGCCGCTCACCAACCCG

>MsexCSP9	CDS:27..398	Length:124	Frame:3
AGAGCAAAGTCATTTTAACATAAAAGATGAAGTGGCAAATTGCAATTGCGTTGATGGTTG
TGGTAGCAGTAGTCTCATGCGATGAAAAATATACAACTAAATATGACAACATAAATTATA
AGGAAATATTGGAAAACAAGCCATTATTGCATAACTATATTAAATGTACTCTTGACAAGG
GTCGCTGTACAGCTGAAGGCAACGAACTAAAATCTAAAATTAAAGACGCCTTGCAGACTG
GTTGCATAAAATGCTCAGACAAACAAAAACAAGGTGCTAGAGATGTGATACAACACCTCG
AGAAACATGAGCCTGAATATTTTGCAGAATTGAGAGCCAAATATGACCCTAACAACGAGT
TTGAAAGTACCATGAGAGATTTCCTTGCTGGAAAAATTTGAATTCGGCAGCACATTAACA
ATTAACACTTTCGGTTATTAGGTACTTATCTTTCTGTTTCAAACTTTACAGGTTTTTTTT
TGTATTAATAAATATATTTTATTAAAAAAAAAAAAAAAAAA

>MsexCSP10	CDS:69..476	Length:136	Frame:3
AGTAAATAAATCTAATATATTGACGTTAAATTGTGATATAGCTACAAAACTTTAAAATTG
TGATCAAAATGAAGATCATTTTATGCATCGCTATAGTCATTATGCAAATATTATTAACTC
ATGCTGAAGAAAATTCCACCTACACTACAGAATATGACGGATTTGATATTAGAGAAGTTA
TGAGGAACGAACGCCTTTTGACCTCTTATGTTAACTGTTTGCTCGACAAAGGACCTTGCA
CTGCAGAAGGAAAAGAATTAAAGAAGAACCTTCCAGACGCGGCACAAAACGATTGTAAAA
AATGTACACACAGACAAAAAGAAAATGCCGATTTGATGATACAATACATGGAAGAAAATC
GTCCTGCTGACTGGAATAAACTGGAATTAAAATACGACGCAAATGAAACTTATGGCACGA
TATTACTAGATGGAGATAAGAAAGTTACAAACGGAAACCACACTAGTGCTGAAGTGTAAC
GAGATAAGGAACAACATTTGACATATAAAAGTCAGATTTAGAAATAAAATGAGCCTTATA
AAAAAAAAAAAAAAAAA

>MsexCSP11	CDS:21..380	Length:120	Frame:3
AACACATCTATTTTGTTACCATGAAGACGCTGGTTTTTTTCCTTTGCCTTGTGTTGGCGG
TGCTGGCCGACGAAAAATACGAGACGATCAACGAAGACTTTGATGTGGCCCAAGTTCTCG
AAAACGAGAGGCTTTTAAATTCGTACGCTAAATGTTTGCTCAACAAAGGCCCTTGCACGC
CCGAAGTGAAGAAAGTTAAAGATAAATTGCCCGAAGCTCTTGAGACACACTGCGCTAAGT
GCACCGACAGACAAAAGGCAATGGGCAAGCAACTGGCACAAGAGGTCCAGAAACGCTATC
CCGATCTATGGAAAGAACTCGTAGCTTTGTATGACCCTGAAGGAAAATATCAAGACGCTT
TCAAAGAATTCCTGGCGAACTAAAAATGATTAACATTAAATAAAAGTCGACTATGACACA
ATTTTTTAAAATTTATATTTACCACCAAATTTTTCTTTTTTTTTTCCAAATAAATAAACC
AAGCAATGACATTAAAAAAAAAAAAAAAAAAA

>MsexCSP12	CDS:3..161	Length:53	Frame:3
AGACGACTTGCGCCAAGTGCACCGAAAAACAGAAGGTGAACATCAGAAAAGTGATCAAAG
CGATCCAACAGAAATATCCTAAGCAATGGGAAGAGCTCGTGAAGAAAAATGATCCTTCGG
GCAAGCACCGCGCCAACTTCGACAAATTCATTCAGGGAAGTTAAGCATTCGAGTTAGAGA
CACAATTGGTTAAGTTTAAATTTAATTTTCATTTCAAGGTAAACGTGGTGGATTTCCAAT
TACACTTGATGCTTCTACGTCCTTTAAATAGTTTATGCTCTCTACATAACTAATCATAAT
ATTCTTTAGTTTTATAAATTCTGAAAACAATAAGTCTGAAATAATACTCAGTGTCCGAAA
TAGGGTTTTCAGTTTTAATTTATTCGATTGTAGTGGTTAACAGTGTTAATTGGATTACAG
ATACATTGTTGTGTTATTTATTTAAATATCATGATGTTGACTGATATTGTAATAAAAATA
TTTGATATTTTATACCAAAAAAAAAAAAAAAAA

>MperCSP1	CDS:80..364	Length:95	Frame:2
CGGCCGGGGAATTCATTTCTGAACGCCATAAGACGTTTTTCGCTTTTGAGTACAATACAT
TAAATCATAACATATCAAAATGAACACACTTCTCCTAGCAGTTGCTCTTTGCATCGCCAT
CACGATGACTGTGGTCCAGACAGCACCTGCTAAATATACTACTAAGTACGACAACGTAAA
TATCGATGACATTCTGAACAACGACCGCTTGGTCGCCAGCTACTTTAAGTGTCTGATGGA
AACCGGAAAATGTACACCAGAAGGCGAAGAAATTAAACGGTGGTTACCAGAAGCAATAGA
GAATAAATGTGAAAACTGTTCGGAAAAACAAAAAAATTGGTTCCGAAAAAAATTATTAAG
TTTCTAATTGAAAAGAAAAATGATATGTGGAAACAACTTGAACAAAAATATGACCCCCAA
GGACTCTACAAACAACGTTATTCGGAAGAGGCAAAGAAATTGAACCTTGATGTTTAAATT
AATTTAAAAATAATATAATAATTTATTGTGTTATTTATAATTAATACAAACAAGGGATTT
ATTTTTGTTATACAATGGCACGTTTCATGAATACTTCTTATTTATTCACACTTATTATAT
TATTTTATACAATATTTTATAATTTTTTTAAATGTAACATTTATTATTTATACATTTCAA
AAAAAAAATATATGAGATGATAATCNNNNNAAAAAAAAAAAAAAAAAAA

>MperCSP4	CDS:20..454	Length:145	Frame:2
CGGGGAGAAATCGCAAGCCATGGATTCACGAATTGCAGTAGTCTGTGTTGTTTTGGCAGT
GTTCGCGGTGGACCAGACGGTCGGAGCGCCGCAAAAAGATGCTGTGGCAGCAAGCGGTCC
CGCCTACACCACAAAATACGACCATATTGACATCGACCAAGTTTTGGGTTCCAAAAGATT
AGTAAACAGCTACGTTCAATGTCTGCTGGACAAGAAACCGTGCACTCCCGAAGGAGCTGA
ACTTAGAAAAATTTTACCTGATGCCTTAAAAACCCAATGTGTGAAATGCAATGCTACGCA
AAAAAATGCTGCTCTTAAAGTAGTTGACCGACTCCAGAGAGATTATGATAAAGAATGGAA
ACAGCTTCTTGACAAATGGGACCCTAAGCGTGAATATTTCCAGAAATTCCAACAATTTTT
GGCAGAAGAGAAGAAAAAAGGTGTTGTCAAATTTTAAATACAAGTACCTATAATCTTACC
AATTAGTGGTTAATAATAATTTAGTTTTACCTTAGTACATAGATTATTTATTCTTATACA
TTAGAATGCATTACCTATATACATTATGTATCAAATGTATACAAAAATAATAAAAATATC
ATTCCTTATTTAAAAAAAAAAAAAAAAAAAAAAAAAAAAAA

>MperCSP4-1	CDS:150..584	Length:145	Frame:3
GAATTCCCGGGTCGACCCACGCGTCCGCTGTTCTGTTCATTTGATTAGATCAATTAATCC
AAACAACACACCAAAAATGGCCGCTAAGATGATCATATTCGCTGCCTGTGTGGCCACCAC
ACTCGCCCAAGAGGACACAATCGCAAGCCATGGATTCACGAATTGCAGTAGTCTGTGTTG
TTTTGGCAGTGTTCGCGGTGGACCAGACGGTCGGAGCGCCGCAAAAAGATGCTGTGGCAG
CAAGCGGTCCCGCCTACACCACAAAATACGACCATATTGACATCGACCAAGTTTTGGGTT
CCAAAAGATTAGTAAACAGCTACGTTCAATGTCTGCTGGACAAGAAACCGTGCACTCCCG
AAGGAGCTGAACTTAGAAAAATTTTACCTGATGCCTTAAAAACCCAATGTGTGAAATGCA
ATGCTACGCAAAAAAATGCTGCTCTTAAAGTAGTTGACCGACTCCAGAGAGATTATGATA
AAGAATGGAAACAGCTTCTTGACAAATGGGACCCTAAGCGTGAATATTTCCAGAAATTCC
AACAATTTTTGGCAGAAGAGAAGAAAAAAGGTGTTGTCAAATTTTAAATACAAGTACCTA
TAATCTTACCAATTAGTGGTTAATAATAATTTAGTTTTACCTTAGTACATAGATTATTTA
TTCTTATACATTAGAATGCATTACCTATATACATTATGTATCAAATGTATACAAAAATAA
TAAAAATATCATTCCTTATTTATGTATGTGTTTTGTTTGTTTTTTTAAGAGCATAAAGGA
AATAATAAATATTTCGGATTATGTTTTTATTATGTTGTATTTATTTTGTATTCGTCTAAA
ACATAAAAATGAAGAATAATATATACTCAATTAACATACAGTTTTGTATTTAATTTGAAA
TAAAAGCAGTCATTTTAATTAAGATCAAAAAAAAAAAAAAAAAAAAAAAAGGCCCCCCCG
GCC

>MperCSP5	CDS:81..473	Length:131	Frame:3
GAGTATTCTCAGGTATTTCCGATTTGATCAAAACTAATTTTGGAAGAATATTTATTAGTT
AAAACTTAAAACTAACAAAAATGGCTCATCTTAACTTATTTGTCGTTTTGGTCGCTTCGC
TGGTGTGCTTCACACTGGCAGAAGAAAAGTACACAACTAAATTCGATAACTTTGACGTGG
ACAAAGTGTTGAACAATAACAGAATTTTAACCAGCTACATCAAATGCTTGCTGGACGAGG
GAAATTGCACCAACGAAGGCCGAGAATTGAGGAAAGTTTTACCAGACGCATTAAAAACTG
ACTGCAGCAAATGTACAGAAGTACAAAAAGACAGATCAGAAAAAGTGATTAAGTTTTTAA
TCAAGAACCGTTCTACTGACTTTGATCGTTTGACCGCCAAATACGACCCATCGGGCGAAT
ACAAGAAGAAGATCGAAAAATTCGACTCTGAAAAGGCTGCAGCTGCTAAACATTAATTCG
TTTCATTCTTTATTTCTTACATTTTTCCTGTGCACTTCCCGTTGTATTTGAAAAAGTACA
AAACGAATAATGTATTTCTGTCTACTTAAGGTATTTTAATATAATTTAATTATGTGCTTA
AAAAAATTAGATATAATATGTTTCTGTTAAAATAAATATTAATTATTTGTCAAAAAAAAA
AAAAAAAAAAAAAAAAAAAAAAATTTGGCCCCCCCCCCCCC

>MperCSP2	CDS:97..585	Length:163	Frame:1
CCTTCCACGCGTCCGGCTTACCAAATATCGTGTCTTCTTGCCGGTGTTCATAGGCATCAT
TTATTAGGCCCACCGGATTTCGTTTCCATTTCGACGATGACGAATAATAATATGAACAGT
CCGCGGTGCCGTCCCGAAATCTTCTCGCTGCTGGCCGTCGCGGCGATCGCCACCGTGCTC
GTCCATCAGCCATCGACCGTCCACTGCGCCGACGCCGGAGTTTATCCTCCGCAGCAACAG
CAACAGGAGGCGACAATGTTCACCGCTCCGTCGGGCTACTACGTGTCCACGTACGACCAC
ATGGACGTGGGCCGATTGCTGAGAAACAACAAGGTGGTTGCGGGCTTCGTCAAGTGTTTC
ACCAACGAAGGACCTTGCACGCCGGAAGGCAGACTAGCAAAAGCCTACCTGTTGCCCGAG
ATCATACGTACCGTGTGCGGAAAGTGCACCCCGAGGCAAAAGGACATGGCGCGGTTAGTG
ATAAGACACATTTACACGTACAGGCGAGGGGATTTCGATAAGATCATGCAGATTTACGAC
ACGGATGGCAAGAAAAACGAGATCATCGATTTCATGAACCAAAAATAGTTCAGTTATTAT
ATCAATCGGCAGCTATACCTATCTATATATACTCTCAAACGTCAAAGTTGCATGATATAA
TATTTAAAAGCGTCGCCGTATCACCACCTTCATTCATCACAACCT

>MperCSP3	CDS:84..500	Length:139	Frame:3
ACTCTGCCGCTCACACAACAGCATCACACTCCTCCACGTCGCCGACACAGGTCACCCACA
ACAACACCCGCGCCGTAGCCGCAATGAACTGCAAGGTCTTGATCGCTCTGTGCTGCGTGG
CCGTGTACGCCGCGCACGCCAGTCCCGCCGGTGCGGCCACAGCCGCCGCCGCATCCGCCG
ACGAAGAGATCAAGGATTTCCCGGCCTACATGAAGCGGTTCGATAAGCTCAACGTGGAAC
AGGTTCTGAACAACGACCGCGTCCTGGCCAGCCATCTCAAGTGTTTCCTCAACGAGGGCC
CGTGCGTCCAGCAGTCCAGGGACTTGAAGAGAGTCATCCCGGTGATCGCCAACAACGGCT
GCAACGGATGCACCGAAAGACAGATGACCACCATCAAGAAGTCGCTGAACTTCTTGAGGA
CGAAGAAGCCAGTCGAATGGGCGAGACTCGTCAAGATCTACGACCCGTCCGGCACCAAGT
TGAACAAATTCCTCGACGCGTAAACTACATAATATTGTGACAATACTATAACATAATAAT
ATATATACATAATATATTATACAGCGCGTGTGCGACGTCTGACAATAATACGTCGATCGT
GCAGATGATATTATGTTTCGCACGCGCGTTTATTAGTTTATACGTGTATACCTACACAAG
ATTTCGCTCGCTGTCGCAATGTGAAAATCGTCTATTTATAAGTTTTATATATTAATTTAT
TAAATCGATTATGCTGTTTTGAAAATTAAAAAAAAAATCTCAACCAAAAAAAAAAAAAAA
AAAAAAAAAAGGCCGCCTCGGCCCTC

>MperCSP4-2	CDS:20..454	Length:145	Frame:2
CGGGGAGTCCATCGCAGCCATGGATTCACGAATTGCAGTAGTCTGTGTTGTTTTGGCAGT
GTTCGCGGTGGACCAGACGGTCGGAGCGCCGCAAAAAGATGCTGTGGCAGCAAGCGGTCC
CGCCTACACCACAAAATACGACCATATTGACATCGACCAAGTTTTGGGTTCCAAAAGATT
AGTAAACAGCTACGTTCAATGTCTGCTGGACAAGAAACCGTGCACTCCCGAAGGAGCTGA
ACTTAGAAAAATTTTACCTGATGCCTTAAAAACCCAATGTGTGAAATGCAATGCTACGCA
AAAAAATGCTGCTCTTAAAGTAGTTGACCGACTCCAGAGAGATTATGATAAAGAATGGAA
ACAGCTTCTTGACAAATGGGACCCTAAGCGTGAATATTTCCAGAAATTCCAACAATTTTT
GGCAGAAGAGAAGAAAAAAGGTGTTGTCAAATTTTAAATACAAGTACCTATAATCTTACC
AATTAGTGGTTAATAATAATTTAGTTTTACCTTAGTACATAGATTATTTATTCTTATACA
TTAGAATGCATTACCTATATACATTATGTATCAAATGTATACAAAAATAATAAAAATATC
ATTCCTTATTTAAAAAAAAAAAAAAAAAAAAAAAAAAAAAAAAAAAAAAAAAAAAAAAAA
AANAAAAAAAANAAAAAAAAAAAAAAAAAAAAAAAAAAAAAAAAAAANAAAAAAAAAAAA
AAAA

>NgirCSP1	CDS:318..701	Length:128	Frame:3
TTTTTTTTTTATTTTTTTTATTTTTTTTTTTCGACTCTTTTTCTTTTTCTTTCTTTTTTG
TTTTTATTTTTTTTTTCTTTCTATTTTTTTCTTTTTCACTAATTAGATGACGAGGCATTT
GGCTACCTTAAGAGAGTCATAGTTACTCCCGCCGTTTACCCGCGCTTGCTTGAATTTCTT
CACGTTGACATTCAGAGCACTGGGCAGAAATCACATTGCGTCATCACCCGCGAGGGCCAT
CGCAATGCTTTGTTTTAATTAGACAGTCGGATTCCCCTAGTCCGTGCCAGTTCTGAGCTG
AGCGCTAATACTCAGCTATGAAGACTACTCTCGCTCTCGCCCTGTGCGTCGCCTTCGCCG
CTGTCTGCAGCGCCGAGGAGAAGTACACGACCAAGTTCGACAACGTCGACGTCGACCAGA
TCCTCCAGAATGAACGTCTGTTCAAGCCCTACGTCAACTGCCTGCTCAAGGACACCCAAT
GCACTCCTGACGGCAGGGAACTGAAACGTGTACTTCCCGACGCTCTGGTGACCAACTGCG
AGAAGTGCAGCGAGAAGCAGAAGGCTGGCGCCGACAAAGTCATCACTTTCATTGCTAAGA
ACAAGCCCGATATCTGGGAACAGGTGTTGGCCAAGTACGACAAGGACAACGTCTACAGGA
CCAAGTACGCCGACGAGGCCAGGAAACGCGGAATCCCCATCTAGACACACTATATCCCGC
GCTGTGAACGATATTATACGTGAAAAGCCTCCATCTCCTTTTCTTCGATAGAACACTCAA
TTATACTATAATCTATCCAGCTGCTTTATAGCTTATTTACTTATTGAATTAAATGTAAAA
TAAATTATATTCTCCCGCGCTTCTCGTTAAGCGTCTTGTACTTTTTGTTACTGTGTGAAA
ATAATAGCTGTTACAAAAAAAAAAAAAATAAATAAATAAATAAATCAAAAAAAAAAAAAT
CAAAGATTAGAAAAAAAAAAAAAAAAAAATAAATCTTCTTACGAGTTATTCAAGTAATTG
A

>NgirCSP2	CDS:495..863	Length:123	Frame:3
AGTTTTTTTTTTTTTTTTTTTCCAATAATTTTATTCATGAATTTAATAATTATTATTTAT
ATTAAGTCCTTTCGTACAAAAATATATTTAATATTATAAAGATAGAAACCGATCTGGCTT
ACACCGATCTAAACTCAAATCATGTAAAATTTTAATAGTCGAACAGACTAAATTTTATTA
TTATCTACAATAATAATTAATTTTAATTCAACATCGAGGTCGCAAAAATTTTTATCAATA
TGAACTCTTTAAAAATTTAACGCTGTTATCCCTAAGGTAATTTATTTAAATTCAATAATA
TTGGTTACATAATTCTAATATATTAGAAAAAAAATTATAAAAATTAATTAAATTTTATTA
TCCCCCCAATATAATTATTATAATAATATAAATTATTTAAATTTAATAATATTAATTAAT
ATAATAATAAAATGTTCTCGGTCGCGTCCGTTTTATACAGCCTCTCTCTACGTTAAATAG
AACACTTTGAGAAGATGAAGGTCTGCACGTTCGTCCTGTGCTGCGCAGCTCTGCTGCTGG
TCGTCAATGCCGCCGAGTACACCAGCAGGTACGACGGTGTCGATGTCGACAGGATTCTCC
AGAACGGACGCGTGCTTGGCAACTACATCAAGTGCATGCTCGACGAGGGATCATGCACTG
CCGAGGGCCGTGAACTCAAGAAAACTCTTCCCGACGCGCTGGCCACCGGCTGCCAGAAAT
GCAACCAGAAGCAGAAGGAGACCGCCGAGAAGGTGATCAATCATCTGATGAACAAGCGAC
CTGCTGACTGGGACCGACTTATCAAGAAGTACGATCCCAAGGGCGAATTCAAGAAGCGCT
TCGAGGCGACGGGAAAGAAGTTCTAAATTAAAACGAGTCATCTAAGCTTATGAGATTTAC
ACATGTATTTCCTCTTGTCGTTGCGAGAAACATTCTAAGTTTCTCACTTGTTTTTATACA
GAAATGACGTTTTATTTGTAGTTGAAATTCATCAAAAATTTGTTTCATAGCTTATCTATT
TGACGTGAATATCTGTCTTGAACATCGCGTTCACAATCAAGTTTAAAAAAAATCTTGTAG
TTCGTGATTCATAACTAATGGCTTATACTCTTGCACTCAACACTCATTGAAGTATTCATT
CTACACGTCGTTTTTTGACTAGGGACCCAAGCTGAAACAATAAAAAAAATGGATAAACTT
TAGATGGCTAAACTTACAATAAAAATAAAGACTGCTGAATTATTGTTACTCCAAATAAAT
AAATATTGTAATAAATAAGTTAATAATAAATTAATGAATAAAAAGCTAAAAAAAAAAAAA
AAAAAAAAAAAAAAAACCAGCTGCGCAAGTTCTGCAAGGAACACAACATCGTGATGACAG
CTTACGCACCTTTAGGCTCGCACAGCGCGCGTCTCAACTTGCATCGAGGTACCCCAAAAG
AACTACCAGCGTTGGTTGAGCTGCCGCTGATCAAGTCGCTCGCGGCAAAATACAACAAAT
CACCCGGACAGATACTTTTGAGACACACGATTCAAGAAGGCCTTGTCGCTATCCCCAAGA
GCTCGAACGCCCAGAGGCAAAAGTCAAACATCGACATTTTCGATTTCAAGCTCACCGACG
AGGAGGTGAAGAAAATCGATGCTTTGGACAAGGGCGAGAAGGGTCGTGTTTTCGATTTTC
TCGCTTTTTACAAAGACCTCGATAAAAATCCCGAGTACCCATGGCACGGCCAGTAATCAC
GCTGCACGAACACTCCAGCAGCGCAAACATGAAGAAAATACACATGTACAAAACGTGCAT
GTATCGAAATTATTGAGTAATTTTTAATTTTATAGACTCATTTTCCTGATAATGTATAGT
TCAAGTTTTAGTTTAATTGGAGAGTCAATAAAAATTTGTGTTCCATGACACATCAAGAAA
AAAAAAAAAAAAAAAAAAAAAACTCGAGGGGGT

>NgirCSP3	CDS:39..584	Length:182	Frame:3
AGACTGTATACGCACTCACGAACGAACGGGCGCGCGCGATGGACAAGCGGATGTGCTGGC
TGGCGCTGTGCTGGCTTCTCGGCTGTCGCGACAATAAGCGCGACACCAAGATCCACGCCG
GTGGTGTCAATAGCCTCACCGGTTCGGTTACCGATCTCACCAACAGCCACGGCTATCCCT
GGCCCAAGCCCAACACCTACATAACCAGATGGGACAAGGTCAATCTCGACGAGATACTCG
ACAGCAAGAGGCTGCTGCAGCACTACTTCAATTGCCTCATATCCAAGGGACCCTGCCCGC
CCGATGGTCTTGAGTTGAAACGTAATCTTCCCGAGGCGTTGGCGAACGCCTGCGCGAAGT
GCTCCAAGAGCCAGATCGAGGGCGCTGTCAAAGTTATTCGCTACCTCAGAGAATTCGAGC
CGGTCAAGTTCGAGATCCTAGCCAACAAGTACGACCCGCAGGGTATCTACCGGAAAAAGT
ACTTCGAGGCGTCGCCCGAAGAGATGAACAACAGCCTGAACAACGATCAGCAGTCCATCG
ATAATCGTCGCCGACGACGACGTCGACGAAAGCGTTTAGCTCGTTGACGTGGCGCGACAA
CGCGTTCCTTTATTATGCAAATCTGTTGGGATTCGAGGCTGCGGTGCGTTCGATCGCGTG
TCTGCAGTCCGAACTCGTGTTTTATTTATGCTAGTTATTTATTACATGCCATTAGTCGAT
AAGTGTTGTTATTATTATTATTATTATTATTATTATTATTATCATTTTTATCACGACGAT
TGTATTGTTAGTTGACGAGCTGAACGCGCTATTTTTATACACGAAAGATGATATTGAAAG
TGCGAATAAACGAATAATATGCTTTCTCTTCTAAAGAAAAACTTAATGTTAGAATCAGCA
AGGATGGCGGTGTGCAAAATT

>NgirCSP4	CDS:49..462	Length:138	Frame:1
TCGAGACTAGGTCGAATCGTGTAGGCATACCGAGAGCAGCCGAGAACAATGTCGAAGTAC
GGAGTTTACCTGACTGTGTTGGCGGCCTTGTTGATGGTCAGCGTAACTCGAGCGCAAGAG
AAGAAAGAGGAGATCGGGGACCATTATCCCAAGGCGTGGCTTGAAATAGACTTCAAACCG
ATCGTGGACAACGACAGGCTCTTCAAGAAGTACAAGGAGTGCTTGCTAGCCGATAAGCTC
GCTGGATGCCCTCGAGACGTAACTCAGTTCAAGAAATTGATTCCTGAAATAATCGAGACC
GAGTGCGCTAAATGCCTGCCGGAGCACATAGCGAAGTTTAAGGAAGGCTTAGAATATATA
TGCCAGAAGAGAAGAGCTGACTACGAAGAGGTACGCAAAATAAGAGACCCGAGCGGAGCG
CTTCGAAGAAAGTTCGAGGAGAAGTTTGGCAGTATCAATTGCTGATTCTCAAACTATACC
AAAACAACAGCTGGACTATAGTCGAATCAATAATTGTCATACCGACTGATGAATATACTA
CGATCGATTAGTAATTATACGCCTGTAGAAGAGTCAAAGATATATATTTAGGTGATGCAA
ATGAGAATCGTTATTATGGTTTCATAGAAAATAAAAATAATTTTGCACTGTCATAGAAAA
AAAAAAAAGGGGG

>NgirCSP5	CDS:32..430	Length:133	Frame:2
GTTGCAGCGCGAGAACTAGTCCCTCGCAGTCATGGTGGCTCGTAGTTTGAGCTTCGTCGC
GCTTCTCGTCGTGTGTCTCGTGGCCGCCGCCGTCGCCGAGGAAGAGGAGACCTACACCGA
CAAGTACGACCACCTGGACGTCGACGCCGTTCTGGCAAATGATCGACTTCGCACTCAGTA
CTACAAGTGCATACTCGATACCGGACCGTGCGTCACTCCCGATGCCATCTTCTTCAAAGA
CAAGATCCCGGAAGTCATTGTGACGAAATGCCGCAAGTGCACAGCTAGGCAGAAGGAAGC
CTTCGCGAAGGTCGTCGAATGGTTCGCCAGCAACGACCCTCCGGCTTGGGACGCCGTCAT
CCGAAAAGCAGTGAACGAATTTCAGATGAAAGGAGCAATTCGGAGGCAGCAAACTACCCC
GCGCGCTGAATGAGCGATTGAACGTCGAAGTCTCTAACCCAACAATCGTACCGTCAGTGA
TAGGAAGCTTTGTAGTACGAAATAAAATAGTTGTTGTTATTTTCATTGTAAAA

>NgirCSP6	CDS:31..384	Length:118	Frame:1
GTGAGATCAAGGAAGAGCTAGACGCGCACCATGTCGAAGAGCTTGGCTATCGTTTTGGCG
CTTTGCGCTTTCGCGGCTTGCGCCACCGCAGAGGAGGTCTACTCGGACAAGTACGACTAC
GTCGACGTGGTGTCCATCCTGTCCAACGACAGGATCAGGACTCAGTATTACGATTGCTTC
ATGGATTTCGCACCCTGCCTCACACCTGACGCCAAGTTCTTCAAAGAAAAGTTCCCCGAA
GCCATTGTGACCAAGTGCAGAAAGTGCACCCAAAAGCAAAAGGACAGCTTTGAGAAGATA
GTCCTGTACTACACGGAGAAGCAGCCCGAGCAGTGGAAGATGCTTCTCGCCAAGGCCATC
GCCAACTCGCAGAAGAAGAAGAACTAAGCTTCACCAAAGTCTAGGTATTACACGTACGCG
CCTAGCCGAACTTGGTGCCGACGATCTGAGCGAAGGATTCGACGGGAGGAACATCTCGTC
GCCAAATTATGATAATACACCGCGCATAAGATCACAATCTTAAAATAGTCGTTATGTCAT
GGAAGGACGATTGTACATAAAATAATGCACGGTGATCGCGCTTCCATTAATTATTCATGC
GGCGAAGCAAACGAAGATGATACTCGCCCGGCTCGGCCTAAGATAGCGTGTACGTATAAA
GACTTTTTCGCGTTCGGAGAGTCCGCGATGTTTTAGCTCTTAATCTTGCGCGCCGGCTTA
AGGTTTTTCGCTTGTGCGCGCGGGAATGAGAAATAGATGTAGTAGAGATGTAATTATGTA
TTTTGTACGAGAGCTTGCGCGGGATCTCAGATTATGTGTTGAATGTTTCTGTTTTCAT

>NgirCSP7	CDS:74..457	Length:128	Frame:2
CTCGAGCTAGTCCTTCGGAGCGCAGTGAACGCGAACGCAAGATTCCAACGACTAGGACGA
GCCGTATCGAAGCATGACATCCACGAAGCGGATAGTGATCCTAGCGGCCGGCGTCTTCCT
CGTACTCGCGCTCGTTCAGCCCAGCACCGCGAGCGATCAAAAGTACTCGGACCAGTACGA
CGACCTCGACGTCGAGGCGATCCTGAAGAACGACGAGGAGCGCGAGCGCTATTACGCCTG
CTTCATGGACACCGGACCCTGTCACACCGAGGCTGCCATCTTCTTCAAGAGCAAGGCACC
CGAGGCTGTGGTGACGTCCTGCAAGTACTGCACGGACAAGCAGATAGAGATGTTCGAGAA
GATCGTTAGCTGGTTTGTTGATAACAAGCCGACAGAATGGAACGCTCTGATCGAAAAGAC
TATCAATGATGCGAGAGCAAAGGGTATCCCGATGCCATAACCCGAGCGAACGCTGTATTC
GCTGTTGTAATATTAAGTACGCTGTAATGATCGATGCTTTAGTAAGTTAAGTCCCTATTT
TGTAAACTTTCTGTCGGCTACCCACATATACACTTACACGTTGTATCAATTATATTATCA
ATAAATAAGAAAAATGAACCGCACGACGGTGATGAT

>NgirCSP1-1	CDS:315..698	Length:128	Frame:3
CCCCCTTTTTTTTCTGTTATTCACAACTGCAGTATATTTCAATAGCTTATAAAAGATTGG
CAACATGCTGATAAATTCATATACAACATAATAGTTAATATTTTACAATTTTTACATTTA
TTGTTTCTTGTTAATAACAAGGGGACCTAGATTATCACCACACTCTTTGTTATGACGACC
ATGAGCTCCATCACAGTAAGGCCAATTTTCACTCCTCCAGCAGCGACAGAAGGCTACCTT
CTCAGTAATATCTTCTATATCCACAGAATCAACAACTTTGTTGCAGTCCTTCTTTATTTT
ATGGTTCCTCAGCTATGAAGACTACTCTCGCTCTCGCCCTGTGCGTCGCCTTCGCCGCTG
TCTGCAGCGCCGAGGAGAAGTACACGACCAAGTTCGACAACGTCGACGTCGACCAGATCC
TCCAGAATGAACGTCTGTTCAAGCCCTACGTCAACTGCCTGCTCAAGGACACCCAATGCA
CTCCTGACGGCAGGGAACTGAAACGTGTACTTCCCGACGCTCTGGTGACCAACTGCGAGA
AGTGCAGCGAGAAGCAGAAGGCTGGCGCCGACAAAGTCATCACTTTCATTGCTAAGAACA
AGCCCGATATCTGGGAACAGGTGTTGGCCAAGTACGACAAGGACAACGTCTACAGGACCA
AGTACGCCGACGAGGCCAGGAAACGCGGAATCCCCATCTAGACACACTATATCCCGCGCT
GTGAACGATATTATACGTGAAAAGCCTCCATCTCCTTTTTCTCGATAGAACACTCAATTA
TACTATAATCTATCCAGCTGCTTTATAACTTATTTACTTATTTGAATAAAATGTAAAATA
AATTATATTTCTC
>NgirCSP8	CDS:585..490	Length:38	Frame:-1
GCCGTTGACNGNCCNCCTCGAGTTTTTTTTTTTTTTTTTTTTTTTAGCTTTTTATTCATT
AATTTATTATTAACTTATTTATTACAATATTTATTTATTTGGAGTAACAATAATTCAGCA
GTCTTTATTTTTATTGTAAGTTTAGCCATCTAAAGTTTATCCATTTTTTTTATTGTTTCA
GCTTGGGTCCCTAGTCAAAAAACGACGTGTAAAATGAATACTTCAATGAGTGTTGAGTGC
AAGAGTATAAGCCATTAGTTATGAATCACGAACTACAAGATTTTTTTTAAACTTGATTGT
GAACGCGATGTTCAAGACAGATATTCACGTCAAATAAATAAGCTATGAAACAAATTTTTG
ATGAATTTCAACTACAAATAAAACGTCATTTCTGTATAAAAACAAGTGAGAAACTTAAAA
TGTTTCTCGCAACGACAAGAGGAAATACATGTGTAAATCTCATAAGCTTAAATGACTCGT
TTTAATTTAAAACTTCTTTCCCGTCGCCTCGAAGCGCTTCTTGAATTCGCCCTTGGGATC
GTACTTCTTGATAAGTCGGTCCCAGTCAGCAGGTCGCTTGTTCATCAGATGATTGATCCT
CAATCATGGCGGTGGGTAAAAATAAGGGGCTTTCGAAAGGAGGTAAAAAGGGAGTTAAGA
AGAAGATTGTTGATCCTTTCACACGTAAGGACTGGTACGATGTTAAGGCACCGTCAGTTT
TCACCCTCCGACAGGTCGGAAAAACCTTGG
>NvitCSP1	CDS:67..435	Length:123	Frame:1
GGCCCCCTCTCGGTCGCGTCCGTTTTATACAGCCACTCTCTACGTTAAATAGAACACTTT
GAGAAGATGAAGGTCTGCGCGTTCGTCCTGTGCTGCGCAGCTCTGCTGCTGGTCGTCGAT
GCCGCCGAGTACACCAGCAGATACGACGGTGTCGATGTCGACAGGATTCTCCAGAACGGA
CGCGTGCTTGGCAACTACATCAAGTGCATGCTCGACGAGGGATCCTGCACTGCCGAGGGC
CGTGAACTCAAGAAAACTCTTCCCGACGCGCTGGCCACCGGCTGCCAGAAATGCAACCAG
AAGCAGAAAGAGACCGCCGAGAAGGTGATCAATCATCTGATGAACAAGCGACCTGCTGAC
TGGGACCGACTTATCAAGAAGTATGATCCCAAGGGCGAATTCAAGAAGCGTTTCGAGGCG
ACGGGAAAGAAGTTCTAAATTAAAACGAGTCATCTAAGCTTATGAGATTTACACATGTAT
TTCCTCTTGTCGTTGCGAGAAACATTCTAAGTTTCTCACTTGTTTTTATACAGAAATGAC
GTTTTATTTGTAGTTGAAATTCATCAAAAATTTGTTTCATAGCTTATCTATTTGACGTGA
ATATCTGTCTTGAACATCGCGTTCACAATCAAGTTTAAAAAAAATCTTGTAGTTCGTGAT
TCATAACTAATGGCTTATACTCTTGCACTCAACACTCATTGAAGTATTCATTCTACACGT
CGTTTTTTGACTAGGGACCCAAGCTGAAACAATAAAAAAAAAATGGATAAACTTTAGATG
GCTAAACTTACAATAAAAATAAAGACTGCTGAATTATTGTTACTCCAAATAAATAAATAT
TGTAATAAATAAGTTAATAATAAATAAATGAATAAAAAGCTAAAAAAAAAAAAAAAAAAC
TCGANGGGGCCCCGCGCC

>NvitCSP2	CDS:772..605	Length:56	Frame:-2
CTGCACATTATACTTATTATAGTTTTATTTAAATAACATGTGTACGTTTTCCTCGTCTCG
TCGGGCACTCGAAACAAACAAGAGTATGAAACGCATATAAACTTGAAACAAAAACAGAGA
TGCGTCGCCGTGGACAGCTGGACGAAACAAACAATAAATGAAAACAGAAACATTCAACAC
ATAATCTGAGATTCCGCGCAAGCTCTCGTACAAAATACATAATTACATCTCTACTACATC
TATTTCTCATTCCCGCGCGCACAAGCGTAAAAGCTTAAGCCGGCGCGCAAGATTAAGAGC
TAAAACATCGCGGACTCTCCGAACGCGAAAAAGTCCTTATACGTATACGCTATCTTAGGC
CGAGCCGGGCGAGTATCATCTTCGTTTGCTTCGCCGCATGAATAATTAATCGATCACCGT
GCGTTATTTTATGTACAATCGTCCTTCCATGACATAACGACTATTTTAAGATTGTGATCT
TATGCGCGGTGTATTATCATAATTTGGCGACGAGATGTTCCTCCCGTCGAATCCTTCGCT
CAGATCGTCGGCACCAAGTTCGGCTAGGCGCGTACGTGTAATACCTAGACTTTGGTGAAG
CTTAGTTCTTCTTCTTCTGCGAGTTGGCGATGGCCTTGGCGAGAAGCATCTTCCACTGCT
CGGGCTGCTTCTCCGTGTAGTATAGGACTATCTTCTCAAAGCTGTCCTTTTGCTTTTGGG
TGCACTTTCTGCACTTGGTCACAATGGCTTCGGGGAACTTTTCTATGAAGAACTAGGCG

>NlugCSP1	CDS:158..550	Length:131	Frame:2
CGAAAGCTAAGCTTTCACATCTGATAACGCCATTGACTTCACTTTCAACCTTTGCAATGA
TTCGTCATCAGCATATCCATTTGATTGTTCTTGGTTCAAGTTTCCTTCAGGACTAGATTC
TTCTTCCTTTTTCGATCAGATCGCAGCATCCTCCGCCATGTTCAAGAACGTCCTCCTCGT
CTGCCTGCTGGTGGCTGTGGTCAGCGCCAAGCCCAAGCCAGCTGAGAAGAAGCAGTACAC
CACCAAGTACGACAACATCGACCTCGACGAGATCCTCAACAACCAGAGGCTGTTCGACAA
CTACTACAAGTGTCTGCTGGGAGGCAAGTGCACCCCTGACGGCCAGGAGTTGAGAGAGGC
TCTCCCCGACGCTCTGGCCACCGCCTGCTCGAAATGCACAGAGAAGCAGCGCGTAGGAAC
CGAGAAGGTGATCAAATATCTGATCGAGAAGAAGCCAACCGAATACAGCGAGCTGGAGAA
GAAGTACGACCCCCAGGGCAACTACAAGCGCAAATACCAGGCTGAAGCCGCCAAGCGAGG
CATCAAGGTCTAATTCGTCAACCTTAAGGTCCGACCCGTCCTTGAAGGTCTTCCTTCGTC
CTCATCATCACCACCACCTCATCATTACAGCCTGTGATCGCATCCGCAAGGATGAAAGTC
TGAAGTTTTCCACTTTCTACTCAATTGTTTAAATTAAATTACACTATTTAATTCGTTACC

>NlugCSP2	CDS:172..387	Length:72	Frame:1
TGCCCGTGACACTGGTGTTGATGTTGGCCGTCTTCTCGGTCGACTGCGGCAAACTCTACA
AAGACAGATACACGACCAAGTTCGACAAAATCGATTTGGATGAGGCGCTCAACAATCAGC
GGCTCTTCGAGAGCTATCTCAAGTGTCTGATGGGGGACAAGTGTTCGCCTGATGGCATAC
GAGCTTCGAGAGGCGCTGCCAGATGCCCTTGCAACGGCGTGCGCCAAGTGCAGCGAAGCT
CAGAAGGCCGGCACCGAGAAGGTGATCAGATTCCTGATCGAGAAGCGACCCAAAGAGTAC
GCTCTGCTCGAGAAGAAGTACGACCCCGAAGGCATCTACAGGGACAAGTACAAGCCCATC
GCCGAGATGAAAGGCATCAAGCTTGACTGAACACTGGACCGACTTTAAAACGAAAGTTCT
TATTCATTCACTGGAAACACATCAATATTACACTCGTTATGGATATTCAATTTCCATTTC
AAAAGAAGTAGAACATTTTTATGAAAATTCAAATCCAATTTGAGAAAGTTTCAACAAAAT
TTCGAAATTTAGTTGAATCAAAATGATATTTACAGATTCCAGATACGTTTGAAAATACTA
AAATTACAGTACGAACAAAACTACAAAGAAATTCAATAAAATGAAAAATTATGAAATCCA
AAGAATTAACACATATATTCAAATTATTATTCAAAGAGTTCAGGGTGTCTCATCAGTAAT
CTTGAGTAATCAAAATCAAACATTCTTCATTGAGGATCAAAGGAAACTTCACCTTTT

>NlugCSP3	CDS:233..619	Length:129	Frame:2
TGAATAATCTATTGTAGTGACGTTTGATGAAATTTGCTAAGACAAAAGCGGAAAAGGGAC
ATAAAAGTCAAACATAAATTAAGTAACTTACCGTTCATATCAGTGAATTTTCTTTAAATT
CTTTGCCCACCAGTTTCCATCATTAGTTGTTGCCCAGCTGATTTGTGGTTTGTGTCGTTA
GTCTTGTTACTAGTCTCTTGACTTGAAACTCTTGTCAAATTTGTATTTTATCATGAAGTT
CCTGTGTGTCACAATTTTTGAATGTGCTTTGATTGTGGTCGCGTTTGGAATGCCTCAGGA
CACAACTTATCCAACTACATACGACGATGTCAACGTAGATGACATTTTACATAATGATAG
ACTTTTCAACAGATACTTCACCTGTCTCACTAAGAAAGAAGGATGCACTCCTGAAGGAAA
ATTGCTGGCTGCAACAATACCGGACGCCCTAGCCACTACTTGCGCGAAATGCAGCGCCAA
ACAGAAAACAGCAGCGGAAAAGGTGATCAAGTACCTTTACTTCAACAAGCGAGACAAGTT
CGACGAGCTAGCCAAGATCTACGACCCGGAAAGCAACTACTTGAACAAGTACCTTGTAGA
CGGCTTCCCAGCCAAGGTCTAGTGCAAAAACAACCACTAAAAATCCTTTCCTATTCAGGT
CCAACAGACCAATGACCAAATTTGACCAGTAACAACTTCGCCCGAATTCCGAAACAATAA
TATGAATCTAGTGTTTATAAGTAAGTGCAGCAGCTACTCATTTTAGAAGAGTCTATCAGC
AAGAATCAATCAGTCATACTTCAGGCTTATCAGTGTAATTTAATCACTCCGTAAAATGAA
CTTGTATAATGTGCTAACTGTGTTCATTTTATTGGCTGTGTTCACTTCATAGTAGGATTC
AATTATATTGACTTCTGATAATGTTGTGCATTACCTGTTGAGTACTCTTGTTTCGGTAGT
GTTGTCATATGAAATATGACTTATATGCTACTTGTTGTGTTGGAAATATGGCTAACTAAA
ACTCAAGAATCGTTGTGTATTATGATAATATATAGTATCTTATCATAGTACCTTATCGAG
TACATTTATCTCACGATTCTACCATCAGAGGACATACTTTTTCCACTACTTTAGCCACTC
AATCACAATCACTCATAAATAATATGAGAATATTAAGTCACGTACGGTAATCATTTGTTA
TTCCAAT

>NlugCSP4	CDS:34..546	Length:171	Frame:1
TGAGCCGGCCAAGCGTCGCCATGCGAGCGTTCGATGTTTCTGATCGCAGTTTGGGCGCTC
AGCCCCCGGCGCCTCCCTTGGGGTCTCCCCTGGGGTGGTCTAGCGGGGGTGGCCGCCCAG
CAGCAGGCCAAGAACACGCGCTACACCACCCGGTTCGATTCCATTGACGTTGAAGTCATC
CTCAAGAACGAGCGCATCTTCAGGCGATACATGGACTGTCTACTCGATAAGGGTCGCTGT
ACGCCTGAGGCCAGGGAACTCAAAAGATTGTTACCAGAAGCGCTGAAAACGGAGTGTCTG
AAGTGCAGCGAGGTGCAGAGGCGGCAGGGAGCCAAAGTGATGGCGTTCATCATCAAGAAC
AAGCGGCCCTCCTGGGAGCTTCTGCTCGCTAAGTACGATCCTCAGGGCATTTTCCGCGCA
AAGTACATGTATAACGAGAACAACATTGAAGCTGTGCTCAAGCAACTCGAGAGAGAGCAG
CAGGGAATCTATGGAACCTACTCGAGCACAAATAGTACTACCAGCTCCAACTCAACTTCA
ATACGATAATAATGGCTGAAAACTGTTCTCACAGTACTGAACTTCCCATATTCCCATTCA
TCAGAACTGTTTCAGCAGAAAACTGTTTACAGTACACAGTACATAATCTGTTCAACAGTA
CTGTTCTGTTCACATCACTGTACTGAATAACTGTTCACAGATGAAAACTGTTTAAAAAAC
GAATAAAATAATAGGCTACACTTATTTATCTTGAAAAATGTAACTTAATTCATTTTCTTG
CCATTGTATTGAACATCTGTACCCTATTCTTACCTTTTTCAATAGTCAATCAATAATATT
TTATTAAAACTTACTTTTATTAAAACAGTACTTTTAAATGATTTCATTAATATTTCACTC
ATGTATGTACTCTATGGAAATTTATTTGTAAATAAATTCATAAAAGAACAGTATTTAATT
AGTATAGTATAGTATTGAGTTTTGTAGTAGAGAAAAATCCTGACTGATGACCTTAAGAGT
CTCTAGCTTCATTTGTTGTTATTATAAATAGTATTTATTATCGGATCTATTTTTTTATTA
TATTTAGGCTAATAATATAAAATTATGTAAAGGATGAATTTAGACTCTATT

>NlugCSP5	CDS:32..397	Length:122	Frame:2
TGAGAGTAAGTTTGGTTTCGATTGCAGCAAGATGAGGTGCCTTCTGCTGGTTGCAGTCGT
CTGTGCGGCGCTGGTCGCTGTCTGTCACGCCCAGGACAGCAAGTACACGTCCAAGTACGA
CAACATCGACATCGACAAGATTCTCAAGAACGACCGCGTCCTGTCGCAGTACATCAAGTG
TCTCATGGGCGAGGGCTCCTGCACTCAGGAAGGACGAGAACTCAAAAGACTGCTGCCTGA
TGCAATCCAGTCCAACTGCTCAAAATGCAGTGAGAAACAGAGAAGTGCTTCAGTTAAAGT
GATGCGACATCTTCGTCAAAGTAGGGAGCGCGACTGGAACAGACTCCTCGACAAGTACGA
CCCACAGGGAGACAAGAGGAAGAACTTGAAACTTGACTGAACACTTTCAAGCAAACTACT
TTTGTAAAAAATGCAAACTAGAACAAATAATTTTGCTCTATGTGAAGACAAACAAATAAT
GCTCTCTGTGTTTCAACCTGCGTTGTTTCATTCCTATACTTTTATATTAATTCCTCTTTA
TTACAAATCACAAAAGTAATACAGGAATTAATTCATGACAGTCGAATAAAGTACTGTGTA
CCTACTTACTGTAGATGTTCTGAATATTCTCGTAAGTTCTTGAACTGAGAATCATTTCAA
TCAATTTAGACTGCAAATGTTTGATCATTGTTATTTTTATTACAAATAAAGGATTTTTTT
GC

>NlugCSP6	CDS:51..428	Length:126	Frame:3
CGACCGTACCTCAGATAACTCAGTATCGCGTTCAATCAACCAGCTACAAGATGTTGTGGG
CTGCAAGGTTCATTGTCCTCCCTCTCCTATTCTGCGTTCTCCAGGTTTGGTCCGCCCCAG
CTGATGAAAAATACACTGACATCGACTTTGACTCGATCCTGGCCAACAGGAGAGTGCTGT
CTTCCTACGTCAAATGCCTCACCGATAAGGGACCTTGCACACCTCAGGGAAAAGAACTGA
AGAAAATTGTTCCAGAAGTGATCCAAACTTCATGCACCAAATGCAGTCCCCAACAGAAGA
AGGTTGTACGCAATGTGATCACCACAATGCAGAGCAAATACAAGGACCAGTGGGACCTCG
TCGTCAACAAGTATGACCCAAAGAAGCAGAGGTCTGGAGAACTCAAGGCTTTCCTTTCCG
GCACCGACTAAACTAATTTGCAACTTGACTCTCATTGAATGACAGTCAAGTTTTGCAATA
TTGACCTCCATGTGAATCTTTTACTGTGTTCTAAGACAAATTGAAATTCGGCGAAAAAGC
AAACTCCATTCAATATCATGATAAATTTGATAGAAAAACTGTAGTTGTATTTTAGCATGT
GATCTTTTCAACTTGATCAATCACTCGATGTATCTGACGTAAATTTAGAAATATGTAGAA
CAAAAAGCAAGTTTCCTCAGTGATGAATTATTGTCTTAAAATTAGTATGTGATCACTTTA
TTTTATGTATCTAGGCTGTTAATGATAAGTTTCATCCTCATTAAGTTATTGATCTTAAGT
TATTGATTATTTAATTTTCCTTTTTTGGAATAAATATTATTTGAAACATAAAAAAAAAAT
AAAAAAATAAAAAATT

>NlugCSP7	CDS:127..537	Length:137	Frame:1
GATTGGAAGAGTCATTCTGCTGCTAACTACAACTCAATTCGAATCCATCTCCTGTTCGTG
TTCCGTCACATGATATTTCTGAATAATTCACCTATTTGATAGAGAAGTTGAGACAACATT
TCAAAAATGATTCAAAGTACGCAAACATTCATTTCGATAGCACTACTTCTGTTCATACAG
ATAGCCATTTTGTCAATGGCGTCGGCTAGCAGTGGTACTACGAGCACAACGTCAGCACCG
AAAACTGCTGAATCAGCATCAGCCAAGTCGAGTAGCAAAGATGAGATTCCCGACCAGACG
TTCGACAGATACATAAACAACGAGAGATACATGCTGATGCAGTACGAGTGCCTTATGGGA
AATAAGCCCTGCGACCATGTTGGACGCAAATTGAAGGCCGCTGTACCGCTGGTGGTGAGA
GGTCTAGGATGTCCCAAATGTTCACAACGGGAGGAAGATCAGATGAAAAGAATAGTGTCA
CACGTTCAGCGATCTTATCCGGACAAGTGGCAGAAACTAATCAAGAAATATGGAAACTGA
TTCTGATTGAGAGTGTACGACACTCTTCTACTTCACAATAGTGATACCCTTGTACTTTAC
AATAGTAATACAATATTGTACTTCACAATATTGAATATTGTACTCTTGTACTTTACATAC
ACTTGTACTAGTGATACAAAATTGTACTTTACAATAGTGATACTCTTGAACTTTGCATAC
TCTTGTACTTTACAATATTAATAATCTCGTACTTTACAAATAATTGTGAGACTCTTGCAC
TTTACAATAGTGGACTCTTGTAGACTACTTTACAATAGGGATACTCTTGTACTTTACAAT
AGGGATACTCTTGTACTTTACAAAATAAATAATCTTGTACTTTACAATATTGTGAGACTC
TTGCACTTTACAATAGTGTACTCTTGTGGACTACTTTACAATAGTGATACTCTTGTACTT
TACAATAGTGATACTCTTGAACTTTACATACTCTTGTACTTTACAATATTAATAATCTTG
TACTTTACAATATTGTGAGACTCTTGCTTTACAATAGTGTACTCTTGTAGACTACTTTGC
AATAGTGATATTCTTGAACTTTACATACTCTTGTACTTTACAATAGTAATAATCTTGTAC
TTTACAAGAGTGAATGTATTTTTCGAGTGTGAAGAACTGCTCATCACAACTGATCTCCTT
GTATGAAGCATCATGAATCATTATCATTAATCCAATCATTTATATAAGAGCAAAATGTAT
GTGACATTTATTATCATCAGAGAAGATCGATACTCTAAAGAGTATCTGCTGGAGTGACGT
TCGGTTGCAGAGCAGAGCGACAGTCTGTACGCAGCTTTATAAGGGTATTTGATTAACATT
GGTCCATTTATAACGGNCTATTTAATTAGCATTGG

>NlugCSP8	CDS:89..475	Length:129	Frame:2
CTTCACATGTCTCTGGGTAGATCAGTTGCAATCTTGTGAGAATTCTTCACTCATCTAATC
GTTATCAGTTGGAAAACTTAGTTGAAAAATGTCGTCGACTATGTTGGTTTTTGTGGCGGT
TTTGTGCTTTTCGGCAGTGCTGGCTAAGCCTGCCGATAAGTACACGACCAAGTACGACAA
CATCGACCTGGATGAAGTGCTCAGCAACCAGCGTCTGTTCGACAGCTACTTCAAGTGCCT
GATGGGTGGCAAGTGCACTCCCGACGGACAGGAGCTCAGAGATGCCCTTCCCGACGCCCT
CGCTACCGCGTGTGAGAAATGCAGCGAGAAGCAGAAAGAAGGCACTGAGAAGGTGATGAA
GTTCCTAATCGAGAAGAAGCCGACCGAGTTCGCTGAGCTGGAGAAGAAGTACGATCCTCA
GGGCACCTACAGACAGAAGTACAAGGCTGAAGCTGACAAGAGAGGCTACAGCGTCTAGGC
TACAACTCTCCTCAACCTTACTCGATAATATTTGCTCAAAACTCCTCACGTTTACCACTA
GAAGTTAATAAACTTCCCAACCAATCAAATCGAGGAATCAAAATTCACCTCTCTAAATCA
AAAATATTCAGATTCATGTAGCCTATACATAAATTGTGAATCAATTATCTTCGGATCTTT
GTGTAACTTTAATACTCGCTAATAAGATTACCATCCTGACAAATAAACAATTTGTTCTTC

>NlugCSP9	CDS:84..650	Length:189	Frame:3
TTCCCGCCATAAAAGCGCGCCGCACACGCCGCTTCCGACTAATCGTGAGTTGTGTGTGTT
GGTGCAAGCTAGCAAGAAGCAGGATGAAGTCTCAGCAGCTGTTAGTCTCCTGTTTGTTTA
TTTACACTTGGCTTGTGGTGCTTATGGCGCCTTCAGCCAACGCCGCCCCCAAAGAAAAGG
ACCCCGAACGTAAGGCGCTCTATCGACTTGAGTACATCGATATCGAAAAGGTGCTCGATA
ACAATCGGATGTTGACGAATTTCATCAGATGCTTCCTGAGGCAAGGTCCTTGCACGCCTG
AGGCACGCGACTTTCGAAAGCTGCTGCCAAAATTAGCCAAGACGATGTGCAGTGACTGTA
CAGCTCGACAGAGATACATCATTAAGAAGGTATTCAAGCACCTGATGGAGGAACGCCCCA
AGGAGTGGGAGCTTCTCATGGACAGGTTCGACCCTCAGCGCAAGTACGCCGAACGCCTCG
ACACATTCATGGTGGACATGACCACACGGGCACCTGTGACGTCATCACCAATGCCATCAT
CACCTGTGACCTTGACCTCGTCCAGCGTGACCATGAGCAGTACCACGCAGCGCATGATCG
AGATTCTGCGCACTAGCACCGACATGTCCAACGAGAGTAGGCCTGCCTCATGAGATACGG
TCATCACACTAGCGCGACTTGAAACTCTTGCTATCAACTGGCTGAAGCGTATATTCAAGA
TACCTGCTTGACCAGATTATGTATCATAATAAAATTGTGATACACAACATGAAATATCGT
TGTACAGGTCTCGAAGAATAGTTCTGGCCTTTCCCCTATATCAACCAACCACTGAATCTG
TTGTG

>OnigCSP1	CDS:3..368	Length:122	Frame:3
GTCTTGTGTTGTTGGCTGCTGTGGCCACGGCGGTAGCAGCTCCCCAGAAGTATACCACCA
AGTATGACAACATCAACCTCGACCAGGTCCTCCGCAACGACAGGCTCCTCACCAACTACT
TCAAGTGCCTGATGGACCAGGGAAGCTGCACTCCTGATGGTGAAGAGCTCAAGAGCCACA
TCCGAGATGCTCTGGAAACAGCCTGTAGCAAGTGCTCAGACAAGCAGCGAGCTGGCACAG
AGAAAGCCGTCAGATTCCTCATCAAGAACAAACCCACGGAGTTTGCAGACCTCGAGAAGA
AATATGATCCCAGAGGAGTCTACAGGGCGAAGTACCAGGCTGAGGCTAAGAAGAAGGGAA
TCACTGTATAATTATCCTTTATTAGAAAAAAAGACTGTAAATAGGCCAAATAAATTTTAT
TTTTCTTGTTGAAAA

>OnigCSP2	CDS:39..359	Length:107	Frame:3
TACTTGCAGGGCTGGTGGTGGTGGCGGCCGCGGGAGACATGTACACCACCAAATACGACG
GCGTCGATGTTGACAACATCCTCAAAAATGACCGTCTTCTCACCAACTACTTTAACTGCA
TCATGGATAAGGGGAAATGCTCTCCAGATGGCGAAGAACTGAAAAAACACATCCCCGAAG
CACTGGAGAACATGTGCGCCCAATGCAGCGAGAAGCAGAAGAAAGGTGGGGAGAAGGTCC
TGAGGTACATCTTCGAGAAGAAGCAGGACATGTTCCGCCAACTGGAGGCTAAGTACGACC
CTGACGGCAAGTACAGGGCGAAGTACCGTAAACTCGCCGCTGAGAATGGATACAAGATCT
AATACCGCACGTGATTTTCTACAAGAAACAATAACTGTTGATGATGAATATAGATATTAA
AGATTTAT

>OnigCSP3	CDS:14..385	Length:124	Frame:2
CACACCTCTCGTCATGCATACAGGAACATTACTGGTAGCTGTGGCGCTGGTAGCGGCAGC
ATCGGCAGCATCTTACACCAACAAGTTCGACAACATCGACGTCGACCGCATCCTCTCCAA
CGACCGTATCCTCACCCAGTACATCAAGTGTCTTATGGAGGAGGGCTCGTGCACCAACGA
GGGCCGAGAACTTAAAAAGACCTTGCCTGACGCTCTGAGGACTGGTTGCAGCAAGTGCAC
GGAGAAGCAGAAGGCAGCCACTGATAAGGTGATAAGGCACCTGAGGAAGAACAGGTCACA
AGATTGGAATCGTCTCGTCACTAAGTACGATCCTAGCGGCGAGTTCCGCAACAAGTACGA
GGATAGACTGTCGGGCGCTACGCGCTAAACCTCGGGGACTTACCGAGACTGAACGAGCTC
TCTGTTACAGAATAGTATTCTAATCATCATAAGATCTAAAACTACATTTTCCAAAAACAT
CTAATATTATTATTTCCTTACACGAGACTGTTTATAAGTACAAAACTCTGTCCAAAATGT
TGGTTCGTGTTATTGCTACAAGTGTTGTGATAATTGTAAGTTTCTAAGTGATAATTTTTA
AGATAAAAAACAAATATGTAA

>ApisCSP1	CDS:643..251	Length:131	Frame:-2
TGATCCAAACGTGCTTTTTTTTTTTTTTTGATTATCATCTCATGTATATTTTTTTAAAAA
TGTATAAATAATAAATATTATATTTAAAAAAGTTATAAAATATTGTACGAAAGAATATAA
TAAGTGTAAATAAATAAGAAATATTTTTGAAATGTGCCATTTTATAACAACAAATTGCAT
CGATTATTTGTATTAAATAAAAATAACACAATAATAGTTGCTACCTATATGTTATTTTAT
AATTAATTTAAACGTCAATGTTCAATTTCTTTGCATCTTCCGAATAACGTTGTCTGTATA
GTCCTTTAGGGTCATATTTTTCTTCAAGTTGTTTCCACATATCATTTTTCTTTTCAAATA
GAAACTTAATGATTTTTTCGGAACCTATTTTTTGTTTTTCCGAACAGTCTTCACATTTAT
TCTCTACTGCTTCTGGTAACCAACGTTTGATTTCTTCGCCTTCTGGCGTACATTTTCCTG
TTTCCATCAGACACTTGAAGTAGCTGGCGACCAAGCGGTCGTTGTTCAGAATGTCATCGA
TATTTACGTTGTCGTATTTAGTAGTATATTTGGCCGGTGCTGCCTGGACCATAGTCATCG
TGGTAGCGATGAAAAAAGCAACTGCTAGAAGGAGTTTGTTCATTTTGGTGTAGTAGCCAG
GTAGTGTATTGTACTCAAAAGCGAAAAACGTCTTATGGCGTTCAGAAATGAATTGTCTGA
AATTGCATTAACAGGAA

>ApisCSP2	CDS:76..444	Length:123	Frame:1
GTCAGTATTCTCAGATATTTCTGATTTGACCAAAACGAATTTTTCCAGAATATTTATTCG
TTAAAACGAACAAAAATGGTGCATCTTAACTTATTTGTTGTTGTGGTCGCGTCACTGGTG
TGCTTCACATTGGCTCAAGAAAAGTACTCAACTAAATACGAAAACTTTGACGTGGACAAG
GTGTTAAACAACGACAGCCTTTTAACCAGCTACATCAATTGTTTGCTCGACGAGGGAAAT
TGTACCGAGGAAGGCCAAGCGTTGAAAAGAATTTTACCAGACGCATTAAAAACTAACTGT
GGAAAATGTACGGATGCACAAAAATTGAAAATAGAAAAAATAATGAAATTTTTGATCAAG
AACCGTTCTATTGACTTTGATCGTTTGACCGCCAAATACGACCCATCGGGAGAATACAAG
AAAAAGCTCGAAAAATTCTCCGCTTAAAGGACTGCAGCTGCTGAACATTAATTATTTTCA
TTCTTTATGTTTTAAACATTTTCTATGCACTTCTCGTTATATTAAAACCAGTACTATGGC
ATTTAAATATTATTTAATTATATGATTTAAAAAATTTGATACAATAATATCTTCTGTTGT
TTCTGTTGAAATAAATATAAATTATTTATCAAAAAAAAAAAAAAAGCACGTTTGGATCCT
GCCATTTCATTA

>ApisCSP3	CDS:28..462	Length:145	Frame:1
TAGAACCAGAGTACACAATTGCACGCCATGGATTCACGAATTGCAGTAGTCTGTGTTGTT
TTGGCGGTGTTCGCGGTGGACCAGACGGTCGGAGCGCCGCAAAAAGATGCTGTAGCCGCA
AGTGGTACCGCCTACACTACCAAGTACGACCATATTGATATTGACCAAGTTCTGGCTTCC
AAAAGATTAGTCAATAGCTATGTCCAATGTCTGTTGGACAAGAAACCGTGCACACCCGAA
GGAGCTGAACTTAGAAAAATTTTACCTGATGCTTTAAAAACACAATGTGCGAAATGCAAT
GCCACACAAAAAAATGCTGCACTTAAAGTAGTTGACAGACTCCAGAGAGATTATGATAAA
GAGTGGAAACAGCTTCTTGACAAATGGGACCCTAAACGTGAACAATTCCAGAAATTCCAA
CAATTTTTGGCAGAAGAGAAGAAAAAAGGGGTTGTTAAATTTTAAATATAAGTATAAATT
TACCAATAATTAGTAGTTAATAATAATTTAGTTTTATCTAGTACATTAGAATGCAGTACC
TATACGCACTATTTATCAAATGTATACAAAAATAATAAAAAATATTATAACTTATTATAT
ATGTGTTTTATTTATTTTTTTAAGAGCATAAAGGAAATAATAAATATTTTGGATTATGTT
TTCATTATGTTGTATTTATTTTGTATTTGTCTAAAACATAAAAATGAAGAATAATAATCA
TATACTCAATTAACATACAGTTTTGTATTTAATTTGAAATAAAAGCAGTCATTTTAATTA
AGATTAAAAAAAAAAAAAAAAAAAAAAAAAAAAAAAAAAAAAAG

>ApisCSP4	CDS:164..826	Length:221	Frame:2
TCGGTCGATCCGTTATTTTTATACTAAAATCCACGTTAAACAGTCGTAACAACTTTATAC
GTGTAAAAGTTGGTCTAATAAAATTAAAATAAAAATAAATTGAAAACGTTCGTGTTTATT
TGTTCGGTTTCATAGACGACTTAATGTAACTACAACAGTACACATGAATTTGTTAGCGAT
TTTTTGTTATATAACCATGATGTGTGACTCTCAATTTAGGCGACTTGAGCAACCGACTGC
GATCCCTCAAGTCAAGCGAATTGAGCAACCGGCTACGATCGCAACACGGATCGGACAGGC
TACGATCGCACCTAAGTTCGGACAGCCTACGATCGCACCTCGGTTTGGCCAAGCTACGGT
CGCACCTCAGATAGGAGAGGCTGCGATCGGTCCTCGGATCGGACAAAGTTTTCAGAGTGT
GAATAACAGCGTGTCACCAACCACCGATGGACGTAAAACCACCAGAGAAACGTCGTCATA
TCCAACTCGATACGATTTCATTGATATTGAAGCTGTTATGAACAATGAACGAATCATAAA
AATTCTTTTCAATTGTGTTATGAACCAAGGGCCGTGTACCAGAGAGGGTTTGGAGCTCAA
AAGGATTGTTCCGGATGCAATACAAACAGAATGTGCTAAATGTAATGATAGACAAAGAAA
ACAAGCAGGGAAAGTTTTGGCTCATTTACTACAGTATAAACCAGAGTATTGGAACATGTT
GGTGAAAAAATTTGATCCAAATAATGTATATTTGAGAAAGTATATGGCAGACAATGATGA
CGATGAGAAATTATCTCTTCAAAAACTTACCAACAATACTACCAAATAAAACTATATGTT
TAGTTCTAATTTGATTATAGAACAAATAATTTTATTGACATATATTTTCTTTTGAATATA
TGTATTTTAAATTATATAAAATAAGTCAATAAACCTATAGAATTAGAAGTAGATTTAAAA
ATATAAGATAATATAATATCTCAAACATACATTTTTGATACTAATTAATAGTTTTTTTTA
TTTCATACACATTTGTAAATTGTCATTATATTAAATTGCTGTATTATGATATTCCTACTG
ATAGGTTATTAATTATTATATTATTATATTATTTTATGTATATTTAGTATTAATTTATCA
TTTTTTATCGTATTATATTGATCTTAAATTTTTTTAATACTATGGTCTAAAAATAAATTA
TCTTGAGTCAATAAATGTTTTAAACTGTGATGCTAAAAAAAAAAAAAAAAGCACGT

>ApisCSP5	CDS:125..535	Length:137	Frame:2
GAACCAGACTCGTCCGCCACACTCTGTCGTGCGCACAATAACAACACACTACGCTCCTCC
ACATCACCGACACAAGTCACCGTTCGCGACAACACCCGCAACAACACCCGCATCCGTAGT
AACAATGAACTGCAAAGTTTTGATCGCTCTGTGCTGCGTGGCCGTGTACGCCGCACAGGC
CAATCCCGCCGGTGTGGCCACCGCCACCGCCGCCGACGACGAGATCAAGGACTTCCCGGC
CTACATGAAAAGGTTCGAAAAGCTCAACGTGGAACAGGTGCTGAACAATGACCGCGTCCT
GGCCAGCCATCTCAAGTGTTTCCTCAACGAGGGTCCGTGTGTCCAGCAGTCCAGGGATTT
GAAGAGAGTCATCCCGGTGATCGCCAACAACAGCTGTAACGGATGCACAGAAAAGCAAAA
GACCACCATCAAGAAGACGCTGAACTTCTTGAGGACGAAGAAGCCCGACGAATGGGCTAG
ACTCGTCAAGATCTACGACCCGACCGGCACCAAGTTGAACAAATTCCTCGACGCGTAAAG
GCTCCGACTATAATATTATATTATGACAAATGACAATATACTATAGCAAAATAATATATT
ATTATTCCGCGCGTGTGCGACGTCTGACAATAATATGTCGATCGTGATAATGTTATGTTT
CACACGCGCGTTTATTAGTTTTTACGTGTACACTTACACACAAGATTTCGCTCGCTATTG
CAATGTGAAAATCGTATATTTATAAGTTTTATATATTAATTTATTAAATCGATTATACTG
TTTTGAAAATTATAAAAAAACAATCTCAATTAAAAAAAAAAAAAAAAGCACGTTTGGATC
AAGA

>ApisCSP6	CDS:193..681	Length:163	Frame:1
GCATTTTCACACGCGTCCTCGCGGGTGCGAACGATATATATATTATATATATAAACTGGT
GGACGACGACACTTCAGTCGTAGAGACCGCCAGAAAAGCTTACAAAATATCTTCTTGCCG
CCGCTCAACGTTATAATATTATAATAATATCATTATTAGGCTCATTGGGTTTTCGTTTCC
ATTTCGACGACGATGACGAATAATAATATGAACTGCCCGCGGAGCCGACCAGAAATATTT
TCATTGCTGGCAGTGACGACGATCGCCGCCGTGCTCGTCCATCAGCCCGCGAAAGTCTAC
TGTGCCGACGGTACAATTTATCCTTCGCAACAGCAGCAACAGCAAACGATGATGTTCACC
GCACCATCGGGCTACTACTTGTCCACGTACGATAACTTAGACGTGGGCCATTTACTGCGA
AACAAAAAGGTTGTGTCGGGCTTCGTCAAGTGTTTCGTCAACGAGGGACCTTGCACGCCG
GACGGCAAACTAGTCAAAGCCTACCTGTTACCTGAGATAATACGTACCGTGTGTGGAAAG
TGCACGCCAAGGCAAAAGGACATGTCCCGGGCAGTGCTAAGACACCTTTACACGTACAGG
CGAGCGGATTTCGACAAGATCATGCAAATTTACGACACGGATAACAAGAAAAATGAAATC
ATAAATTTCATGAACCAAAAATAGTTCACCTACTTATATCATTCGGTAGCTATACTCTCG
TAAGACATAACATTACATGATATAATATGTAATATATATCATCGCCATCATTCATCACAT
CCTTCACGACGACGTCCGCGGCGAGACTAGCTAGCTTCTGATACTTTTTAATATTATATA
ATATCTATCATTGTTATCAATATAATATTATAGAATAACGATTAACGACAGCCGGTTTTA
AATCAACGAATCGGAAACATTTGCCTAAACTTCTAATGCCGTAATGGTATTCTTAAGTCC
CCCCCCCCCCTCTAATCATAGTTACTTATTCATACTCCACATTTTACACATATTTATACT
ATATTCCTACACTACTATAATATTATACATATACCTACCACCTACGACCTACCTATAAAC
TTTTATTGTGATATAAAACTATGATATTAATATATACATATTATAAATAAATATATTTAT
TCAAATATAATCGACTGTTTATGATATAACTTTGTGTTGTAGAATCAATTTTCTAATATT
ATTGAACCATATATTATATTATATAGGTACTTAAATAATCAGATATCAATCATTAGTCTA
TAATTTTAACAACAAATTTTAATAAATAAAAATAATAAAAATAAAAATATTTTTATTTTT
ACGACGTAATTTAATATAATTTAATTTTAAATAAAAAATCCTATTTGAAGTACAAAAAAA
AAAAAAAAAGCAC

>ApisCSP7	CDS:757..293	Length:155	Frame:-3
AGGATCCAACGTGCTTTTTTTTTTTTTTTGCGGTTAAAATTACGTTCAGTCGTTTATTTA
CATAAAAAAAAAAAACAATAAAACTAGAGTAGGTAATACTAAAAAATAATGATCGGAACA
ACTACCGTACGGGGTAGGTACGTCGAGACCACCGACACTTATACATTTTAATGTTCGGTT
GTTGTATGTGTATTATAATGATATATAATATAATAAAGTTATCATAAATTATGCCAATAT
GGCCGCGATGGACTGGTCATGAACAGGAATAAAGGACGCCACAATGCGATTAGAAACCGC
TCTGGTACTGTTTCAGCATCTTAGTGTACTCCTTCGGATAATTCTTCTGTATATGTGACA
TGACACGTTGAATCTGTTTGATTTCCGACTGCGAACACTTGACGCACATTCCTCTCAACA
CTAACGGTGCATGAGCTTTAATTTTTCGGCCAATGGGGTCGCACGGTCCTTCGCCGGTAG
CGCACTTGAGTTGCCTTTGCACGAACCTCCTGTCGCTGAGCGCCTTGTCGAGTACGTCCT
CGCTGACGTTCGGAAGCGAAGAGTCTTTTTGGGTAGAGACCACCTGAGGAGTAGCTCGTT
TCACTATGGTCGTCGGAAGTGGTGCTGCCAAGGTCTCAGATTTGACCACAGTCGGTTTGT
TTTCCATTTTCACTTCTTCCGGACGGGCGAGGGCGGCGCACACGCATACGGCCATTACGA
AAACCTTCATGGTGACACTTGACGACGATCGAGCCATAGTGTGTTCGACTGGAGACGACG
TTAATAACTGATAATCTAATTATATTAAATTATGTTAATACAATATGTATCACGGTTATC
GGTGGTAATAACACTGGT

>ApisCSP8	CDS:1441..1049	Length:131	Frame:-1
ACCAGGGTTTATTGTACAAAACAGAGCAATCAACGTCTGATTTTTCTACTTATATCTTTC
AATCGATGTTCGTAAAAAACCTGTACGTGTTCCGTCATATATGTTGACCCCCGACTTAAA
CCTTATTGTACAAAACAGAGCAATCAACGTCTGATTTTTCTACTTATATCTTTAAATCGA
TTACTAGTCTTGTCGAAGAATTGTACAGGAATCGGGTACACATATATAAATAATATACAT
GTATAATAACACAAAAACATATTTTGCCGATACGTCAGCACCATCAGAGCCGCACCGCAT
CAAACATGTCATCGTTTTGCCTGAACTCCGTGATCTTAATGACCGTGACCACGGTCATGG
TGGCGCTCGTCACATTCACCGGGTGCACAGCCTCTGATGACAGACCGGGCATGAGTGACA
TTCGTCTGGCTAAGAGGGACGCCGACCACAAAGAAAACAACGCCGACAGCGAGGAAGGGT
TTTTTTTTAGTTTAACAAATTTTTTCGGACGCAGTAAACACGACGAAGATGACGATAAAC
CGGATTTCATCACCACTTTCGACTTAATCCGGCTTTTGGACGAGAAATACGCTATGAAGC
AATTCTATTGCGTCATAAATGAGGACCCGTGTGACTCCGTCGGAATGAGGCTCAAAGCCA
CTATACCCGAAGAAATAAACAGAGATTGCGAACGCTGTACCGCAACAGAGACCAACAATA
TCCGACGAATTTTAAATTACGTGAAGAAACACTATCCAAAATTTTGGGAACGTGTTGAAC
CAATTTATAGAGATAAAATGACTGTTTTAACTGCTAATATCGTTAAAATACAATAAAATA
ATTAGTTTTTTTTTTTTTATAAATAATTAATATTTATTTTAACAGAAACATATATTATTA
TATTATCTAATTTTTATAAGCATATAATTACATTATATTAAAATATACCTTAAGTAGTCA
GAAATACATTATTTGTTTTGTACTGGTTCTAATACAACGGGAACTGCATAGAAAAAGTAG
TTTAAGAAATAAAGAATGAAACGAATTAATGTTTAGCAGCCGCAGCCCTTTCCGCGTCGA
ATTTTTCGATCTTCTTTTTGTATTCGCCTGATGGGTCGTATTTGGCGGTCAAATTATCAA
AGTCTTTAGAACGGTTTTTGATCAAAAACTTGATTACTTTTTCTGATCTGTCTTTTTGTA
CAGCTGTACATTTGCTGCAGTCAGTTTTCAATGCGTCTGGTAAAACTTTCTTCAATTCTC
GGCCTTCATTGGTGCAATTTCCCTGGTCCAGCAAACACTTGATGTAACTGGTTAAAATTC
TGTCGTTGTTCAACACCTTGTCCACGTCGAAGTTGTCGAATTTAGTTGTGTATTTTTCTT
CGGCCAACGTGAAGCACACAAGCGACGCGACCAGAACAACAAATAAGTTAAGATGAGCCA
TTTTTATACGTTTTAACGAATAAATATTCTGGAAAAAGTAGTTTCTGTCAAATCGGAAAT
ATCTGAGAATACTCTGCGACTACAGACTACACATACAACGCTGCCGTGTTGTAGGTACTA
CAGTGGTTATATT

>ApisCSP9	CDS:118..528	Length:137	Frame:1
TCGTCCGCCACACTCTGTTCGTGCGCACAATAACAACACACTACGCTCCTCCACATCACC
GACACAAGTCACCGTTCGCGACAACACCCGACGACAACANCNGNATNNGTAGTAANAATG
AANTGGAAAGTTTTGATNGNTCTGTGNTGTGTGGTTGTGTATGTTGTATAGGTTAATNAT
GTTGGTGTGGTCANTGTTATTGTCGATGATGATGAGATTAAGGATTTTTCGGTCTATATG
AAAAGGTTNGAAAAGATTAATGTGGAATAGGTGTTGAATAATGATTGTGTTTTGGACAGT
CATCTCAAGTGTTTCCTCAACGAGGGTCCGTGTGTCCAGCAGTCCAGGGATTTGAAGAGA
GTCATCCCGGTGATCGCCAACAACAGCTGTAACGGATGCACAGAAAAGCAAAAGACCACC
ATCAAGAAGACGCTGAACTTCTTGAGGACGAAGAAGCCCGACGAATGGGCTAGACTCGTC
AAGATCTACGACCCGACCGGCACCAAGTTGAAAAAATTCCTCGAAGCGTAAAGGTTCTGA
CTATAATATTATATTATGACAAATGACTATATAATTATAGCAAAATAATATATTAATTAT
TCCGCGCGTGGGGGACGTCTGACAATAATATGGTCGATCGGGAATAAGGTTT

>ApisCSP10	CDS:360..238	Length:41	Frame:-1
CTAGTCTCGAGTTTTTTTTTTTTTTTTTTTTTTTTTTTTTGGTTTTTAAAAATAATTAAT
ATTTATTTTAACAGAAACATATATTATTATATTATCCAATTTTTATAAGCATATAATTAC
ATTATATTAAAATATACCTTAAGTAGTCAGAAATACATTATTTGTTTTGGACTGGGTCTA
ATACAACGGGAACTGCATAGAAAAAGTAGTTTAAGAAATAAAGAATGAAACGAATTAATG
TTTAGCAGCCGCAGCCCTTTCCGCGTCGAATTTTTCGATCTTCTTTTTGTATTCCCCTGA
TGGGTCGTATTTGGCGGGCAAATTATCAAAGTCTTTAGAACGGTTTTTGATCAAAAACAT
TTATTAAATTGGGTTTTAATTTTGGTGGATGAAAATTATAAGTGTTAAGTTCCATAATAT
AATATCATGGATTGATTTTCTTAAATAGTCTCATTTTTAAATTAAATGGACTTTAAGTAA
TCAGTAAGTCTTGAATAAAGGAGAACCTTATCCGAATTAAAAAAAAAAAAAAAAAAAAAA
AAAAAAAAAAAACCC

>PameCSP1	CDS:85..474	Length:130	Frame:1
AGCGGAGCCACCGCGGTGGCGGCGCTCTAGAACTAGTGGATCCCCCGGGCTGCAGGAATT
CGGCACGAGGCAAAGATCGGCAGAATGAAGTGCGTTGCAGTCTTCGTGATCGTAGCAGTC
GTAGCCCTGGCTGAAGCAGCCAGGTTCCGCAGGGACGACAAGTACACAACCAAGTACGAC
AACATCGACCTGGACGAGATCCTCGCCAGTGACCGCCTGCTCGCAAACTACCACAAGTGT
CTCATCGAGGAGGGGAAATGCACCCCTGACGGAGAGGAACTGAAATCACATGTGTCTGAC
GCTCTTCAGAACGACTGTGCCAAGTGCAGCGACAAGCAGAGGGCAGGAGCCGAGAAGGTG
ATCAACTTCCTATACAACAAGAAGAAGCCCATGTGGGAGAGTCTGCAGAAGAAGTACGAT
CCAGAAAACACTTACGTCACCAAATACGCAGACAGACTCAAGGAGCTCCATGATTAGAAG
CGCAGACTCGACATAGTGCATGCCGAAGGCTTAAAGGAACATGTTCCTATTTCAAAAGCA
AACCTGTGACATTATCTTCTTGCTTCAACTTGTAAACACAATGAGACTGTTGTTTGACAT
TTGATTTACGAAAGCATTGTAACGTTTAGCACAAATAAAGTTGTTACTTAAAATTCAAAA
AAAAAAAAAAAA

>PameCSP2	CDS:68..421	Length:118	Frame:2
GAGCCACGCGGCGGGCGGCGCTCTAGAACTAGTGGATCCCCCGGGGCTGCAGGAATTCGG
CACGAGGATGAAAGCCCTGGTCGCTCTCACGATCGCCTGCCTCTTCGCTGTGGCCGCTGC
TGAGTCCCTCGAAGATGTCGATTTGGACGTTTTCTTCCAGGACCCCCAGAGGGTTAAGGC
GTACGTGAATTGCCTCTTGGATAAATCCGCTTGCAATGAGAGACTGAGAGCCTACAGATC
ATGGTTGGAGCAAGCGTACGAAGACCAATGCAGCAAATGTTCCGAGAAACAGAAATCTCT
GATCAGGAAGACTGTGGAAATCAGCAGGGTAAAGGTGCCCGAGATTTGGACTAAGATACC
AAAACTATACGATCCTGATGGATCTCGTACACAGAAGTTCGAGGAGTTCATCAAAGGACA
CTGAACAAACAAGGACAAGGAGGACAAATTATTACTTCTACTTTCCAAATCACTACTCCT
TAATGATTACCTTAGAAACTCATATTAAACGTAAAACATTCAAATCATCACCAAATTTTA
AAAACAAGTCTACAACTGATATAGATTGCAAAATGACCTGTAATATGACTTTGTTTTATG
TTAAATAAAACTATTTTCATATTATTTTCTCTCTTAAAAAAAAAAAAAAAAAAAAA

>PameCSP1-1	CDS:78..428	Length:117	Frame:3
TTGCCACGCGGTGGCGGCGCTCTAGAACTAGTGGATCCCCCGGGGGCTGCAGGAATTCGG
CACGAGGGCAGTCGTAGCCCTGGCTGAAGCAGCCAGGTTCCGCAGGGACGACAAGTACAC
AACCAAGTACGACAACATCGACCTGGACGAGATCCTCGCCCAGTGACCGCCTGCTCGCAA
ACTACCACAAGTGTCTCATCGAGGAGGGGAAATGCACCCCTGACGGAGAGGAACTGAAAT
CACATGTGTCTGACGCTCTTCAGAACGACTGTGCCAAGTGCAGCGACAAGCAGAGGGCAG
GAGCCGAGAAGGTGATCAACTTCCTATACAACAAGAAGAAGCCCATGTGGGAGAGTCTGC
AGAAGAAGTACGATCCAGAAAACACTTACGTCACCAAATACGCAGACAGACTCAAGGAGC
TCCATGATTAGAAGCGCAGACTCGACATAGTGCATGCCGAAGGCTTAAAGGAACCATGTT
CCTATTTCAAAAGCAAACCTGTGACATTATCTTCTTGCTTCAACTTGTAAACACAATGAG
ACTGTTGTTTGACATTTGATTTACGAAAGCATTGTAACGTTTAGCACAAATTAAGTTGTT
CTTAAAATTTCAAAAAAAAAACAAAAA

>PameCSP3	CDS:1..210	Length:70	Frame:1
AGCGACGCCACCGCGGGTGCGGCCGCTNTAGAACTAGTGGATCCCCCGGGGCTGCAGGAA
TCGGCACGAGGACAATATACTAATAAATACGACAATGTGGACTTGGATGAGATCTTAAAG
AGTGACAGGCTCCTGCAGAATTACTTTCTATGTCTCGTTGACAAAGGCAAGTGCACTCCA
GATGGCGCTGAGCTGAAAGAGCACGTGAGGTGACGCCTTGGAGACCGACTGCGCAAAATG
CTCCGACAAGCAGAAGGAAGGCGCTCGTAAGGTTCTAAAATTCTTGTACAAGAACAAGCC
CGATATGTGGAAGGAACTCTCCGCCAAGTACGACCCCAAAGGCGAGTACGAAAAGAAGCA
CGAAGCTGAACTGAAAGGATTGAGGCACAGGAATTCCGTGGACACAAGATGGAATGAATT
CAGCAACATTTTTTCAGTAACTCTATAATAAAAATGTAACTTTTAGTATTGGACAATAAA
TTTCACAAGCTATTTACGTTATTAATTGTATCTCAGATTGTTGTACAAAAGAATAAAGTC
ATCTTACTTACTTAAAAAAAAAAAAAAAAAAAAA

>PameCSP4	CDS:27..260	Length:78	Frame:3
CATCGCGTGTCGACGTCTAGAACTAGTGGATCCCCCGGGCTGCAGGAATTCGGCACGAGG
TGCAGAAGTTGACCGTTGTTCTGGTAGTGCTTGTTGCGGCTCTTGCCCTGGCTGAATCCT
CCAGGGTTCGGAGGGAGGACGACAAATATACTACTAAATACGACAATATTAACATAGATG
ACATCTTAGGCAATGACAGGCTCGTGGGCAATTACGTAAAGTGTCTCCTGGATGAAGGCC
CGTGCACTCCGGAAGGGCGCTGAGCTGAAAAACCACGTGACAGACGCCCTCGAGCACGAC
TGCGAAAAATGCTCCGAAAAGCAGAAGGAAGGCGCTCTTAAGGTTGTAAAATTTCTTGAA
AAACAACAAGCCCGAGGTATGGGAGCAACTCCGCACCAAGTATGACCCGGAAGGCAAGTA
CGAAAAGAAGTAACGAAGCTAAACTGAAAGCCTGAGGCCACAGGAATTCCGTGGACCACA
AGATGAGTGACTTCATCAACATTTATTTTTCAGCAACTCTATAATGCAAAATGTAACTTT
TAGTATTGGAAGTAAATTTCACAATCAATTAACGTCATTAATTGTATCTCAGATTGTTGT
AACTAAAGAATAAAGTTACCTCGTGCCGATTCCTGCAGCCCGGGGGATCCAACTAGTTCT
AGAGCGTTCATA

>PpapCSP1	CDS:157..537	Length:127	Frame:1
GTCTTTGCAATCACAGCAAAACAAGAGTGTTAAATTAAGTTTGATTTTTATTTTTATTAT
TATTATTATTATTTTGTAAAAGTATTTTATACTTGTTAAACGTAATTTTGTGTTAGAAGA
CTCCAAATTAGAAACAAAAAAATAAATAAAACAAAGATGAAGAGTTTAGTGCTGTTCTGT
GCCTTGATCGTTGTGGCCCTAGCCCGTCCTCAGGATAAATATACCACAAAATATGACAAT
ATTGACATAGAGGAAATCCTAAATTCAGAGCGTCTCTTCAACAACTACTTCAAGTGTCTC
ATGGACAAGGGACGATGCACTCCAGACGGAAGTGAATTGAAACGTATCCTTCCTGATGCC
CTTGAGAGCAATTGCGCCAAATGCAGTGATGCACAGCGTCGAGGAGCAGAGCGTGTTCTG
CGGTTTGTCATTGACAAAAAGCCCGATCAGTGGAAGCAGCTTCAGGAGAAATATGACCCT
CAAAATGTCTACGTTACCCAATACAGAGAACAAGCAAGAAGTATGGGAATCAATATTTAA
ATACCTTCACACTGCAAGGCTTATTCTTCCTCAAATCCACACCTTCTATGGATGGTCACA
GCTTTTAATTTCAGTTTATAATCTTCCCTTCCTGCTTCAACACACCAACTGCACTTCTTC
AATAACAAATTTATATCCTGTTTTATGATTATTTTTTATGCAATTACAGCAACTATATAT
TCACTTAATATACCCTACACCCCCTACACCCCCCCCCACCCCCCAAAAAAAAACCAAAAA
TGTTTAGACCAAAAATACTCAAAATTTACCCCCTTTTTTTCAGACCTATAAGATGCCGAA
TCACCGATGATCCTTCATGTGAAGCAAAAAAAAACCATATCAAAATTTAATTACATTCAT
TAAATTTGGTTAATTGTATAAACTCAACTGTTATCGCTACTGTTTTGCCCCATTTTTTTT
TGTTAATAAACCAACTCTCTATTTTCTTATTTTCAAAAAAAAAAAAAAAAAAAAAAAAAG
GGCGGCC

>PintCSP1	CDS:72..431	Length:120	Frame:3
GGACGCGTGAATCTGGCGGACGCGTGAATCTGGCGGACGCGTGAATCTGGCGGGAACCGA
CTTATCACAAAATGAAGACAATCGCAGTGCTGTGCGTGGTGGTTGCAGCGGTGGTGGCGC
GCCCTGAGGAGGCGGGGTTCTATAACCCGCAGTATGACACCTTTAACGCCGAAGAACTGG
CCGAGAATGTTCGACTCCTCAAGAACTACGGCAAGTGCTTTCTCGACGAAGGGCCCTGCA
CTGCTGAGGGCTCGGACTTCAAAAAGGTGATCCCGGAAGCCTTGAAGACATCTTGCGGGC
GCTGCACGCCGAAGCAGAGAGTGCTGGTGAGGACTGTCATCAAGGCGTTCCAGACCAAGC
TGCCAGACATCTGGGAGGAGCTCGTCAACAAGAACGACCCGGAACGGAAATACAAGGCAC
AATTTGACGCC

>PintCSP2	CDS:4..369	Length:122	Frame:1
AACATGAGAAGCACATTGCTCTGGCTGTGTGCGCTAACGGTGGTGGCGTCGTGCTGGGCC
CAGCATTACAACAACCGCTATGAGAACTTCAATGCAGACGCGGTCATCGCCAACGAGAGG
ATTCTTCTCGCTTACTACAAGTGCGTCATGGACAAGGGCCCTTGTACAAAGGACGGGAAG
AATTTCAAACGTGCACTGCCGGAAACCCTGACCACCGCGTGTGGTCGCTGCTCTCCGCTG
CAGAAGATCGTCGTGAGGAAGCTCTTGCTCGGCATCCGAGGGAAGAGCGAGCTCCGGTTC
ATTGAACTCCTGGACAAATATGACCCGGAGCGCTCCAATAGGGACGCTCTCTATAATTTC
TTAGGCGTTTGATTTTGTTATTTATCTTTACTAGCCATCTCACTCTTTAACAAATTCCTC
TTTCTCTTTTTACCTTATACCTTTTAAACTACGAAAAAAAACAATCATTATTTCCTTGAA
GAAGGAATATATTTCCATTCAATAACTTTATCAGCATATCAGGAAGTATATTGGTAACGA
AATCCGGCCGTCTATTTCTAAATGTTATTGTTAGGAATATTCCAAATTAACAATC

>PxylCSP1	CDS:56..496	Length:147	Frame:2
TTTTTTTTTTTTTTTTTTTATGATTTAAAAATATTTATTTTATTAATTTTCAAAGATGAA
GTTGTTCGTGGCCCTCTGCTTCGTGTCTCTCGTAGCCTACTCCTCGGCTCGTCCCAACGG
CTCGTACACCGACAGATACGACAATCTGGACCTGGACGAGATCCTCAACAACTCGCGGCT
GAGGGTGCCCTACGTCAAGTGTCTGCTCGGCAAGGGCAAGTGCTCACCTGATGGCAAGGA
ACTCAAATCACACGTTCGAGAGGCGTTAGAGAACCAATGCGGCAAGTGCACGCCCGCGCA
GCAGGCCGGCACGCGCAAGGTCATTGGCTACCTCATCAACAACGAGGCCGGCTATTGGCA
GGAGCTGGTCGCCCTCTACGACCCCCAGCGCAAGTACGTCAAGCAGTACGAGACCGAGCT
CCAGGAAGGTCTTCCGGGTAAAGCAGCGACAAGAAGAACTGAAATCAGACTGAAAAATAC
TCATGTGATTGGAGATTAGATTTAAGTAGAAAAATAAATATTTTTAAATCATAAAAAAAA
AAAAAAAAAAA

>RproCSP1	CDS:45..422	Length:126	Frame:3
TACGGCCGGGACAGTCAACTGAAAGAGCCTTGAGCTGAAACAGAATGCAAGGACTGGCAC
TAGTGCTGTTGTGCACTGTAGCCGCGACTCTGGCGGCCAACACCTACACCACCAAGTTCG
ATAACATCGACGTCGATGCGGTGCTGAGGAACGAGCGCGTCTACAAAACTTATATCAACT
GTTTAACCAACAAGGGCAAATGTTCGCCGGAAGGCCGCGAACTTAAAGACAAACTGCCGG
ACGCCCTGAAGACAGCCTGTGCCCGATGTTCTCCTAAACAGAAACAAGGACTTGAAAAAG
TTCTCAAGTTCCTGATGAACTCCAAGCCGAATGACTTTAAGGAACTGGAAAGGATCTACG
ACCCGCAAGGAGAGTACAGGAAGAAGTACGCCAACTTGGCAAAGAAGAGGGGCATCCGCC
TTTAAGCACATGTGATTCCCCTGCTCCATGTATTTATTGTAAATAGCCACTTACCCAATA
AATATTGTAAACAAAAAAAAAAA

>RproCSP2	CDS: 69..410 	Length:104	Frame:3
GGCCGGGAAAGTTCATTCAAGGGTCACAATGTTCAGGACAGTAGCTTTCCTCCCTCTATT
GGTGGTAAGATGCCCCTGAGGCGTCTCTCACCTACACCACCAAATATGACAACATCGACC
TGAACCAGATCTTACATACCCCGAGAGTCTACAAAAACTATTTTGTCGGCCTTGCCTCCC
ACACCGAGTGTACTCCGGACGGCAAAGAACTCAAAGAAGTGCTGCCTGATGCCCTGAACA
CCGGGTGTCCCAAGTGCAACAAGAAACAGAAGGCTGGAGCCGACAAAGCCATCAAGTTCT
TGCTGGAGAAGACGCGCGCCGACTTCAACATTCGGGAGGAAAAGTACTACCCCTCCGGCT
CCTCCCGCACGAACTACTCAGCCGAGGCCAATAAACATGCATTCAATGTTTAAGCAATCA
CGTTCTCTGTTAATTATTTCATTGTAAAA

>SinvCSP14	CDS:184..357	Length:58	Frame:1
TTTCTTCTCGTGGTAGCGATAGCTTTGGCGGAGGAGAAGTATTCAACAAAGTATGACAAT
ATCGACTTGGACACAATTTTGAAAAGCGACCGTTTGCTCAAAAACTATGTAAATTGCCTG
CTGGACAAGGGAAATTGCACGCCCGATGGCAAAGAACTAAGAGAGACACTTCCGGACGCA
CTGATGACCGAGTGTAAAAAATGTAGCGAGAAGCAAAAGGAGGGCACCGAGAAGGTCATC
CGGTATCTAGTCAACAAGAAACCGGAAACTTGGGAGCAACTTAAGAAGAAGTATGATCCC
AATGGCCAATACACTGCCAAGTATTTAGACGAAGCGCACAAGCAGGGAATAAATGTGTGA
ATAATTTAGATTCTCATCTCGCCGAGTAGAGAACGCCGAGAAATCTGTCCTCTCTTCTTC
CCGCACAACAGGCCCGAATTAAATAAATCCGTTAGTTCGATGTCACGTATAATTCTTTCT
CAACAAAAATTCAGGAGAGAACCGTTACAAGGAAACGCACGTTACCAGATGTTATCGTGA
ATAATAAAAGATAATAAATAATAAAGATAAGTATAAAAGGAA

>SinvCSP8	CDS:22..411	Length:130	Frame:1
GTCGTGATATACGTGTTAGTCATGAAACTCACGGTGTTTTGCCTGCTCGCTGTCATTTCT
GTCGTCTACGTATACGCAGAGGAAAAATACACTAGTAAATATGACAACATAGATATAGAC
CAAATTCTCCAAAACGACCGATTGCTAAAACGATATGTCGATTGTTTCCTGGAAAAGCCC
AACGTTAGGTGCCCTGCTGAAGCTTTAGAGGCGAAAGCTCATATACAAGAAGCGCTTGAC
GATGAATGTGCAAAATGCTCGGATCACCAAAAAGAGATGTCAAAGAAGGTGATAAGACAC
CTAATAACAAACAAGCGAGATATGTGGAACGAACTGAAGGCGAAATACGATCCGGACGGG
AAATACGCCAAGAAGTATGAGGATGAAGCCAAGAAAGAAGGCGTCGAGATCTAATCAGCA
ATCGACGAGAAAAGAAACGAGTACACGTTGCAAAACCATTATGATGCAATGCTAATTGTT
TTATCGTCCTTCCAGATGTGATTCGATATGACTAGAATGTACACGTGTATGCAAATAAAA
TATCGTTCGTAACATAGATGCATTATTATATATTCCGTGCATATTTATCGTATATTGTTC
AATAGAGTACGGAATTCTCAGACATTTCTTTTACATCATTTGTATTATTGGGTATTTTTT
TTATAACAATCGAATTTATGAGCTGATTGGTTTATATTATAATTACAAATATAACGTATA
TCTACGAGATTGATATACAGATAATTTTTCG

>SinvCSP9	CDS:97..465	Length:123	Frame:1
AGATCGTTCTTGTCGTGAAGTGTTAATTGTATTTGACTAATTACATTGGCTGAATTTCAA
CTTTTTAGGATAAATTATTGGAGGATAACCTAAAGGATGAGCTTGACATTTGTTCTGCTG
TTTAGTCTCGCATTTTCTGGACTCGTTTCAGGAATAGAATACTTTTCAGATAACATAGAT
GTGGATGCAATCATTAATAGCGACCGTCTTTTAAATCAATATGTAAATTGTATTCTCGAT
AAAGGTCCCTGTACTGCCGATGGACGTAGTCTTAAACATTTTCTCCCGGATGCAATAGCC
ACAACTTGTGAAAAATGCAGCGAAAAGCAGAAACAGACTGCAAGAAAAATAATCAAATAT
TTGAAAGAACATAAACCGAACATTTGGGCAGAATTTCTCGAGAGATATGATCCTGATGAA
GAACATGTTGCATTTTACAAAGAATTTTTGGCACAAGGAGGTGCTTAAATAAAGATTTAA
TCTTTACTTTGTTAATTTTTCTGTATATTAGGTATAAATAAATTTCTTTTAGAAAGC

>SinvCSP10	CDS:76..438	Length:121	Frame:1
CTGGCAGAGCCTGAGGTCCACATTGTCTCTCCGANCTCATNGTAAACCCGAGGCTGCAGG
AATTCGGCACGAGGAATGGCTCGGTTAAGCTGCATCGTAACAATCATTGGTATTGCACTG
ATGTGCGTTGCCGCACAAGAAGACCTCTACTCCGATAAGTTCGACGACGTTGACGTTGCG
AGTATCATTGTAAACGATAAATTGCGTAATGAATATTATGGTTGTTTTATGGAAACGTCG
CCATGCATAACAGCCGATGCGAAGTTCTTTAAAGGGGTTTTTGCAGATGCTCTAAATAAT
AAATGTAAAAGATGTACTGAGAAACAAAAGGAACATATGGATTATATAGTGGATTGGTAT
ACAAAAAATAAACCTGATGAATGGCAGGCTCTCGTCGTAAAATCTATTGAGGATTTAAAA
AAAAAGAACGCTCGTAAATAACGCTGCTACAAACGGATAAGACAAACATGAAAACAACAG
GAAATATTAATTATCTATGAAGTTATTGAATCTTTTATATTCAACATCTCTTGAGGAAAT
AAAGGAACATTTCGAGATGTTATAATTATTAGCTTAATCAATTCTTGTATTGGAATAATG
TGCTGTTAAAATACATTATACAAA

>SinvCSP11	CDS:49..363	Length:105	Frame:1
AACGATGGCTCGGTTAGCTGCATCGTAACAATCATCGGTATTGCACTAATGTGCGTTGTC
GCGCAAGAAGACCTCTACTCCGATAAGTTCGACGGCATTGACGTTAAGAGTATCATTACG
AACAATAGATTGCGTAATGAATATTATGATTGTTTTATGGGAATATCGCCATGCGTAACA
GCCGATGCAAAGTTCTTTAAAGATATTTTTTTCGATGCTCTCGGTAATAAATGTAAAAGA
TGTACTGAGAAACAAAAGGAATATATGAAGATTATACAGGATTGGTATACAACAAATAAT
CCTGATAAATGGCAAGCTGCCGTTGCAAAATCTGAGGATTTAAAAAAGAAGAACGCTCGT
AAATAACGCTGCTACAAACGGACAAGAAAAACATGAAAATTACAGGATATATTAATTATT
TATGTAGTTATTGAATCTTTTATATTCAACAACATCTCTTGGAGAAATAGAGGAAAATTT
CGAATTGTTACATTTATTAGCTTAATTAATTCTTGTATTGTAATAATGTGTTGTTGAAAT
ATATTATACAGAAATACAATAGGATTTGACTTTATTTTATAATAAAAATTTTAATCATCG

>SinvCSP12	CDS:5..358	Length:118	Frame:2
AACGATGGCTCGGTTAAGCTGCATCGTAACAGTCATCGGTATTGCACTGATGTGTGTTGC
GGCACAAGATCTCTATTCAGATAAGTTCGACCACATTGACGTTGCGAGTATCGTTACGAA
CGATAAATTGCGTAATGAATATTATAGTTGTATTATGGATACTTCGCCATGCAAAACAGC
CGATGCGAAGTTCCTTAAAGAGATTTTTGCCGAAGCTCTAAATAATGACTGTAAAAAATG
TACTGAGAAACAAAAGGAACATATGAAGACTATACAGGATTGGTATACAACAAATAAACC
TGATGAATGGCAAGCTGCCGTTGCAAAAGCTGAGGATTTAAAAAAGAACGCTCGTAAATA
ACGCTGCTAAAACAAACGGACAAGAAAAACATGAAAACAACAGGAAATATTAATTATCTA
TAAAGTTATTGAATCTTTTATTCAACAACATCTCTTGGAGAAATAGAGGAAAATTTTGAG
TTGTTATAATTATTAGCTTAATTAATTCTTGTATTGTAATAACGTGTTGTTGAAATATAT
TATACAGAAATACAA

>SinvCSP13	CDS:8..364	Length:119	Frame:2
AAAGACGATGGCTCGACTAAGCTTCATTGTGACGATCATCGCCGTTGCACTGGCATGCGT
ACTCGCGGAAGAAGAGTTGTATTCGAATCGGTACGATGATATCGATATCGATAGAATTCT
TGAGAATAAAAAACTGCGATTGCAATATTACAACTGCTTCATGGACACCGAACCGTGCAG
AACCGCAGATGCGAAATTCTTTCATGAGGTCATAAGTGAAGCTATGCAAACTCAATGCAG
AAGGTGTACTGAAAAACAAAAAGTTCTTTTAAACCGCATGGCCGATTGGTATACGCAGAA
TGCGCCTGAACAATGGGAAGCCTTCATTAGGAAGACTCTAGAGGATACACTACAGAAAAA
AGGTTAAATGAAAGACTTGACCTATTGACGACAAAGAAAACTTCAATAGTTAATCATCTA
AAAAATTATCTTTTACATCTGAAAAATCTTAATATCAATCAGATGAAAAGAAATTAAAGC
TGTATTTTGCGATATTGCGTAGTGTAGTATATGTATAATGTTACATTATTAGAATAAATA
TATTAAATAAAAAAAAAAAAAAAAAAAAAAAAAAAAAAAAAAAAAAAAAAAAAAAAAAAA
AAAAAAAAAAAAAAAAAAAAAACCCCTCTGCGTTTTTCCCCCTGCTTAATCAAATTCCCG
CGGCCCCCTGGGCGGCCGGGACCTTGCAACGTCGGGCCCAATTCCCCCTATAGGGAGTCT
TATTACATTTCACGGGCCGTCTTTTTACAACGTCGGGACGGGAAAACCCCGGGCTTTCCC
CACCTTAATCCCCTTGCAGCAATTCCCCCTTTCCCCGGTGGG

>SinvCSP1	CDS:56..343	Length:96	Frame:2
GTACTATGGCTCGATTAACTGTATCGCGTTATTCATTGTTGCAACGAGCGTACTGATGTG
CATTCTTGCAGAAGAGTTACAGCCCTATCCTAGTGAATATGACATCTATGTTCCAAAAAT
ACTCGCAAATGACGTTGTGCGACAGAAAGCAGTCGATTGTTATTTGAAAAAAGGACCGTG
CACGGAACAAGAAAAATTAGCTACAGATTTATTCAGAGATGCTTTAAAAACCAACTGCAA
AAAATGTGGTGAAAAACAAAAAGAACATGTGAAGATACTTACTGAATGGTTTGTAAAGAA
CCAACCCGATACTTGGAAATTAATAATTGAGAATGTCGACTCGTAAAGATAAAGTATGCT
GATCAGTAACTACTGGCAACAAAAATGAATAATGAATTATTCGAAGCATATTATAAATAA
CAAAAATAAATTACATGTATTTAATCGTGACATGTACGTTTTTTTATCTTACTACTTTTA
GTTTTGTATTCTCAAAAAATACAAAATAGTGAATAAACGACAGAAAATTAAAAAAAGCTT
ACTTATCCATGTCATATTGAAATGTAAAATAAATATTTTATTTCGTGTGTATGTATAAAC
GTTAAATACAATTTAGCTATAACTTGTCC

>SinvCSP2	CDS:57..338	Length:94	Frame:3
TGTACTATGGCTCGATTAACTGTATTGCGTTACTCATTGTTGCAACGAGCGTACTGATGT
GCGTTCTTGCAGAAGACCTCCATAGTGAATTGGATGACCTTGATATTCCAAAAATACTCG
CAAATGACGCTGAACGACAAGGAGTGATCGATTGCATTTTGGAAAACGCATCGTGCACAG
AATTAGAGACGAAAGCAGCAGCTGCAATCAAAGATGCTTTAAAAACAAACTGCCAAGCAT
GTGGTGACAAACGAAAAGAAAATATGAAGATAATTACCGACTGGTTCAACCAGAACCAAC
CCGATACTTGGACATTAGTAGTTGCAAAAGTCAACTCATAAAGAAAAAGAATGCTGATCA
ATAACAACTGGCAACAAAAATGAATAACGAATCTTTCGAAGTATACCATATCCAGACTTT
TCCAATTAATGGATTTCTTAATATAACAACTCATAATATGATTTATAATTTGATAAATTA
AATAGTATTTGTAAACGGTACCCTATGGTAAGGGGAAATAACAAGTGGTACCTAAAGGGA
TTTTAAAGAAATATTTTGCACAAATTAATTTGACTGATATGTAATTTGTATTACTTCAAC
AGAAAAAATATGTTAAAAATATATAAATACATGTATATGACATTGTAATAAATTGTGACT
TTGAAAAGTAATTTTTTCTTAAATAAATATATTGTGAACAAC

>SinvCSP3	CDS:39..341	Length:101	Frame:3
TGGCTCGATTGAGTAGTATCGCATTGATCATTGTTGCAATGAACGTACTGATGTGCGTTT
TTGGAGAAGAGTTAGAACTCTACCCTCGTGAAATTGATGATATCGATGTTCTAAAAATTC
TGTCAGATGACGCTTGGCGACGAAGAGCTGAAGATTGCTATTTTAAAAGAGTACCGTGCG
CAAAAGAAAAGCAGTATTTATCAGATATATTCAAAGATATGTTAAAAACTAAGTGTGAAA
AATGTACTGAAAAACAAAAAAAACTTGTAAAGACAGCTACTGAGTGGTACGAACAGAACG
AACCCGATACTTGGAAATTAATACTTGAAGATGCCCACTCCTAAAGGAAAAGAATGCAAA
TCAATGACTAGTGGCAACAAAAATGAATAATGAATCTTCCGACGCATACTATATCCAGAC
TTTTCCAATTAATTTTTTTATATAAAAACATATGCTTATAATGGTTTATAACTTGATAAA
TAGTATTGGTAAACGGTAGTATGGGAAGGGAAAGGGAAGTAATAAGCGATAGTACAGATC
GTAGCATTAATGCCTGGGGTTTGATTTTAGGGATCACGTTTATTTGTTAGTTAGTTTTAC
GTTTATGTACCTAATGGGATTTTAAAAAAATATTTTGTACAAATTAATTAGATTAATATG
CAACTTGTATTACCTCAACAGAAATAAGATTGTTAAAAAACTAAAAATATATTAAATTGT
AATAAATTGTAACCTGGAAAGGTAATTGTTTTTTAAATAAATATACTGTGAAT

>SinvCSP15	CDS:20..361	Length:114	Frame:2
GTACTGCGACTGTGGAACTATGGCTCGATTAAACTATATTGCATTGATCGTTGTTGCAAT
GAGCGCACTGATGTGCGTTTTTGCAGGAGACTTGGGACTCTATCCTAGTGAACTTGATGA
TCTCGATGTTGTGGCACTTCTGGCAGATGCCGCTTGGCGACAACAAAGCGATGATTGCTT
TTTGAATAAAGGACCGTGCTCAGAAGAACAGAAGTATTTAAATGATTTATTCAGAGAGGC
TGTAAGAACTGACTGCGAAAGATGTACTGATAAACAAAGACAAATTATGAACACAATTAC
TGAGTGGTACGAACAGAACGAAGCCGATGTTTGGAAAATAATACTTGAAGATGCCCGAGC
CTAAAGGAAAAGAATGCTAATCAATGACTATTGGCAACAAAAATGAATAATGAATCTTCC
GACGCATACTATATCCAGACTTTTCCAATTAATTTCTTTATATAAAAATTTATAATATAG
TTTAAAATTTAATAAATAATATTTGTAAACGGTAGTATGTGGGTGAGGGAAATAACAAAC
GGTAGTGTCTTATGATTTAAAAGAAATATTTTGTACAAATCAATTTAGCTGATATGTAAT
TTAGTTAGGATAATATTTATATTACCCTAACAAAAAAAAGATTCTTAAAAAATAAAAATA
TATTACACTGCAATAAATTGCAATTTGGAAAAGCTATTTTCTGGAACAAATACACTGTGA
GGAACATTTATTGCATAATTCATTGTAATATCAAAGACATTTACTAATAAACTAGTGTTG
T

>SinvCSP4	CDS:51..347	Length:99	Frame:3
GTAGCTCGAACTATGGCTCATTAAATCGTATCGCGTTGATATTTATTGCAATGAGCGTAC
TGACGTGCGTTCTTGCAGAAGAACTCTGGTTCTACTCTGGTGAATTTGATGACATGGATG
TACTAAGCATTCTCGAAGCTCAGGCTGAGCAAGAAGTCGATTGCTACATGAAAAGAGGAC
CGTGCACACTAGAACAGCAGAGAATAGCAGATTCGATCAGAGAAGCTATAAGAACCAACT
GCAGAAGATGCACTCCAAAACAAAAACAACAAATACAGCTAATTACTGACTGGTATAAAA
GCCGTATGCCCCAAAATTGGGAATTAATAGTTGCGAATGTTGACTTGTGAAGAAAAAGAA
TGCCGATCAGTCATCATACACTGGCAACACAAATGAATAATGGATCTTCCGAAGTATACA
ATATACAGACTTCCCCAATTAATTGTATTAATATAATAACTCATAACATGATTCGTAATT
TGATAAATAATATTTGTAAACGGTAGTATGAAAGATGGAAATATTGAACATTGCAATAAA
TTGCAACTTGGAAAAGCACTTTTCTTTTCTTCACCAAATATAATATACTGTAAAAACATT
TATTGCACAATTAATTATAAAGTTGTTGATATTTACTAATAAACTGGTGTTGTTNNNNNA
NANNNNNNNNNNNNNNNNNNNNNNNNNNNNNNNNNNNNNNNNNNNNNNCCCCNNAAAAAA
AAAAAAAAAAAAAATTCCCCGGCGTTTTTCCCCCGGTTAAACCAAATCCCCCCGCCCCCC
TGGGGGGCGGGAACAATGAAAATTGGGCCCAATTTCCCCCAAAGGGGGGTCGAATAAAAA
TTCCGGGGCCGCCTTTTTACAACGCCGGGAGGGGAAAACCCCGGGGTTTCCCCAATTTAA
CCCCTTGG

>SinvCSP5	CDS:46..231	Length:62	Frame:1
TTCTGGTTGTGTTGTCTCACTAGTGGTTCTGGCCGTCGCTGATGAAAATATACCAGAAAA
TACGACGACGTGAATGTGGACAAGATCCTCCAGAATAATCGCGTTCTCACCAATTACATT
CGATGTCTGATGGACGAGGGACCTTGTACTGCCGAAGGCCGCGAGCTGAGAAAAACTGTG
CCGGATGCCTTGTCGAGCGGTTGCGACAAATGCAACGATAAACAGAAAGCATGACGGAAA
AAGTGATAGATCATCTCNAAACAAAACGATCCAGGGATTGGGATCGTCTCGTCGCCAAAA
ACGATCCAAATGGCGAATACNAAAAGCGCTACGAAAAATCGTAATTCCTTGAAAGTATTT
TAATGAACA

>SinvCSP6	CDS:215..580	Length:122	Frame:2
GTGGTGAGAGGATCGCGAGCGAATCTCGACCGCGGAAGGAGCACACGAGCTCGGAGACTT
CCTCGCAGGTCATCGCACGCACGCACGCACGCACGCACAAGCGTCGCGATCGGTTCCCGA
CTCTCCCCCGGCCAATCGATACCGTCTCGCTCTTTCGCCGCGCCCGAGATCAAACGGCGC
GATCTTGAACACCGACCAACACGCGGGTTTCGGCATGGCTCCGGCAATCAAGATCCTCCT
CGTCCTGCTCTGTACCCTGCTCGCCGTGGCGATGGCCACCGAGTCATCAACGGACAACGT
TGAGGGGCAGCAAACCGGCAGATCGCGGGTCTCCGACGAACAACTGAACATAGCCCTGAG
CGACAAACGTTACTTGAACAGACAGCTTAAGTGCGCCCTGGGAGAGGCGCCGTGCGACCC
CGTCGGACGTCGTTTGAAAAGTTTAGTGCCGCTGGTTCTGAGAGGCTCCTGCCCGCAGTG
CAGCCCCGAAGAGATACGTCAGATCAAGAAGGTCCTTTCTCACATTCAGCGATCCTTCCC
GAAGGAGTGGAACAGGATAGTGCAACAATACGGAGCTTCATAAACGAGATATAATATAAA
CGCGCCGGTCACGACGAGGCTGAATGTA
>SinvCSP7	CDS:3..194	Length:64	Frame:3
TGTATTCGAATCGGTACGATGATATCGATATCGATAGAATTCTTGAGAATAAAAAACTGC
GATTGCAATATTACAACTGCTTCATGGACACCGAACCGTGCAGAACCGCAGATGCGAAAT
TCTTTCATGGTATTATTTTATATCTTACATTTATTGTATATTATTTCTTTTTTTGCTGTT
TTTTTTTATCACTTTAAAATTAATTTTAATTTTTTTTAATGATCTGCATCGAGTCGTAAA
CAAAAACCTATATCATAATTGAAAATAATACTTTTTATTTAATGAAAGTTTCACGCTATT
TTAATTCAAGAAACCTTTTCTGATCATAGAGATGAAATAAATTTAAAAACGGAAAAGAAT
TATTAAATTTGCATTAACAGGCTACTCTGAATTTGCATTAATTGTAACC

>SfruCSP1	CDS:28..411	Length:128	Frame:1
GACTCCTCAGGAAAACACGATCAAAGAATGAAGTCCTTCATAGTTTTGTGCTTGTTCGGT
CTGGCTGCAGTGGCTCTGGCCAAGCCAAATGGCAGCACATACACCGATAGGTACGACAAT
GTCAACCTGGATGAGATCCTTGGAAACCGTCGTCTCCTGACACCTTACATTAAGTGCATC
CTCGAAGAGGGCAAGTGCACTGCTGATGGCAAGGAACTGAAATCTCACATCAGGGAAGCT
TTAGAACAGAACTGTGCTAAGTGTACCGATGCTCAGCGCAGTGGAACCCGCAGGGTCTTG
GGCCACCTCATCAACAATGAAGAGGAGTCCTGGAACCGCCTCAAGGCCAAATACGACCCT
CAGTCCAAATACACCGTCAAATACGAACTGGAACTCAAGAAATTGAAACAATAAATTATT
TTATAGAATAAGGATTAAATAGTTATAGATTAGCTTAACTTTTTTTCGATTAAGTGAATA
CAAAATACAAATTAGACTTGGTAAAACAATGATGACGTAATTACTGTGTATTCAAGCCAA
CTTATATATAACCTCTTTTTGATCATTTGTCAGTGTTGTCGTTGCTTTACACTTTTACAG
ACACTCTGTAACTTCTTTCTTTTTGTTTTGTTACTTTAGTGAATACTTTTATTCATTAAA
GTTACCAAACGTAATCAAAGTTGTCATATCTGAATTTCAAGGCTTGTGAATTAAAGTAAA
TTGTAGTATAGTGCAATAAATAAATTATTGGTAATTAATCGAGCCAAAAAAAAAAAAAAA
AAAAAAAAAAAAAA

>SfruCSP2	CDS:46..414	Length:123	Frame:1
GTNNGTCCTCTCAGGTGCTAGGCAGGGACATTTGAAAATTTAAACATGAAGAGCATTATA
GTTCTGTGCTTGCTGGTCGCGGCTGTCTCCTGCAAACCAGAGACTTACGACACCAGATAT
GACAACTTCGACGTTGAATCCCTGGTCGGCAATGTTCGGCTGCTGACTGCGTACGGCCAC
TGCTTCCTTGGCAACGGACCCTGTACTCCTGAGGGCAGTGACTTTAAAAAAACCATCCCC
GATGCTCTGAGGACCGGCTGTGGTAAATGCTCGCCGAAACAGCGTCACTTGATCCGTGTG
GTTGTAGCAGGCTTCCAGAGCAAGACCCCAGACCTTTGGCAGCAGCTGGTCAAGAAGGAG
GACCCCAACGGACAGTACAAAGAAATCTTCACCAGATTCCTGAACGCCAGAGACTAAATA
CCAAAGATTTGAAAACCAAGGAGGTTCTACCAGTAACGATACTTATGCAATACCAAAACA
ACTCATTATGATGTTACTTAAAACTTAACTTTTTAGTTTGGCTAACATAAGTTTTGAGTA
ATAGTTGAGTGTTAATTGAGTACCTACATAATATAGGTGCAAGTCTTAAAAGTTAGACGA
TAGATAAATCTTTTTTAACCCATGGTACGAACGTAGATCTACGCGAGACACAATGTACAT
ATTTTCTATCGTGTCTTATACACCGGCAGACTAGAGGTTAATGTTTTTTTAGTGGACTAT
CTTTACCATAATATTGTTATTTAAAGATTTATCTTTAACCTCAGATAAATATTGTTTACT
AGGCATGAGTGACCAATTAACAACTTTGTGCTTGCGTATACATAGCTATTCAAGTACATA
TATGTTTTCATACACATACCTATGTATATAGGTACTTACTTTCAGACTTTGCCTACCTTA
CCAAGACATGGCATTAATGTATCGTGTACTGAAACCTCCTNNNTTGTTAAACATCACCAA
TAATTGTTAATTAATACTTAATTTATATTTATCTATAGGTACTGTATATATTATTTAAAT
AAATGAATAACGAAAAAAAAAAAAAAAAAAAAAAAAAAAAAA

>VsquCSP1	CDS:32..415	Length:128	Frame:2
ATCGCATCTTACGAACTGGCAGTAAATATGAAGACAACGTTCCTTTGTATATACCGCTTT
TGCGGTAATCGTGGTTACTTTGGCACAGGAATCACAGTACACCACGAAATTTGACAATAT
CAATGTGCATGAAATTCTGCACAATGATCGGCTACTCAATAATTATGTCAACTGTTTGCT
CGATCAAGGTCGTTGTACTGCTGATGCTGCCGAATTGAAAAAAAGTTTGCCAGACGCTTT
AGAAACTGACTGTTCCAAATGTTCTCCGAAACAAAGAGAATTTGCAGAAGAAGCTATGAA
ATTCCTGTCTCATAATAAGAAGGATATCTGGGAGAAACTTCTTGCCAAGTATGATCCTGA
GAAGAAATACAGGAATAAGTTTGAGAGTCGTGCGAAAGAAGCTGATATCCAGATCTAAAG
AAGAATTCAAATAAATAAAATGAAGAACGGAAAAATGGAAATGAGAATATGATAGAGCGA
GATAAAGATAGAGAGAAAAATAAAAGAAGTATGATAATAATTCGTGCCAAGGCATATCAT
TGAAAAAAAAAACATAATAGTANAATATTTATTCGTATGCATATATATATATATATATAT
AGATAAAATACATACATATGATTATACATTTATAAAATAAAATTTGTAAAATTAAATTTA
GTTATAAAAAATTCGATATATCAGTANGTTATGCATGATGTAAAAATTATAGGTTATTT

>VsquCSP2	CDS:147..398	Length:84	Frame:3
CAGACATCCCTCGTGAATGCTGTAGCAAAAACGTTTTAGAAAAAAAGTAAAGTTCGAAGT
GTGACAATATATTTTTTCTTTGGGCTTCCATCCCAAAATTTAAAGTATTCGATTAAATTT
AAAAATAAGAATTTTTAAAAATCATAATGGCGCGTTATTTATGGATATTATCAATCGTAA
TACTATCCGCGACGATTTTCTTAGTGCTCGCAGACGATGGCACGTACACAACGAAATACG
ACAACATCAACGTGGACGAAATATTAAATTCACCTCGATTACGTAATCAATACACCGATT
GTTATTTAGGAACTGCACCTTGTGTGACGCCGGAAGCAAAGTTTTTGAAAGAGGTGTTAC
CGGAAGTGTTGGTGACCAAATGCAGTAAGTGTTCGGACTAAGCAGAAAGTAATTTTCGAC
AAGGTGATTACTTGGTTCGAGGAAAACGATAAGAAAACTTGGAATTCCATATTGACAAAA
TCTATTAACAAATCGTTTAAATGTCAAGAATGAAAAGTCCTAGGTGAAATTCATTAAAGA
TCTAAAAAAAAGTATTTGATTAAATTGTATAAATAGATTGTTATATAAAATTTTTTACAG
ATTTACGTGTACAAAAATTTTTATTCTATACTATGATTCATTCTGAAATAATTACAAATT
AAAGCAAATT

>VsquCSP3	CDS:41..409	Length:123	Frame:2
CGTAGTTTCACATTATTTTCTGTTGAGGAAAGTCGAAACGATGAAGTTACTCCGATATAT
CTCAGTCTCGTTGTTGGTGGTTTTGGCGTTTGTCAAAGCAGACGAGGAACTTTATTCTGA
CAAGTACGATTACGTAGATCCCAAGGAAATCGTCGAAAACGATCGTTTAAGAGACCAGTA
TTACAATTGTTTCATGGACACCGCTCCTTGTGTTACTCCGGATGCAGTCTTTTTCAAGTC
GAATTTACCTGAAGCAGTCGTAACTAAATGCAAGAAGTGTACAGAAAAGCAGAAGGAAAA
CTTTGAGTTTATAGCTATCTGGTATAGTGATAATCGTCCAGATGAATGGAACGCTCTGAT
TAAAAAGTTCATGGAGGATGCAAAGAAAATGAACATGGAAACTGCCAAATAATATGGGTG
CCGACATCTTTTTTACGAATCAGATGTGGAAAGGATAAAACAAAAGGTGTTATTTTTCTT
TTTCCTTTTCGATGCGGAAAAAAATTTATTAATATATTTAAATCGATAAATACGCAATAT
GATTGGGACGCATATTTATGTATGTATGTATGTATATGTATATATATATATATATTTATA
TATATAATATATATATATCACAATATAG

>VsquCSP4	CDS:46..420	Length:125	Frame:1
CTCGACTCTTCCGTGACTGTGTGACACACGTAACGACAGCGCAACATGAAGGTCGCCGTA
GTTTTCCTTGCTATGCTCGCGTGCTTCGTAGCCGCGGATAAGTACACAACGAAATACGAC
AACATCGATGTGGACCAGATCCTGAAGAGTGATCGTCTGCTCAACAACTACGTAAACTGT
CTTTTGGATGTTGGCAATTGCACGCCCGATGGACACGAGCTCAAGAAATCCCTCCCTGAT
GCATTGGCAAACGGTTGTAACAAGTGCAGCGAGAAACAGAAGGCTGGAAGCGAGAAGGTC
ATCCGGTATCTTGTCAACCAGCGACCGAAACTTTGGGAAAAATTGTCTGCGAAATACGAT
CCGACCGGAGAATACAAAGAGAAATTCCAGAACGAAGCGGAGAAGCATGGGATCACGCTA
TAAACTCGATAGGAAATCATGAAGTGACCGTTAAAGCATGAGGTTTATGCTGTTTTCCAT
ATTTCGTTCACTAATATTCCCTTTCTTTCTCTTTCTCTCTCCTCTCTCTTCCTCTCCTTT
TTCTCTCTTTATCTCTCTTTCTCTCTCTTTCTCTTTTTCTCT

>TrniCSP1	CDS:607..245	Length:121	Frame:-1
CCAAGCTATTTAGGTGACACTATAGAATACTCAAGCTATGCATCAAGCTTGGTACCGAGC
TCGGATCCACTAGTAACGCCCGCCCAGTGTGCTGGAATTCGCCCTTTCGAGCGGCCGCCC
GGGCAGGTACTGACAGCACGTAGATACCCTTCATGATTGATTCTTGGTTTATGTTAATCA
TTAAGATGCATTGTTGTGCATTAGCAATTCCTTAAGAATTGCTCCTTAACTCCTTAACTC
CTTAAGCGTTAGCGACTGCGGTTTCTAAAGCGGTAAAATGTTTTCCTTCAGGATCAAACT
TCGCCTTAAAGGCTTCGTATTCTGTGGGAAGCTTCTCCTTAAGTCCGAGTAAGAATTTGT
GGAAGATGTGCTTTTGCGCCTGTGTGCATTTTAAGCAGTTCGTCTTGATGGCTTCCGGAA
TGTCCTTTTTGAAATCGGCGGCGACTGTGTGGCAAGGTGTGGTGTCCATGAAACATCCTA
CGAAGCCTCTGAGGGTGTCAAGGTCAGCGACCACGGCGTCGATGTCAAGGTCATCGTTCT
CTGTACCATATGTGTTGTAAGCAGGCATCAACCAGATAGCGGGCCAAAGCCAGTCTCCAG
CAGGCATTTTTGCGCGAACTTCAACACGACCATAGCGGAAGCTGAACGAATTTACAGTAC
CTCGGCCGCGACCACGCTAAGGGCGAATTCTGCAGATATCCATCACACTGGGCGGCCGCT
CGAGCATGCATCTAGAGGG

>TrniCSP1-1	CDS:562..395	Length:56	Frame:-2
CCCTCTAGATGCATGCTCGAGCGGCCGCCAGTGTGATGGATATCTGCAGAATTCGCCCTT
AGCGTGGTCGCGGCCGAGGTACAAAAACTATATTTGAAGATGTCAATCACACAAAACAAA
GAACCGCAACTTCCGACGTCTAATTAAGATAACAAAAAGCAAACAGCAACTGAGTTAGTT
ATCATTTTCCATATTCTGACTCAGCAAAAAGTAGACATCATTAATGTTACAGCACAAAAT
AATGGCCTCACTGCGAAATAACCAAACGCAAGACTAATAAAGAAATAGGTTTAATTCAAG
GATTCGCAAGTCATTTTAAAATGTTAATCATTAAGATGCATTGTTGTGCATTAGCAATTC
CTTAAGAATTGCTCCTTAACTCCTTAACTCCTTAAGCGTTAGCGACTGCGGTTTCTAAAG
CGGTAAAATGTTTTCCTTCAGGATCAAACTTCGCCTTAAAGGCTTCGTATTCTGTGGGAA
GCTTCTCCTTAAGTCCGAGTAAGAATTTGTGGAAGATGTGCTTTTGCGCCTGTGTGCATT
TTAAGCAGTTCGTCTTGATGGCT
