# Supplementary material for: Large-scale identification of odorant-binding proteins and chemosensory proteins from expressed sequence tags in insects
Source: BMC Genomics. 2009 Dec 25;10:632. doi: 10.1186/1471-2164-10-632 (PMC2808328; doi:10.1186/1471-2164-10-632)
Supplement: Additional File 5 — A Text file named by "AF5- protein sequence of identified CSP". [file 1471-2164-10-632-S5.txt]

>AsegCSP1
MKAVIVLCALVVAICARPEEDGKYTTKYDNTNYKEILENERLYRAYCDCLLDLGKCTPEG
KELKSHIKEALETHCEKCNEKQKEAVRYVIKYLINQKPEDWQKVCDKYDPDGKYKSQYEK
ELKEL

>AsegCSP2
MKFVLLLCVMVAVVFADDKYTDKFDNINLDEILENRRLLLAYFNCVMDKGKCTPDGKELK
DNLEDAIKTGCAKCTENQQKGSYRVIEHLIKNELDLWRELCAKYDPTGEWRAKYEDRARA
NGIEIPKD

>AsegCSP3
MNSFIVLCVASLAVMAYARPEEAKYTDRYDNVDLDEVLSNRRLLVPYVKCILDQGKCAPD
GKELKEHIREALENECGKCTETQRKGTRRVIAHLINNEVDYWNELTAKYDPHRKFTAKYE
KELKEIKH

>AsegCSP4
RSYGHCFLGTRPCTPEGTDFKKTIPDALQSGCSKCTPKQKHLIRTVVKGFQTKTPDIWQQ
LVKKEDPHGEYKEIFTRFINGSD

>AsegCSP5
MQIKYALLLCCVAAVSVAQTQRPAVSDTALEDALQDKRFIQRQLKCALGEAPCDPIGKRL
KTLAPLVLRGACPQCTPQETKQIQRTLSYVQRNFPQQWAKIVRQYAG

>AsegCSP6
LCALVVAICARPEEDGKYPTKYDNTNYKEILENERLYRAYCDCLLDLGKCTPEGKELKCK

>AsegCSP7
GPCTSEVKEVKAKLPEALETRCAKCTDKQKHMGKVLAQEVKKNHPDIWKELVAMYDPQGK
YQEAWKDFLQE

>AfunCSP1
MKFFVVVALALVAVVAAQDKYTTKYDGVDLDEILKSDRLFNNYYKCLLDQGRCTPDGNEL
KRILPDALKTDCAKCSEKQKTGTEKVINYLIDNRKDQWENLQKKYDPENIYVNMYRDEAK
KKGINP

>AfunCSP2
MKLFVAIAFALLAVVVAQEQYTTKYDGIDLDEILKSDRLFNNYYKCLMDEGRCTPDGNEL
KKILPEALQTNCEKCSEKQRSGAIKVINYVIENRKDRWDALQKKYDPENLYIEKYREEAK
KEGIKLE

>AfunCSP3
MVAILAMVVVVASAQKYTDKFDNIDVDRVLSNDRILNNYLKCLLDKGPCTQEGRELKKTL
PDALKTNCEKCSEKQRTSSR

>AmylCSP1
MKLVIALALVAMVAARPDDYSKFEEINEDEIIENKRLFEAYLDCFLGIGKCTAQANELKE
LIPEGIQTSCGKCTEKEKPKVAKVMYVARESYPEKWNQLNEIHNADGKYNEVLEEFLKKY
HQ

>AmylCSP2
MKFLIALALVAVVAARPGDQYDSKFDNINIDEIIGNKRLLEAYVDCFIGIGRCTAQGNEI
KVLIPGGIQSGCGKCTDKQKPHVAKFIHATREQLPEKWSTLNGLHNGDGKYNDILENFLN
KHHH

>AmylCSP3
MKTILALFALVAVVASTSEYYQTQYENFDAKQLVENVRLLKSYLKCFLDEGPCTPEGLEF
KKAIPDALQTKCSKCSPKQRELIRIVVKGFQEKLPELWEQLSKKEDPRGEYKEAFNSFIN
STD

>AgosCSP1
SRIAVVCVVLAAFAVDQTVGAPQKDAVAASGPAYTTKYDHIDVDQVLASKRLVNSYVQCL
LDKKPCTPEGAELRKILPDALKTQCAKCNATQKNAALKVVDRLQKDYDAEWKQLLDKWDP
KREHFQKFQQFLAEEKKKGFTKF

>AgosCSP2
MHCKVLIALCCVAVYAVQASPAGTATAAAVSADDEIKDFPAYMKRFDKLNVEQVLNNDRV
LASHLKCFLNEGPCVQQSRDLKRVIPVIANNGCNGCTERQMTTIKKSLNFLRTKKPTEWA
RLVKIYDPSGTKLNKFLDA

>AgosCSP4
IQTECAKCNERQRKQAGKVLAHLLQYKPEYWKMLVQKFDPNNVYLRKYMADNDDDEKLSL
QKLSNDTTKKKRNI

>AgosCSP3
MSMMEKINIDQMLNNTRLMSNNVKCFLNEGPCTAHLREMKKMVPMLVKDSCSSCTKEQKI
MMKKAMDAVKARRPNDYEKLSKFFDPEGKYEKKFLENLNESK

>BtabCSP1
MFKVLVVLCVLGAAFVYAAPAEDKYTDKYDNINVDDILGSKRLLKSYLTCLLDKSPCTPE
GSELKRLLPML

>BanyCSP1
MRRILFASLCLIVAVVGKPAEHYTDKFDGVDVSSIVTNRRLLVPYVKCVLEQGKCSPEGK
ELKSHIKEAIENYCAKCTDAQRHGTRTVIAHLINKEKDYWNQLTVKYDPDRKYTKKYVAE
LKSVKQ

>BanyCSP2
MMKLLIAVVLTLVVQIEGQVDTGRFNSVNIDEVLANKRLLAAYIKCVLDKGRCTPEGKEL
KSHITKALQQGCDNCTDEQKESVRKVIGHLVKNEQAYWKELVEKYDPEGVYSKKYEDELQ
AINK

>BanyCSP3
MKQWVFSLCALTVVASSIAQQYQQFVNRYDNFNADSIIQNDRILLAYYKCVMEKGPCTKD
GKNFKRVLPETLQTACGRCSSKQKVVVRKMLLGIKAKSEPRFLELLEKYDPTQANREALY
NFLVTGN

>BanyCSP4
EAVETICGKCTEKQKVNIKKVIKAIQQKHPKQWEELVKKNDPSGKHRADFEKFIQGS

>BanyCSP5
MKTIIVLATLVAAALAIPSDTYNPQYDSFNAQEVADNIRLLKNYGKCFLDQGPCTAEGND
FKKVIPEALRTTCAKCTEKQKELIRIIIKAFQEKLPEVWAELIQKEDPKGIYKPDFDKFL
HGSN

>CtenCSP1
MKLVLVAVCLIFGVVSAQKYTTKYDNINLDDILKSERLLNNYFNCLMEKGKCTPDGNELK
RTLPDALKTECSKCSEKQKAGTERVLRFLIEKKPNQYSELQAKYDPEGIYYAKYQREAQA
RGIKV

>DpleCSP1
ECLXNGQRCSPEGKALKRLLPEALRTKCVRCTERQKKIAVKIIKRLKIEYPDEWAKLQSK
WDPTGDFTRYFEVFLANEQFNSISGEGNEPSLPSLPSLPPLPPLPPLPPQTSSPQPATTA
PTPPRPLLLNRFADEVMEVSPSSAVTPMRPSTTRPTTSKPATVRPTTTRSPTMRQPVPPR
PTPVSWANAGSESMPTRFTLRPTKSELPLPYSTAITLIDQIGIKIIRTTELVTDILKNTV
RAVVGR

>DpleCSP2
KCTXEGNDFKKWIPEAVQSNCGKCSDHQKHLVGKVIKACIDKLPEEWNKLNAIHNPDGKY
DENLKIYLEKYGN

>DvirCSP1
MKTLFIICCFIATSWSAVSEKAKYTTKYDNVNLEEIVHNERLLKNYVDCLMEKGNCSPDG
LELKKNMPDAIETDCSKCSEKQKEGSEYIIRYLIDNKPEYWSPLQEKYDPSGTYKQRYLE
SKKEEVKVEPISKS

>DvirCSP2
MKTIIVLIAIVAALAFVNAQKYTTKYDNVDLDTIIKSDRLLLNYVNCLLEKGKCTADGLE
LKKDLPDALLTDCSKCSEAQKKGSKKIIRHLIDNKPDWYTELEAKYDKDRTYKKKYEEEI
KSD

>DvirCSP3
MKLSIAICLIFVFVAVSARPDDKYTTKYDNVNLDDIIKSERLLKNYIDCLLGTKKCTADG
EELKKVLPDALKTECAKCSDAQKNGAKKIITHLIKNQRQWWDELEAKFDPDHVYSKAHEK
ELKELGI

>DvirCSP4
MAHLTISCLFIVLSVIGINGAVVETTTKLQGYSTKYDNFDVTKILDSTRLVRRYVDCLMD
RLTCPPEGKFLKDIIPDAISNKCARCNEKQKKQAGLILSHLLLKERDLFLDLCTKYDPTG
EARKANGIDEDYDEDYEDSK

>DvirCSP5
MQISIFFLFVLVGVSFCEKYSTKYDNIDLDEILKSDRLLNNYINCIMDKGTCTADGKELK
DNLADALKTNCSKCSEKQNNGSKKVIKFLVKNKKPTFDEVAAKYDPENKYINEHREELAK
EGIVV

>DvirCSP6
MNRGCLSALLVTVLVAVVYGKSFQDNIKILKKIDIETVIKNDRIIKGYIDCVTGKKGCTP
EGAALKESWKEGIDKGCDDCDEEEKRKIKKVVKHIYLKHPDWYEEVANALDKDKKYRKKY
QKYIDELVADPTL

>DvirCSP7
MKYLLVLCCVVAAVVCDDKYTXXYDNVNVDEILANERLLKGYVDCVLERGKCTPEGKELK
EHLRDAIETGCKKCTKPQEEGATKVIDFLIKNKLEVWRELVAKFDPEGKWRKKYEDRARA
NGIVIPE

>DvirCSP8
MGYLSLIFLLAVASCGALAQTYNTRYDNIDIDQILSNKRVLDNYIKCILDDETRRCSPEG
REFKKYIPEAIRTNCAKCSDAQKRITKKASIYIMQHRPQDWDKIRKKFDPQGKYQDSFAA
FLKSVA

>DcitCSP1
MYKVLAVAVCCAVIASCLAKPQTKKYTTKYDNINLEEIIHNDRLLNNYYECLIGTGNCTP
DGAELKRLLPDALENECKACSEKQKEGSEVMIKYLIDNKPEMWAELEKKYDSTGSYRKKY
AAEAEKRGLKV

>DcitCSP2
MFKSLVLVACLACIGSVLTSPAYTTKYDNVDLDEIIANDRLFTNYYKCLMDTGACSPDGA
ELKKVLPDAIATECGGCSDKQKEGAKKIFKFLIEKKPEEWKALEGKYDPSGSYKAKYDAQ
LKAL

>DabbCSP1
MKLCTFFLITLLGIVLADESKYTTKYDNVDLDEIVKSDRLMKNYVNCLLEKGKCTPDGAE
LKQHLPDALHTDCSKCSETQKNGSKKIMRHLIDNKPEWWKDLEAKYDKEGSYKKKYREEL
KKDGINL

>GatrCSP1
SPLCLVLLAAVATAAAAPQKYTTKYDNINLDQILRNDRLLNNYFRCLMEQGSCTPDGDEL
KRHIQDALETACSKCSEKQRGGTEKVIRFLIKNKPKEFADLEKKYDPRGIYRAKYQAEAQ
KKGIKV

>GatrCSP2
MYAVVVLIGLVAAVTGETYTTKYDGVDIDNVLKNDRLLNTYFNCMMDTGKCSPDGQELKK
HIPEVLENQCAKCSEVQKKGGEKVLRFIFEKKPDMFRQLEAKYDPDGKYRAKYRKLAEEK
GIKI

>GatrCSP3
LVAVTLVAAATAASYTGKYDNIDVDRILSNDRILTQYIKCLMEEGSCTNEGRELKKTLPD
ALKTGCSKCSEKQKSATDKVIRHLRKNKSRDWERLVNKYDPSGEFRGKYEARLGAAR

>GatrCSP4
DKMIRHLVDKKPELFKELETKYDPSGIYRAQYEKDAAKKGIKV

>GbimCSP1-1
NKYLECLLADNDNHCTPDGKELRKNIPDALTNECGKCTDKQKSGVEKVLKFLKEEKQDDF
EKLLAKWDPEGVYRKKYEAKYSS

>GbimCSP2
MNRGLALALALAALVAVALAAPAEEKYTDKYDNINLDEILSNERLFKKYMECLLADTDVH
CTADGKELKKSIPDALTNDCAKCTNFQKNGSGKVIKHLRENKPADWQRLQAKFDPEDVYM
NEVRRKPQGFLLSPLRSLTRSCALTIIVIVLKPPVLIAQC

>GbimCSP3
MNRGLALALALAALVAVALAVPAEEKYTDKYDNVNLDEILSNERLFKKYLECLLADNDSH
CTADGKELRKAIPDALTNGCGKCTDKQKSGTDKVVKFLRANKQADWERLQAKWDPQGRVR
RQVRRQAHQITSLSA

>GbimCSP3-1
MNRGLALALALAALAAVALAVPAEEKYTDKYDNVNLDEILSNERLFKKYLECLLADNDSH
CTADGKELRKAIPDALTNGCGKCTDKQKSGTDKVVKFLRANKQADWERLQAKWDPQGCVR
RQVRRQAHQITSLSA

>GbimCSP4
MRAALALLCCLVAVAAAAEKYSDRWDNIDLDGILRDDKKLDAYLSCVLDGGACTREAELL
KRVMPEAIRTMCERCTPRQKEGARRAMDYLKQHRPQQWARLVRKFDPTGEYTRKYEALRA
QGKM

>GbimCSP5
MKTVVFLCLAVATVMAVEKYPDQWDNYPIDDVLKNDRILVVYIKCSLQDNPCSNKEAELL
RQYLPEAIRTGCERCTDKQKELARYVIRFLREHKPQEWASIVNKYDPTGEFRAKYEHFLK
A

>GbimCSP10-1
SSISCVLDQGPCDELGRGLKAAIPEILNNNCGRCNPKQASNARLVVGFLQRNYPRVYTAV
ENKYRKGGRSG

>GbimCSP6
MHRAILLSLAICTLWTVVTAVERYTDKYDNINLQEILNNERLFKKYLECLLADSDSRCTA
DGRELRKAIPDALTTECSKCTAKQRSGAATVIKHLRDNRPGDWAKLQAKWDPQGIFVSKY
ADRFPA

>GbimCSP1
MNIDLDEILANDRLRNKYLECLLADNDNHCTPDGKELRKNIPDALTNECGKCTDKQKSGV
EKVLKYLKEQKKEDFDKLLAKWDPEGVYRKKYEAKYSS

>GbimCSP7
MNRGLAFVLALAALVAVALAAPAEEKYTDKYDNVNLDEILSNERLFKKYLECLLADNDSH
CTADGKELRKNIPDALTNECGKCTEKQKSGAEKVITFLKEQKKDDFDKLLAKWDPEGVYL
KKYEAKFSS

>GbimCSP3-2
MNRGLALALALAALVAVALAVPAEEKYTDKYDNVNLDEILSNERLFKKYLECLLADNDSH
CTADGKELRKAIPDALTNGCGKCTDKQKSGTDKVVKFLRANKQADWERLQAKWDPQGRVR
RQVRRQAHQITSLSA

>GbimCSP8
MNRGLALALALAALVAVALAVPAEEKYTDKYDNVNLDEILSNERLFKKYLECLLADNDSH
CTADGKELRKAIPDALTNGCGKCTDKQKSGTDKVGEVPARQQAGRLGSGCRPSGTRRGVF
VAKYADKLTR

>GbimCSP8-1
MNRGLALALALAALVAVALAVPAEEKYTDKYDNVNLDEILSNERLFKKYLECLLADNDSH
CTADGKELRKAIPDALTNGCGKCTDKQKSGTDKGGEVPARQQAGRLGSGCRPSGTRRGVF
VAKYADKLTR

>GbimCSP3-3
MNRGLALALALAALAAVALAVPAEEKYTDKYDNVNLDEILSNERLFKKYLECLLADNDSH
CTADGKELRKAIPDALTNGCGKCTDKQKSGTDKVVKFLRANKQADWERLQAKWDPQGRVR
RQVRRQAHQITSLSA

>GbimCSP8-2
MNRGLALALALAALAAVALAVPAEEKYTDKYDNVNLDEILSNERLFKKYLECLLADNDSH
CTADGKELRKAIPDALTNGCGKCTDKQKSGTDKGG

>GbimCSP9
MKAAVALCLALVVALVGAAPADKYSSRFDHVDVDAILHNDRLLDNYIKCLENTDDKGCTQ
EGKALKDVLAEAIATDCAKCTDVQKGFVGKIIPFLRKNRVEEWKRLQAKYDPQGAWAKAH
PDV

>GbimCSP4-1
MRAALALLCCLVALAAAAEKYSDRWDNIDLDGILRDDKKLDAYLSCVLDGGACTREAELL
KRVMPEAIRTMCERCTPRQKEGARRAMDYLKQHRPQQWARLVRKFDPTGEYTRKYEALRA
QGKM

>GbimCSP4-2
GIRRLXSPGRAALALLCCLVALAAAAEKYSDRWDNIDLDGILRDDKKLDAYLSCVLDGGA
CTREAELLKRVMPEAIRTMCERCTPRQKEGARRAMDYLKQHRPQQWARLVRKFDPTGEYT
RKYEALRAQGKM

>GbimCSP10
MKFLLVLAAVAALAAAQSIEEIGNRDISSLLADRALVMKQISCVLDQGPCDELGRGLKAA
IPEILNNNCGRCNPKQASNARLVVGFLQRNYPRVYTAVENKYRKGGRSG

>HmelCSP1
MKFVILCVFALIAVASSRPESKYTDRFDNIDTQQILENRRLLVAYILCILEKGKCTNEGR
ELKAHIKDALETECSKCTEVQRKGTRTVIGHLINHEEDYWNQLVVKYDPDRKYVVKYEKE
LRSVKAH

>HmelCSP2
MQSLKIIFALLVCAITVNAKPAEHYTDKYDGIEIKEIINNRRLLLPYLKCLLDQGKCSPE
GKELKSHIQEALETYCAKCTEAQRKGTRQVIAHLINNEGDYWNELTAKYDPKKQYVKKYE
NELKTVKS

>HmelCSP3
MKFLIVFSCLVLSAFAGEKYNAKYDNFDVETLVTNERLLKSYINCFLDKGRCTAEGSDFK
KTLPEAVETVCGKCTEKQKINIKKVIRAIQEKFPKYWEELVQKNDPSGKHRENFDKFIKS

>HmelCSP4
MAQTQRPEVSDTALDDALNDKRFIQRQLKCALGEGPCDPIGKRLKTLAPLVLRGACPQCT
PQETNQIQRTLSYVQRNYPQQWTKIVRQYSG

>HmelCSP5
MKTVLCLFALVAVACALPSSTYTDKYDNIDLDEILSNKRLLTPYVKCMLDEGKCSPEGKE
LKSHVREALENECAKCTENQKAGSRKVIGHLINNEQEYWSKLTAKYDPDQKYAKKYEKEL
KTVSA

>HmelCSP6
MKTVILVALMCLEAAAWGKPASTYADKWDNINIHEILESNRLLKGYVDCLLDRGRCTSDA
KTLKETLPDALEHDCNKCTAKQKSGSDKVISHLVNKRPELWKELSVKYDPNNIYQEKYKD
KLQTIKA

>HcoaCSP1
MSLVSLLGLAACLVASVAAAPAEMYTTKFDNVDLQQILHNERLLLSYFNCLVDKGRCTPD
GEELKKSLPDALQTACSKCSEKQKNGSKKVIRFLIEKKHSMYEELEKKYHPNGIYKARYR
QDA

>HcoaCSP2
MHTVTLLVAAALIAAASAASYTNKFDNIDVDRILSNDRILTQYIKCLMEEGSCTNEGREL
KKTLPDALKTGCSKCTEKQKAATDKVIRHLRKNKSHDWNRLVNKYDPNGEFRSKYEARLS
DARR

>HcoaCSP3
MKRNSSSSQEPDVRKLQDSRMLDFSPLSVESQITWYRAVGGHFRLRWPPPSGAFTHQYSR
TARTVNMALSMKVTLALLLVVVVGASLAQRQQISDDTLEMALKDKRYFERQLKCALGEGA
CDPVGRRLKTFAPLVLRGACPQCSDQETKQIQRVLSHIQRNYPKEWSKIIQQYATGS

>HcoaCSP4
MARVLLLLSLVGMVAVVLAKPEEKYTTKYDNIDLDRILDNERLMEKATKCLMDEGDCTPD
MAELKKALPDALQNECAKCSDKQKEGARKVLKFLIEKKKSVFETLEKKYDPEGVYRNKYQ
ELAAKEGVKV

>HcoaCSP5
IALAATSSAATTGQYNSRFDTLEVDKILANPRVLENYVKCVTDKGPCTSEGRDIKKILPE
VLATSCAKCSPQLRTNLKKTIVAMREKYPTEWAEVVAKFDPKHTHAKDLEAFLKA

>LkohCSP1
MSRLAVASILVLAVLATALAAEQKYTNKFDNIDIDRILNNDRVLTNYIRCMMEEGPCTNE
GRELRKTLPDALKTGCTKCNEKQKNLTEKVLKHLISARKADWERLAAKYDPEGLYKQRYS
DLLATVATPAA

>LkohCSP2
MNRVFVVSLALVAVLAAVYGEEKYTDKWDNINVDDILNNSRLVGKYIECLLAGNDDGCSA
DAKELKKVLPDAVATGCSKCTDKQKVGAKKTIRFLHDHKAAEWEKLLDKWDPTKEYRTKY
EHFSE

>LkohCSP3
MNTFGAVVIAALAVVALSAAAPEGESYSNRYDNINLQAIFEDPEKVDGIISCFLADDDAM
CNEMAGNIKKVLPDILKEDCAKCNDVQKAGLAKTVKFLAKKKPEDWTKLQTKYDADNVYK
QAHPDLFE

>LkohCSP4
MASCAWALLVLCSVALCASGAPSRRCESVPVQADGTYSNRYDNVDVDAILNSSRLLKAYV
DCIMERGSCTKEGCFLQAVVPDALNNECSKCNEKQKGIAGKILAYMLQYHRDDYWHDILN
KYDPNGDFRRRQEWVDDEDDDPEDK

>LdecCSP1
LLFFFLLLGGVVLVLSHEKKDRSHIPQYTSKYDNIDIDAILNNDRIFKNYIDCCLGKGRC
TPDGQELKSHIRDAMEHECDKCSELHKTTMKKIGKKLYREKPEWWKELCDHFDPDHKYRT
RYQKFIDDAL

>LdecCSP2
SCEKCSEIQKKAVNQVGRKLYKEKREWWNELCDHYDPEHKFRTKFQKFIDEEIVGGHD

>LmigCSP1
MARLLVALLLLGVLLVAAQDKYTTKFDSVNLDDILSNDRLLNKYAQCLLDADDRNCTPDA
KELKRAIPDALTNECAKCSEKQKAGTEKVAKFLLEKKPDLWKQLEAKYDPNGEYRKRYDD
RIKKLKS

>LmigCSP2
MKAALVLLSALAVVVIAAAEEKYTTKYDNVNLDEILANDRLFDKYAQCLLEEEDNNCTAD
GKELKRVIPDALSNECAKCNDKQKEGTKKVLKHLINNKPDVWQQLKAKYDPDGTYTKKYE
DREKELHQ

>LmigCSP3
IPAKKQRLTRLAMQKYTLLLACLVAAAAAYTTKYDNIDLDEILHNDRLLKKYHECLLADD
DASCTPDGKELKAAIPDALTNECSKCNEKQKNGAEKVIRFLIKEKPDLWSPLETKYDPSG
SYRQKYADELKRVSS

>LmigCSP4
MNKTCSSALLLACLVAAAAAAAYTTKYDNIDLDDILHNDRLLKKYHECLVSSSDASCTPD
GKELKAVIPDALTNECAKCNEKQKAGAEKVIKFLIKEKPDLWEPLEKKYDPSGSFRQKYG
PELKKVSA

>LmigCSP5
MQKCTLALLLACLVAATAAYTTKYDNIDLDDVLHNDRLLKKYHECLLSDSDASCTPDGKE
LKAAIPDALTNECSKCNEKQKAGAEKVIRFLIKEKPDLWTPLENKYDPSGSYRQKYDQEL
KRVSA

>LmigCSP6
MKSCALALLLVGLVAAAAAYTTKYDNIDLDEILHNDRLLNKYHECLLSDTDTPCTADGKE
LKAAIPDALTNECAKCNEKQKNGAEKVIRFLIKEKPDLWTPLEKKYDPNGTYRQKYGEEL
KKVSS

>LmigCSP7
MASERLLNSYFRCLIEDTEEHCTADAKYLKEVVPDALTNGCARCRPNQREGAEKVIKFLM
KNKPDMWSKLEAKYDP

>LmigCSP8
MQTPTLALLIVTAALAAAAAADDRYAKYDHVDVERMLRNQRFVNAAIKCLLEEGPCTPEI
RDLKKMLPDALKSDCSKCSAKQKENVRKVVDFMMKQRAADWARLSRKYDPEGLHQKRIEA
KLREQQLLQQKQQQQQ

>LmigCSP9
MRTCQPLCAALLLLVVGVAVAAPQDALYAKYENLDVDRMLRNQRLVAATIKCLMDEGPCT
QEARDLKKALPDAMKTDCSKCSAKQKENVRKVVEFMMKERSADWQRLSRKYDPDGEHKKR
LQAKLKEAQQQQQQHKAAEPAAAAAAYSNATDYLSTEAHLAPAVTHSVAILCPYM

>LmigCSP10
MARTLISCCCLLALAAVAAQAAPQHDRLDKVDVDEVLGNERLLKAYLQCLLDDGDGKCTP
EGKELKKLLPNLVATGCGNCKPRELERSVKALKHITQKRPQDWAKLKAKYDPTGEYAKKH
AATWKQRGVNF

>LmigCSP11
MARTLALCCLLALFAVAADGAPQDRLDNINVDEVLGNRRLLKTFVQCILDEGEGRCTKEG
KDLKQELPRLVETGCSDCSPRQLENGVKVLKHITENYPQEWAQMKAKYDPTGEYAKKYAD
AWKQRGVTF

>LmigCSP12
MAGKLTAVCCLLGLLAVLVQAAPQDPLDSFNVDEVLSNERLLKSYIQCMLDDGEGRCTKE
GKELKKRLPQFVASGCLECTPSQLDRAIKALKHVTEEHADDWVKLKAKYDPTGEYAKKHA
ETWKQRGINF

>LmigCSP13
MGRLCFALSLLSLLAALAAAQDKYPDTFDKLDLQELQGDKERVQAAIKCLVQEEDTECKP
AAKLLKSVLAEIVQTDCGKCTEAQKTKVAGFFAFVSQNYPQQMQQVLEKYDPSKEYREKY
AQSWAAKGIKV

>LmigCSP14
SRSSLLLLLALVVLAAAENPLLSQLENIDVDAVLADPQRVDAAVKCFLSDADDDCNVRSK
VIKSLIAEMLKTNCAECSEKQKAGVVKFMAHIAKNKPEEMKQLLAKYDPNGEALAKYGDS
WRQKGIIV

>LmigCSP6-1
MKSCALALLLVGLVAAAAAYTTKYDNIDLDEILHNDRLLNKYHECLLSDTDTPCTADGKE
LKAAIPDALTNECAKCNEKQKNGAEKVIRFLIKEKPDLWTPLEKKYDPNGTYRQKYGEEL
KKVSS

>LmigCSP15
MKAALILVSALAVVALAAAEEKYTTKFDNVNLDEILRNDRLLNKYVQCLLEDSDSNCTAD
GKELKRNLPDALSNECAKCNDKQKEGTKKVLRHLINNKPDAWQKLKAKYDPDGKYSKKYE
DQEKQLRG

>LmigCSP16
MRNTAVALLLLVAVAAAMPDGDKYTTKYDNIDLDEILRNERLFSKYADCLLDEGNDRCTA
DGKELKVLIPDALQNECAKCNEKQKQGVEKVIRFLVTEKKDIWEKLRAKYDPDGTYYKNY
EHYLKQ

>LmigCSP17
MVTVSSAAPAKCASIAANDKKYTTRYDNIDIESILKSERLLRNYFDCLMDRGTCTQEGCL
LRAAIPDALQNDCSKCSDVQKKQAGRVMAWILENKRNYWDELIAKYDPEGNFRKKYGYDE
DDDEEEK

>LmigCSP18
LSSSGASVALVVAAEEKYPATFDSLDLQALLADEARVQAAVRCLLEDGDGACRPAGKALK
EVLPEIVRTDCAKCTETQHKKIGGFFGEISQRHPDLMKKLLDKYDPTGEFRKKYAKSWAE
HKIQH

>LoblCSP1
MKAVIVLCFVAFVGVVFADTKYTSEYDGTNVQEILENKRLSQNYFMCMVNKGKCTPAGKE
LKSHIQEALETDCLKCTDKQRDTTKVVIKHLVKKEPGYWTELTALYDPTGKYSKAHEAEL
KSFKESP

>LoblCSP2
MKCFIALAFMLVAVSASEQYTNKYDNTNLDEILGNDRLFNAHMECIMGEGKCTPEGRELK
EHIGESLENECEKCTDDQKKGAKKAIDYIIKHRPEAWKRLTDKFDPTGKYKQQYEERAKA
EGIALPA

>LoblCSP3
MNSFLDCINDQGKCTSQGKDLKAVIPEGASTACAECTEEEKPKVAKFIEAAKEQSPDKWE
TLYKKNDPSGEHKGELDTFLGKYGSKKSK

>LoblCSP4
VDLLLGVVLVSVYAKETYTTENDNLDIEAVVKDPATLQHFIQCFLDNEVCNAVSGDFKKD
LPEVVEQTCDKCTDAQKHLLNRFLEVVDEKHPAQYEALQKKYDPEGKRFVALRAAIAKF
>LoblCSP5
MKVIQVILLLCAIVYGSMTAELTVGEFIDQVDPTPILKNKELTNKAFQCLMDKAPCGEFK
LWRDMVPEVFKTKCSDCTPSQKDKFNLYVEVLKTSHPDIYHALLSKYGGKSR

>LlonCSP1
MKTLVLCCALFVVALAAPQEQKYTTKYDNIDIDEILRSDRLFNNYFRCLMDKGRCTPDGS
ELKRILPDALESGCAKCSDAQRRGSERVLRFVIDKKPEQWKELQAKYDPNNVYVTKYRDQ
ARSMGVNI

>LlonCSP1-1
MKTLVLCCALFVVALAAPQEQKYTTKYDNIDIDEILRSDRLFNNYFRCLMDKGRCTPDGS
ELKRILPDALESGCAKCSDAQRRGSERVLRFVIDKKPEQWKELQAKYDPNNVYVTKYRDQ
ARSMGVNI

>LtesCSP1
MKIAILLVAFLAVIVTAKPANHYTNKYDDINLDEILSNKRILNNYINCLLEKGNCTPEGN
ELKKRLPDALETGCSKCNEKQKAGAKKMIEYLIKNDRDNWDKLMEKYDPESKYRVKFEDQ
IKTLAV

>LtesCSP2
MMRELIIFALVGLSAVFANELYSNKYDYVEVDDILANPRQREQYYKCFIGTGPCITADAK
FFQEKFPEAIITKCSKCTPKQLTSFDKLTDWYTTNEPEKYQAVVAKALDRISKKSG

>LtesCSP3
MKVAIVLVGLFAVTFGYPQGQYTSKYDNVDIENILKNPRLLNNYVNCLLDKGNCTPDGKE
LKSLLPDAIHSECSKCNPKQKQGSERVITFLIKEKPDTWAKLAATYDPQNTYRVKLQQEA
AKRGLIL

>LtesCSP4
MNVEEILNNDVERNSYYNCFMETAPCPNEAAEYFKGNMAEAVVTSCSRCTKWQISAFDKI
AAWYSEHDENAWNAFVTKFVDEAKAKNINAPSSK

>MsexCSP1
MKMLLLVISCCVALPWALSASTYTDKWDNINVDEILESDRLMKGYVDCLLDKGRCTPDGK
ALKETLPDALEHDCSKCTEKQKVGSEKVIRNLVNKRPALWKELSAKYDPNNLYQEKYKDK
IDSIKGQ

>MsexCSP2
MKTFVALCLLSVVAVTLARPDHYTDRYDNVNLDEILDNHRVLVPYIKCILDQGKCAPDAK
ELKEHIREALETECSKCTNAQKNGTRRVIQHLINHEPEYWQELGDKYDPERKYTVKYEKE
LREIKA

>MsexCSP3
MKYLLVLCCVVAAVVCDDKYTDKYDNVNVDEILANERLLKGYVDCVLERGKCTPEGKELK
EHLRDAIETGCKKCTKPQEEGATKVIDFLIKNKLEVWRELVAKFDPEGKWRKKYEDRARA
NGIVIPE

>MsexCSP4
MKPVTAAILISLACMVQCGKDMYTSRYDSMNVDDVIGNHRLLHAYIKCMLDEGRCTAEGR
ELKKHITDALQTGCSRCTDAQKKAIRHVIKHLIEHEHDFWALLVEKYDPHRIYTTKYEAE
MKRTMRSKEQMSESGAGHEKADMKMMEDGPGYKKADMKMMEGGSGHEKADMKMMEGGPGH
EKADMKMMEGGPGHEKADMKMMEGGPGHEKADMKMMDKMSSKTGMAEKKGA

>MsexCSP5
MVSADFYSSKYDDFDVQPLLENDRILLSYTKCFLDEGPCTPDAKDFKKVIPEALETSCGK
CTPKQKKLIKQVIRAVIDRHPESWDKLVHKYDEDNKYKDSFNKFLAEKD

>MsexCSP6
MKCICLLFLVVVAVYAEEKYTEENDDLDIEGVIKDADTMKAFTGCFMDTADCDHVSGDFK
KDLPEAIQTACAKCTDKQKHITKRYFEGLEEKYPELYQAFKNKYDPENKYFAALKAAIAK
F

>MsexCSP7
MTTMKMLAVLCLFVLGALSAPERDGDLYDMFDAKMILEDDKLRSKAIDCLLDRGVCDDYQ
PIRDKGPRLIKTRCEDCTPEQKAVFEESMKILEEKFNNDFKEIIAKYA

>MsexCSP8
MLDTMNAIRVLVFCVCMYVVVGQDINQMANMPKYDSRYDYLDVDAIFTNKRLVRNYVDCL
INAQRCSPEGKALKRILPEALRTKCIRCTERQKITAVKIIKRLKYEYPEEWAKLSSRWDP
TGDFTRYFEEFLAKESFNTIPGSGSTVNEVSVTTATPTPLTNP

>MsexCSP9
MKWQIAIALMVVVAVVSCDEKYTTKYDNINYKEILENKPLLHNYIKCTLDKGRCTAEGNE
LKSKIKDALQTGCIKCSDKQKQGARDVIQHLEKHEPEYFAELRAKYDPNNEFESTMRDFL
AGKI

>MsexCSP10
MKIILCIAIVIMQILLTHAEENSTYTTEYDGFDIREVMRNERLLTSYVNCLLDKGPCTAE
GKELKKNLPDAAQNDCKKCTHRQKENADLMIQYMEENRPADWNKLELKYDANETYGTILL
DGDKKVTNGNHTSAEV

>MsexCSP11
MKTLVFFLCLVLAVLADEKYETINEDFDVAQVLENERLLNSYAKCLLNKGPCTPEVKKVK
DKLPEALETHCAKCTDRQKAMGKQLAQEVQKRYPDLWKELVALYDPEGKYQDAFKEFLAN

>MsexCSP12
TTCAKCTEKQKVNIRKVIKAIQQKYPKQWEELVKKNDPSGKHRANFDKFIQGS

>MperCSP1
MNTLLLAVALCIAITMTVVQTAPAKYTTKYDNVNIDDILNNDRLVASYFKCLMETGKCTP
EGEEIKRWLPEAIENKCENCSEKQKNWFRKKLLSF

>MperCSP4
MDSRIAVVCVVLAVFAVDQTVGAPQKDAVAASGPAYTTKYDHIDIDQVLGSKRLVNSYVQ
CLLDKKPCTPEGAELRKILPDALKTQCVKCNATQKNAALKVVDRLQRDYDKEWKQLLDKW
DPKREYFQKFQQFLAEEKKKGVVKF

>MperCSP4-1
MDSRIAVVCVVLAVFAVDQTVGAPQKDAVAASGPAYTTKYDHIDIDQVLGSKRLVNSYVQ
CLLDKKPCTPEGAELRKILPDALKTQCVKCNATQKNAALKVVDRLQRDYDKEWKQLLDKW
DPKREYFQKFQQFLAEEKKKGVVKF

>MperCSP4-2
MDSRIAVVCVVLAVFAVDQTVGAPQKDAVAASGPAYTTKYDHIDIDQVLGSKRLVNSYVQ
CLLDKKPCTPEGAELRKILPDALKTQCVKCNATQKNAALKVVDRLQRDYDKEWKQLLDKW
DPKREYFQKFQQFLAEEKKKGVVKF

>MperCSP5
MAHLNLFVVLVASLVCFTLAEEKYTTKFDNFDVDKVLNNNRILTSYIKCLLDEGNCTNEG
RELRKVLPDALKTDCSKCTEVQKDRSEKVIKFLIKNRSTDFDRLTAKYDPSGEYKKKIEK
FDSEKAAAAKH

>MperCSP2
MTNNNMNSPRCRPEIFSLLAVAAIATVLVHQPSTVHCADAGVYPPQQQQQEATMFTAPSG
YYVSTYDHMDVGRLLRNNKVVAGFVKCFTNEGPCTPEGRLAKAYLLPEIIRTVCGKCTPR
QKDMARLVIRHIYTYRRGDFDKIMQIYDTDGKKNEIIDFMNQK

>MperCSP3
MNCKVLIALCCVAVYAAHASPAGAATAAAASADEEIKDFPAYMKRFDKLNVEQVLNNDRV
LASHLKCFLNEGPCVQQSRDLKRVIPVIANNGCNGCTERQMTTIKKSLNFLRTKKPVEWA
RLVKIYDPSGTKLNKFLDA

>NgirCSP1
MKTTLALALCVAFAAVCSAEEKYTTKFDNVDVDQILQNERLFKPYVNCLLKDTQCTPDGR
ELKRVLPDALVTNCEKCSEKQKAGADKVITFIAKNKPDIWEQVLAKYDKDNVYRTKYADE
ARKRGIPI

>NgirCSP1-1
MKTTLALALCVAFAAVCSAEEKYTTKFDNVDVDQILQNERLFKPYVNCLLKDTQCTPDGR
ELKRVLPDALVTNCEKCSEKQKAGADKVITFIAKNKPDIWEQVLAKYDKDNVYRTKYADE
ARKRGIPI

>NgirCSP2
MKVCTFVLCCAALLLVVNAAEYTSRYDGVDVDRILQNGRVLGNYIKCMLDEGSCTAEGRE
LKKTLPDALATGCQKCNQKQKETAEKVINHLMNKRPADWDRLIKKYDPKGEFKKRFEATG
KKF

>NgirCSP3
MDKRMCWLALCWLLGCRDNKRDTKIHAGGVNSLTGSVTDLTNSHGYPWPKPNTYITRWDK
VNLDEILDSKRLLQHYFNCLISKGPCPPDGLELKRNLPEALANACAKCSKSQIEGAVKVI
RYLREFEPVKFEILANKYDPQGIYRKKYFEASPEEMNNSLNNDQQSIDNRRRRRRRRKRL
AR

>NgirCSP4
MSKYGVYLTVLAALLMVSVTRAQEKKEEIGDHYPKAWLEIDFKPIVDNDRLFKKYKECLL
ADKLAGCPRDVTQFKKLIPEIIETECAKCLPEHIAKFKEGLEYICQKRRADYEEVRKIRD
PSGALRRKFEEKFGSINC

>NgirCSP5
MVARSLSFVALLVVCLVAAAVAEEEETYTDKYDHLDVDAVLANDRLRTQYYKCILDTGPC
VTPDAIFFKDKIPEVIVTKCRKCTARQKEAFAKVVEWFASNDPPAWDAVIRKAVNEFQMK
GAIRRQQTTPRAE

>NgirCSP6
MSKSLAIVLALCAFAACATAEEVYSDKYDYVDVVSILSNDRIRTQYYDCFMDFAPCLTPD
AKFFKEKFPEAIVTKCRKCTQKQKDSFEKIVLYYTEKQPEQWKMLLAKAIANSQKKKN

>NgirCSP7
MTSTKRIVILAAGVFLVLALVQPSTASDQKYSDQYDDLDVEAILKNDEERERYYACFMDT
GPCHTEAAIFFKSKAPEAVVTSCKYCTDKQIEMFEKIVSWFVDNKPTEWNALIEKTINDA
RAKGIPMP

>NgirCSP8
LRINHLMNKRPADWDRLIKKYDPKGEFKKRFEATGKKF

>NvitCSP1
MKVCAFVLCCAALLLVVDAAEYTSRYDGVDVDRILQNGRVLGNYIKCMLDEGSCTAEGRE
LKKTLPDALATGCQKCNQKQKETAEKVINHLMNKRPADWDRLIKKYDPKGEFKKRFEATG
KKF

>NvitCSP2
FFIEKFPEAIVTKCRKCTQKQKDSFEKIVLYYTEKQPEQWKMLLAKAIANSQKKKN

>NlugCSP1
MFKNVLLVCLLVAVVSAKPKPAEKKQYTTKYDNIDLDEILNNQRLFDNYYKCLLGGKCTP
DGQELREALPDALATACSKCTEKQRVGTEKVIKYLIEKKPTEYSELEKKYDPQGNYKRKY
QAEAAKRGIKV

>NlugCSP2
MAYELREALPDALATACAKCSEAQKAGTEKVIRFLIEKRPKEYALLEKKYDPEGIYRDKY
KPIAEMKGIKLD

>NlugCSP3
MKFLCVTIFECALIVVAFGMPQDTTYPTTYDDVNVDDILHNDRLFNRYFTCLTKKEGCTP
EGKLLAATIPDALATTCAKCSAKQKTAAEKVIKYLYFNKRDKFDELAKIYDPESNYLNKY
LVDGFPAKV

>NlugCSP4
MFLIAVWALSPRRLPWGLPWGGLAGVAAQQQAKNTRYTTRFDSIDVEVILKNERIFRRYM
DCLLDKGRCTPEARELKRLLPEALKTECLKCSEVQRRQGAKVMAFIIKNKRPSWELLLAK
YDPQGIFRAKYMYNENNIEAVLKQLEREQQGIYGTYSSTNSTTSSNSTSIR

>NlugCSP5
MRCLLLVAVVCAALVAVCHAQDSKYTSKYDNIDIDKILKNDRVLSQYIKCLMGEGSCTQE
GRELKRLLPDAIQSNCSKCSEKQRSASVKVMRHLRQSRERDWNRLLDKYDPQGDKRKNLK
LD

>NlugCSP6
MLWAARFIVLPLLFCVLQVWSAPADEKYTDIDFDSILANRRVLSSYVKCLTDKGPCTPQG
KELKKIVPEVIQTSCTKCSPQQKKVVRNVITTMQSKYKDQWDLVVNKYDPKKQRSGELKA
FLSGTD

>NlugCSP7
MIQSTQTFISIALLLFIQIAILSMASASSGTTSTTSAPKTAESASAKSSSKDEIPDQTFD
RYINNERYMLMQYECLMGNKPCDHVGRKLKAAVPLVVRGLGCPKCSQREEDQMKRIVSHV
QRSYPDKWQKLIKKYGN

>NlugCSP8
MSSTMLVFVAVLCFSAVLAKPADKYTTKYDNIDLDEVLSNQRLFDSYFKCLMGGKCTPDG
QELRDALPDALATACEKCSEKQKEGTEKVMKFLIEKKPTEFAELEKKYDPQGTYRQKYKA
EADKRGYSV

>NlugCSP9
MKSQQLLVSCLFIYTWLVVLMAPSANAAPKEKDPERKALYRLEYIDIEKVLDNNRMLTNF
IRCFLRQGPCTPEARDFRKLLPKLAKTMCSDCTARQRYIIKKVFKHLMEERPKEWELLMD
RFDPQRKYAERLDTFMVDMTTRAPVTSSPMPSSPVTLTSSSVTMSSTTQRMIEILRTSTD
MSNESRPAS

>OnigCSP1
LVLLAAVATAVAAPQKYTTKYDNINLDQVLRNDRLLTNYFKCLMDQGSCTPDGEELKSHI
RDALETACSKCSDKQRAGTEKAVRFLIKNKPTEFADLEKKYDPRGVYRAKYQAEAKKKGI
TV
>OnigCSP2
MYTTKYDGVDVDNILKNDRLLTNYFNCIMDKGKCSPDGEELKKHIPEALENMCAQCSEKQ
KKGGEKVLRYIFEKKQDMFRQLEAKYDPDGKYRAKYRKLAAENGYKI

>OnigCSP3
MHTGTLLVAVALVAAASAASYTNKFDNIDVDRILSNDRILTQYIKCLMEEGSCTNEGREL
KKTLPDALRTGCSKCTEKQKAATDKVIRHLRKNRSQDWNRLVTKYDPSGEFRNKYEDRLS
GATR

>ApisCSP1
MNKLLLAVAFFIATTMTMVQAAPAKYTTKYDNVNIDDILNNDRLVASYFKCLMETGKCTP
EGEEIKRWLPEAVENKCEDCSEKQKIGSEKIIKFLFEKKNDMWKQLEEKYDPKGLYRQRY
SEDAKKLNIDV

>ApisCSP2
MVHLNLFVVVVASLVCFTLAQEKYSTKYENFDVDKVLNNDSLLTSYINCLLDEGNCTEEG
QALKRILPDALKTNCGKCTDAQKLKIEKIMKFLIKNRSIDFDRLTAKYDPSGEYKKKLEK
FSA

>ApisCSP3
MDSRIAVVCVVLAVFAVDQTVGAPQKDAVAASGTAYTTKYDHIDIDQVLASKRLVNSYVQ
CLLDKKPCTPEGAELRKILPDALKTQCAKCNATQKNAALKVVDRLQRDYDKEWKQLLDKW
DPKREQFQKFQQFLAEEKKKGVVKF

>ApisCSP4
MNLLAIFCYITMMCDSQFRRLEQPTAIPQVKRIEQPATIATRIGQATIAPKFGQPTIAPR
FGQATVAPQIGEAAIGPRIGQSFQSVNNSVSPTTDGRKTTRETSSYPTRYDFIDIEAVMN
NERIIKILFNCVMNQGPCTREGLELKRIVPDAIQTECAKCNDRQRKQAGKVLAHLLQYKP
EYWNMLVKKFDPNNVYLRKYMADNDDDEKLSLQKLTNNTTK

>ApisCSP5
MNCKVLIALCCVAVYAAQANPAGVATATAADDEIKDFPAYMKRFEKLNVEQVLNNDRVLA
SHLKCFLNEGPCVQQSRDLKRVIPVIANNSCNGCTEKQKTTIKKTLNFLRTKKPDEWARL
VKIYDPTGTKLNKFLDA

>ApisCSP6
MTNNNMNCPRSRPEIFSLLAVTTIAAVLVHQPAKVYCADGTIYPSQQQQQQTMMFTAPSG
YYLSTYDNLDVGHLLRNKKVVSGFVKCFVNEGPCTPDGKLVKAYLLPEIIRTVCGKCTPR
QKDMSRAVLRHLYTYRRADFDKIMQIYDTDNKKNEIINFMNQK

>ApisCSP7
MARSSSSVTMKVFVMAVCVCAALARPEEVKMENKPTVVKSETLAAPLPTTIVKRATPQVV
STQKDSSLPNVSEDVLDKALSDRRFVQRQLKCATGEGPCDPIGRKIKAHAPLVLRGMCVK
CSQSEIKQIQRVMSHIQKNYPKEYTKMLKQYQSGF

>ApisCSP8
MAHLNLFVVLVASLVCFTLAEEKYTTKFDNFDVDKVLNNDRILTSYIKCLLDQGNCTNEG
RELKKVLPDALKTDCSKCTAVQKDRSEKVIKFLIKNRSKDFDNLTAKYDPSGEYKKKIEK
FDAERAAAAKH

>ApisCSP9
MXWKVLXXLXCvvvyvvxvnxvgvvxvivdddEIKDFSVYMKRXEKINVExVLNNDCVLD
SHLKCFLNEGPCVQQSRDLKRVIPVIANNSCNGCTEKQKTTIKKTLNFLRTKKPDEWARL
VKIYDPTGTKLKKFLEA
>ApisCSP10
MFLIKNRSKDFDNLPAKYDPSGEYKKKIEKFDAERAAAAKH
>PameCSP1
MKCVAVFVIVAVVALAEAARFRRDDKYTTKYDNIDLDEILASDRLLANYHKCLIEEGKCT
PDGEELKSHVSDALQNDCAKCSDKQRAGAEKVINFLYNKKKPMWESLQKKYDPENTYVTK
YADRLKELHD
>PameCSP1-1
PWLKQPGSAGTTSTQPSTTTSTWTRSSPSDRLLANYHKCLIEEGKCTPDGEELKSHVSDA
LQNDCAKCSDKQRAGAEKVINFLYNKKKPMWESLQKKYDPENTYVTKYADRLKELHD

>PameCSP2
MKALVALTIACLFAVAAAESLEDVDLDVFFQDPQRVKAYVNCLLDKSACNERLRAYRSWL
EQAYEDQCSKCSEKQKSLIRKTVEISRVKVPEIWTKIPKLYDPDGSRTQKFEEFIKGH

>PameCSP3
SDATAGAAAXELVDPPGLQESARGQYTNKYDNVDLDEILKSDRLLQNYFLCLVDKGKCTP
DGAELKEHVR

>PameCSP4
WIPRAAGIRHEVQKLTVVLVVLVAALALAESSRVRREDDKYTTKYDNINIDDILGNDRLV
GNYVKCLLDEGPCTPEGR

>PpapCSP1
MKSLVLFCALIVVALARPQDKYTTKYDNIDIEEILNSERLFNNYFKCLMDKGRCTPDGSE
LKRILPDALESNCAKCSDAQRRGAERVLRFVIDKKPDQWKQLQEKYDPQNVYVTQYREQA
RSMGINI

>PintCSP1
MKTIAVLCVVVAAVVARPEEAGFYNPQYDTFNAEELAENVRLLKNYGKCFLDEGPCTAEG
SDFKKVIPEALKTSCGRCTPKQRVLVRTVIKAFQTKLPDIWEELVNKNDPERKYKAQFDA

>PintCSP2
MRSTLLWLCALTVVASCWAQHYNNRYENFNADAVIANERILLAYYKCVMDKGPCTKDGKN
FKRALPETLTTACGRCSPLQKIVVRKLLLGIRGKSELRFIELLDKYDPERSNRDALYNFL
GV

>PxylCSP1
MKLFVALCFVSLVAYSSARPNGSYTDRYDNLDLDEILNNSRLRVPYVKCLLGKGKCSPDG
KELKSHVREALENQCGKCTPAQQAGTRKVIGYLINNEAGYWQELVALYDPQRKYVKQYET
ELQEGLPGKAATRRTEIRLKNTHVIGD

>RproCSP1
MQGLALVLLCTVAATLAANTYTTKFDNIDVDAVLRNERVYKTYINCLTNKGKCSPEGREL
KDKLPDALKTACARCSPKQKQGLEKVLKFLMNSKPNDFKELERIYDPQGEYRKKYANLAK
KRGIRL

>RproCSP2
DAPEASLTYTTKYDNIDLNQILHTPRVYKNYFVGLASHTECTPDGKELKEVLPDALNTGC
PKCNKKQKAGADKAIKFLLEKTRADFNIREEKYYPSGSSRTNYSAEANKHAFNV
>SinvCSP14
MTECKKCSEKQKEGTEKVIRYLVNKKPETWEQLKKKYDPNGQYTAKYLDEAHKQGINV

>SinvCSP8
MKLTVFCLLAVISVVYVYAEEKYTSKYDNIDIDQILQNDRLLKRYVDCFLEKPNVRCPAE
ALEAKAHIQEALDDECAKCSDHQKEMSKKVIRHLITNKRDMWNELKAKYDPDGKYAKKYE
DEAKKEGVEI

>SinvCSP9
MSLTFVLLFSLAFSGLVSGIEYFSDNIDVDAIINSDRLLNQYVNCILDKGPCTADGRSLK
HFLPDAIATTCEKCSEKQKQTARKIIKYLKEHKPNIWAEFLERYDPDEEHVAFYKEFLAQ
GGA

>SinvCSP10
MARLSCIVTIIGIALMCVAAQEDLYSDKFDDVDVASIIVNDKLRNEYYGCFMETSPCITA
DAKFFKGVFADALNNKCKRCTEKQKEHMDYIVDWYTKNKPDEWQALVVKSIEDLKKKNAR
K

>SinvCSP11
MCVVAQEDLYSDKFDGIDVKSIITNNRLRNEYYDCFMGISPCVTADAKFFKDIFFDALGN
KCKRCTEKQKEYMKIIQDWYTTNNPDKWQAAVAKSEDLKKKNARK

>SinvCSP12
MARLSCIVTVIGIALMCVAAQDLYSDKFDHIDVASIVTNDKLRNEYYSCIMDTSPCKTAD
AKFLKEIFAEALNNDCKKCTEKQKEHMKTIQDWYTTNKPDEWQAAVAKAEDLKKNARK

>SinvCSP13
MARLSFIVTIIAVALACVLAEEELYSNRYDDIDIDRILENKKLRLQYYNCFMDTEPCRTA
DAKFFHEVISEAMQTQCRRCTEKQKVLLNRMADWYTQNAPEQWEAFIRKTLEDTLQKKG

>SinvCSP1
MCILAEELQPYPSEYDIYVPKILANDVVRQKAVDCYLKKGPCTEQEKLATDLFRDALKTN
CKKCGEKQKEHVKILTEWFVKNQPDTWKLIIENVDS

>SinvCSP2
MCVLAEDLHSELDDLDIPKILANDAERQGVIDCILENASCTELETKAAAAIKDALKTNCQ
ACGDKRKENMKIITDWFNQNQPDTWTLVVAKVNS

>SinvCSP3
ARLSSIALIIVAMNVLMCVFGEELELYPREIDDIDVLKILSDDAWRRRAEDCYFKRVPCA
KEKQYLSDIFKDMLKTKCEKCTEKQKKLVKTATEWYEQNEPDTWKLILEDAHS
>SinvCSP15
MARLNYIALIVVAMSALMCVFAGDLGLYPSELDDLDVVALLADAAWRQQSDDCFLNKGPC
SEEQKYLNDLFREAVRTDCERCTDKQRQIMNTITEWYEQNEADVWKIILEDARA

>SinvCSP4
MSVLTCVLAEELWFYSGEFDDMDVLSILEAQAEQEVDCYMKRGPCTLEQQRIADSIREAI
RTNCRRCTPKQKQQIQLITDWYKSRMPQNWELIVANVDL

>SinvCSP5
KYTRKYDDVNVDKILQNNRVLTNYIRCLMDEGPCTAEGRELRKTVPDALSSGCDKCNDKQ
KA

>SinvCSP6
MAPAIKILLVLLCTLLAVAMATESSTDNVEGQQTGRSRVSDEQLNIALSDKRYLNRQLKC
ALGEAPCDPVGRRLKSLVPLVLRGSCPQCSPEEIRQIKKVLSHIQRSFPKEWNRIVQQYG
AS
>SinvCSP7
YSNRYDDIDIDRILENKKLRLQYYNCFMDTEPCRTADAKFFHGIILYLTFIVYYFFFCCF
FLSL
>SfruCSP1
MKSFIVLCLFGLAAVALAKPNGSTYTDRYDNVNLDEILGNRRLLTPYIKCILEEGKCTAD
GKELKSHIREALEQNCAKCTDAQRSGTRRVLGHLINNEEESWNRLKAKYDPQSKYTVKYE
LELKKLKQ

>SfruCSP2
MKSIIVLCLLVAAVSCKPETYDTRYDNFDVESLVGNVRLLTAYGHCFLGNGPCTPEGSDF
KKTIPDALRTGCGKCSPKQRHLIRVVVAGFQSKTPDLWQQLVKKEDPNGQYKEIFTRFLN
ARD

>VsquCSP1
RQRSFVYTAFAVIVVTLAQESQYTTKFDNINVHEILHNDRLLNNYVNCLLDQGRCTADAA
ELKKSLPDALETDCSKCSPKQREFAEEAMKFLSHNKKDIWEKLLAKYDPEKKYRNKFESR
AKEADIQI

>VsquCSP2
MARYLWILSIVILSATIFLVLADDGTYTTKYDNINVDEILNSPRLRNQYTDCYLGTAPCV
TPEAKFLKEVLPEVLVTKCSKCSD

>VsquCSP3
MKLLRYISVSLLVVLAFVKADEELYSDKYDYVDPKEIVENDRLRDQYYNCFMDTAPCVTP
DAVFFKSNLPEAVVTKCKKCTEKQKENFEFIAIWYSDNRPDEWNALIKKFMEDAKKMNME
TAK

>VsquCSP4
MKVAVVFLAMLACFVAADKYTTKYDNIDVDQILKSDRLLNNYVNCLLDVGNCTPDGHELK
KSLPDALANGCNKCSEKQKAGSEKVIRYLVNQRPKLWEKLSAKYDPTGEYKEKFQNEAEK
HGITL

>TrniCSP1
MPAGDWLWPAIWLMPAYNTYGTENDDLDIDAVVADLDTLRGFVGCFMDTTPCHTVAADFKKDIPEAIKTNCLKCTQAQKHIFHKFLLGLKEKLPTEYEAFKAKFDPEGKHFTALETAVANA

>TrniCSP1-1
AIKTNCLKCTQAQKHIFHKFLLGLKEKLPTEYEAFKAKFDPEGKHFTALETAVANA
