# Supplementary material for: Large-scale identification of odorant-binding proteins and chemosensory proteins from expressed sequence tags in insects
Source: BMC Genomics. 2009 Dec 25;10:632. doi: 10.1186/1471-2164-10-632 (PMC2808328; doi:10.1186/1471-2164-10-632)
Supplement: Additional file 6 — An Excel file named by "AF6-accession numbers of OBP and CSP used for analysis". It shows the names and accession numbers of the proteins used in Figure 1, 2, 3, 4, 5, 6 &7 and Table 2 &3. The accession numbers for proteins identified in the present study are not available. [file 1471-2164-10-632-S6.xls]

## Sheet: Sheet1
Figure 1		Figure 2		Figure 3, 4, 5				Figure 6						Figure 7						Table 2, 3
OBP queries	CSP queries	Sequences in OBP motif analysis	Sequences in CSP motif analysis	LepidopteraGOBP	LepidopteraPBP	Diptera GOBP	Hymenoptera PBP	Coleoptera GOBP	Lepidoptera GOBP	Blattaria PBP	Lepidoptera PBP	Hymenoptera PBP	Coleoptera PBP	Coleoptera	Diptera	Hemiptera	Hymenoptera	Lepidoptera	Orthoptera	OBP							CSP
ref:NP_001037496.1	UniProtKB:Q0MRK3	AsegABP7	UniProtKB:Q8MTC3	ref:NP_001037496.1	emb:CAA64443.1	ref:XP_001863135.1	sp:A9LKE6.1	DvirGOBP1	ref:NP_001037496.1	gb:AAM77027.1	emb:CAA64443.1	sp:A9LKE6.1	dbj:BAB70711.1	DvirCSP1	AfunCSP1	HcoaCSP4	LtesCSP1	AsegCSP1	GbimCSP2	Hymenoptera	Hemiptera	Lepidoptera	Diptera		Coleoptera	Orthoptera	Coleoptera	Diptera	Hemiptera	Hymenoptera	Lepidoptera	Orthoptera
ref:NP_001037498.1	UniProtKB:Q0MRK4	PintOBP1	UniProtKB:Q0MRK3	emb:CAA71866.1	emb:CAL47309.1	ref:XP_001864761.1	sp:Q5ENZ6.1		ref:NP_001037498.1		emb:CAL47308.1	sp:Q5ENZ6.1	dbj:BAF79600.1	DvirCSP2	AfunCSP2	MperCSP4	LtesCSP2	AsegCSP2	GbimCSP3	gb:AAL51115.1	gb:ACI30684.1	ref:NP_001037500.1	ref:NP_725436.1	ref:NP_725386.1	dbj:BAB70711.1	gb:ABA62340.1	DvirCSP1	AfunCSP1	HcoaCSP4	LtesCSP1	AsegCSP1	GbimCSP2
emb:CAA65605.1	UniProtKB:Q0MRK5	gb:AAF16697.1	UniProtKB:Q0MRK4	emb:CAA65605.1	emb:CAA65604.2	ref:XP_001867237.1	sp:Q5ENZ7.1		emb:CAA65605.1		emb:CAL47309.1	sp:Q5ENZ7.1	dbj:BAF79599.1	DvirCSP3	CtenCSP1	MperCSP5	LtesCSP3	AsegCSP3	GbimCSP4	gb:AAL51116.1	gb:ACI30683.1	ref:NP_001037496.1	ref:NP_608391.2	ref:NP_610959.2	dbj:BAF79599.1	gb:ABA62339.1	DvirCSP2	AfunCSP2	MperCSP5	LtesCSP2	AsegCSP2	GbimCSP3
emb:CAA65606.1	UniProtKB:Q0MRK6	gb:AAF16713.1	UniProtKB:Q0MRK5	gb:AAW65076.1	gb:AAS46620.1	ref:XP_001867883.1	sp:Q5EP01.1		emb:CAA65606.1		emb:CAA65604.2	sp:Q5EP01.1	dbj:BAC06497.1	DvirCSP4	LlonCSP1	NlugCSP1	NgirCSP1	AsegCSP5	GbimCSP5	gb:AAL51118.1	gb:ACI30682.1	ref:NP_001037498.1	ref:NP_725926.1	ref:XP_001661697.1	dbj:BAC06497.1	GbimOBP2	DvirCSP3	CtenCSP1	MperCSP6	LtesCSP3	AsegCSP3	GbimCSP5
emb:CAC12832.1	UniProtKB:Q0MRK7	gb:AAL60413.1	UniProtKB:Q0MRK6	gb:ABM54823.1	gb:AAS55551.2	ref:XP_001869390.1	sp:Q5EP04.1		emb:CAC12832.1		gb:AAS46620.1	sp:Q5EP04.1	dbj:BAC06496.1	DvirCSP5	OnigCSP3	NlugCSP3	NgirCSP2	AmylCSP1	GbimCSP6	gb:AAL51119.1	gb:ACI30680.1	ref:NP_001037494.1	ref:NP_725929.1	ref:NP_611710.1	dbj:BAF79995.1	LmigOBP1	DvirCSP4	LlonCSP1	NlugCSP1	NgirCSP1	AsegCSP5	GbimCSP6
gb:AAG54078.1	UniProtKB:Q0MRK8	gb:AAL60415.1	UniProtKB:Q0MRK7	gb:AAA29315.1	gb:AAC36315.1	sp:Q8MKJ4.1	sp:Q5EP05.1		gb:AAG54078.1		gb:AAS55551.2	sp:Q5EP05.1	dbj:BAF91330.1	DvirCSP6	PpapCSP1	NlugCSP4	NgirCSP3	AmylCSP2	GbimCSP7	gb:AAL51120.1	gb:ACI30679.1	emb:CAA65605.1	ref:XP_001843143.1	ref:NP_610574.1	dbj:BAF79602.1		DvirCSP5	OnigCSP3	NlugCSP3	NgirCSP2	AmylCSP1	GbimCSP8
emb:CAA65575.1	UniProtKB:Q0MRK9	gb:AAL60416.1	UniProtKB:Q0MRK8	gb:ABY71034.1	emb:CAA65576.1	sp:Q8MKK0.1	sp:Q5EP07.1		emb:CAA65575.1		gb:AAC36315.1	sp:Q5EP07.1	dbj:BAF91329.1	DvirCSP8	UniProtKB:Q8MLP9	NlugCSP5	NgirCSP4	AmylCSP3	GbimCSP8	gb:AAL51121.1	gb:ACI30678.1	emb:CAC12831.1	ref:XP_001870623.1	ref:NP_611709.1	dbj:BAA88062.1		DvirCSP6	PpapCSP1	NlugCSP4	NgirCSP3	AmylCSP2	GbimCSP10
emb:CAA71866.1	UniProtKB:Q0MRL0	gb:AAL60423.1	UniProtKB:Q0MRK9	emb:CAC08211.1	emb:CAA65603.1	sp:Q8MMF9.2	sp:Q5EP08.1		emb:CAA71866.1		emb:CAA65576.1	sp:Q5EP08.1	dbj:BAF79995.1	DabbCSP1	UniProtKB:Q9W0X2	NlugCSP6	NgirCSP5	BanyCSP1	GbimCSP9	gb:AAL51122.1	ref:NP_001129405.1	emb:CAC12832.1	ref:XP_001651827.1	ref:NP_610812.1	gb:AAO64978.1		DvirCSP8	UniProtKB:Q8MLP9	NlugCSP5	NgirCSP4	AmylCSP3	GbimCSP12
gb:AAA29315.1	UniProtKB:Q0MRL1	gb:AAL60424.1	UniProtKB:Q0MRL0	gb:AAP57462.1	emb:CAB86717.1	sp:Q9V931.1	sp:Q5EP14.1		gb:AAA29315.1		emb:CAA65603.1	sp:Q5EP14.1	gb:AAC63437.1	UniProtKB:Q0MRK3	UniProtKB:Q6H8Y7	NlugCSP7	NgirCSP6	BanyCSP2	GbimCSP10	gb:AAL51123.1	ref:XP_001942722.1	gb:AAR28763.1	ref:XP_321558.2	ref:XP_001661012.1	gb:AAD31875.1		DabbCSP1	UniProtKB:Q9W0X2	NlugCSP6	NgirCSP5	BanyCSP1	GbimCSP16
gb:AAA29316.1	UniProtKB:Q0MRL2	gb:AAL60425.1	UniProtKB:Q0MRL1	emb:CAA65606.1	emb:CAB86718.1	sp:O02372.1	sp:Q5EP15.1		gb:AAA29316.1		emb:CAB86717.1	sp:Q5EP15.1	gb:AAC63436.1	UniProtKB:Q0MRK4	UniProtKB:Q6H8Y8	NlugCSP8	NgirCSP7	BanyCSP3	LkohCSP1	gb:AAL51124.1	gb:ABG81983.1	gb:AAT74555.1	ref:XP_001238798.1	ref:XP_308530.2	gb:AAC63437.1		UniProtKB:Q0MRK3	UniProtKB:Q6H8Y7	NlugCSP7	NgirCSP6	BanyCSP2	GbimCSP19
emb:CAC08211.1	UniProtKB:Q0MRL3	gb:AAL60426.1	UniProtKB:Q0MRL2	gb:AAG54078.1	emb:CAB86719.1	sp:Q8SY61.2	sp:Q5EP16.1		emb:CAC08211.1		emb:CAB86718.1	sp:Q5EP16.1	ref:XP_968365.1	UniProtKB:Q0MRK5	UniProtKB:Q6H8Y9	NlugCSP9	SinvCSP2	BanyCSP5	LkohCSP2	gb:AAL51125.1	gb:AAQ20833.1	gb:ABQ84981.1	ref:XP_001655720.1	ref:XP_001846170.1	ref:XP_001811069.1		UniProtKB:Q0MRK4	UniProtKB:Q6H8Y8	NlugCSP8	NgirCSP7	BanyCSP3	LkohCSP1
gb:AAL09821.1	UniProtKB:Q0MRL5	gb:AAG50016.1	UniProtKB:Q0MRL3	gb:AAQ54909.1	gb:AAF16703.1	sp:Q9V8Y2.1	sp:Q5EP17.1		gb:AAL09821.1		emb:CAB86719.1	sp:Q5EP17.1		UniProtKB:Q0MRK6	UniProtKB:Q6H8Z0	ApisCSP7	SinvCSP3	HmelCSP1	LkohCSP3	gb:AAL51126.1	ref:XP_001952523.1	gb:AAC36315.1	ref:XP_001658813.1	ref:XP_001661696.1	ref:XP_001813376.1		UniProtKB:Q0MRK5	UniProtKB:Q6H8Y9	NlugCSP9	SinvCSP2	BanyCSP5	LkohCSP2
dbj:BAF91328.1	UniProtKB:Q0MRL6	gb:AAF16703.1	UniProtKB:Q0MRL5	gb:AAC05703.2	gb:AAG50016.1	sp:Q9V8Y9.2	sp:Q5EP06.1		dbj:BAF91328.1		gb:AAF16703.1	sp:Q5EP06.1		UniProtKB:Q0MRK7	UniProtKB:Q6H8Z2	RproCSP1	SinvCSP4	HmelCSP2	LkohCSP4	gb:AAL51127.1	gb:AAC43033.1	emb:CAA65575.1	ref:XP_001848939.1	ref:XP_001661703.1	ref:XP_001813225.1		UniProtKB:Q0MRK6	UniProtKB:Q6H8Z0	ApisCSP7	SinvCSP3	HmelCSP1	LkohCSP3
gb:ABI24159.1	UniProtKB:Q0MRL7	sp:P31418.1	UniProtKB:Q0MRL6	gb:ABM54824.1	gb:AAF06128.1	sp:Q9VAI6.1	sp:Q5ENZ1.1		gb:ABI24159.1		gb:AAF16711.1	sp:Q5ENZ1.1		UniProtKB:Q0MRK8	UniProtKB:Q6H8Z3	UniProtKB:A2I411	SinvCSP6	LoblCSP2	LmigCSP10	gb:AAL51128.1	gb:AAM11678.1	emb:CAA71866.1	ref:XP_321724.3	ref:XP_316129.2	ref:XP_968447.2		UniProtKB:Q0MRK7	UniProtKB:Q6H8Z2	RproCSP1	SinvCSP4	HmelCSP2	LkohCSP4
gb:ABI24161.1	UniProtKB:Q0MRL8	sp:P31419.1	UniProtKB:Q0MRL7	emb:CAC12832.1	gb:AAC47913.1	sp:Q9VAJ4.2	sp:A9LKE4.2		gb:ABI24161.1		gb:AAG50016.1	sp:A9LKE4.2		UniProtKB:Q0MRK9	UniProtKB:Q8T6R3	UniProtKB:Q4W1G5	SinvCSP7	LoblCSP5	LmigCSP17	gb:AAL51129.1	ref:XP_001952218.1	gb:AAB49502.1	ref:XP_001660077.1	ref:XP_001688781.1	ref:XP_001813655.1		UniProtKB:Q0MRK8	UniProtKB:Q6H8Z3	UniProtKB:A2I411	SinvCSP6	LoblCSP2	LmigCSP10
gb:ABY71034.1	UniProtKB:Q0MRL9	DvirOBP1	UniProtKB:Q0MRL8	ref:NP_001037498.1	gb:AAC47914.1	sp:Q9VR94.1	sp:Q8WRQ4.1		gb:ABY71034.1		gb:AAF06128.1	sp:Q8WRQ4.1		UniProtKB:Q0MRL0	UniProtKB:B0W7J3	UniProtKB:Q4W1H0	SinvCSP14	PintCSP1	UniProtKB:Q6VYH6	gb:AAL51130.1	ref:XP_001949844.1	emb:CAA05509.1	ref:XP_001663216.1	ref:XP_316128.3	ref:XP_001808902.1		UniProtKB:Q0MRK9	UniProtKB:Q8T6R3	UniProtKB:Q4W1G5	SinvCSP7	LoblCSP5	LmigCSP18
gb:ACE78188.1	UniProtKB:Q0MRM1	DvirOBP3	UniProtKB:Q0MRL9	gb:AAA29316.1	gb:AAF06141.1	sp:Q9V938.4	sp:Q8WRP6.1		gb:ACE78188.1		gb:AAC47913.1	sp:Q8WRP6.1		UniProtKB:Q0MRL1	UniProtKB:B0W7J6	UniProtKB:Q4W449	VsquCSP3	PintCSP2	UniProtKB:O76474	gb:AAL51132.1	gb:ABR27895.1	emb:CAA35592.1	ref:XP_319537.3	ref:XP_316132.2	ref:XP_975684.1		UniProtKB:Q0MRL0	UniProtKB:B0W7J3	UniProtKB:Q4W1H0	SinvCSP14	PintCSP1	UniProtKB:Q6VYH6
gb:AAQ54909.1	UniProtKB:Q3LB62	DvirOBP5	UniProtKB:Q0MRM1	emb:CAA65575.1	gb:AAF06135.1		sp:Q7KF17.1		gb:AAQ54909.1		gb:AAC47914.1	sp:Q7KF17.1		UniProtKB:Q0MRL2	UniProtKB:B0W7K2	UniProtKB:A7UL73	VsquCSP4	SfruCSP2	UniProtKB:O76475	gb:AAL51133.1	gb:ABR27893.1	gb:AAA29315.1	gb:ACB56577.1	ref:XP_001846165.1	ref:XP_973884.1		UniProtKB:Q0MRL1	UniProtKB:B0W7J6	UniProtKB:Q4W449	VsquCSP3	PintCSP2	UniProtKB:O76474
gb:AAW65076.1	UniProtKB:Q8MLP9	DvirOBP7	UniProtKB:Q3LB62	sp:Q95VP2.1	gb:AAF06139.1		sp:Q8WP92.1		gb:AAW65076.1		gb:AAF06141.1	sp:Q8WP92.1		UniProtKB:Q0MRL3	UniProtKB:B0W7L0	UniProtKB:Q4W1G6	UniProtKB:A3RG67	UniProtKB:A2IBC2	UniProtKB:O76476	gb:AAL60417.1	ApisOBP1	gb:AAA29316.1	gb:AAV74624.1	ref:XP_317953.2	ref:XP_968365.1		UniProtKB:Q0MRL2	UniProtKB:B0W7K2	UniProtKB:A7UL73	VsquCSP4	SfruCSP2	UniProtKB:O76475
gb:AAC05703.2	UniProtKB:Q9W0X2	DvirOBP8	UniProtKB:Q8MLP9	gb:ACE78188.1	emb:CAC08212.1		sp:Q5EP12.1		gb:AAC05703.2		gb:AAF06135.1	sp:Q5EP12.1		UniProtKB:Q0MRL5	UniProtKB:B0W7L2	UniProtKB:Q4W1H1	UniProtKB:Q7YWK3	UniProtKB:A2IBC3	UniProtKB:Q6J6X9	gb:AAL60418.1	ApisOBP2	gb:AAF16697.1	ref:NP_524241.1	ref:NP_650945.1	ref:XP_968815.1		UniProtKB:Q0MRL3	UniProtKB:B0W7L0	UniProtKB:Q4W1G6	UniProtKB:A3RG67	UniProtKB:A2IBC2	UniProtKB:O76476
gb:AAP57462.1	UniProtKB:Q6H8Y7	DvirOBP10	UniProtKB:Q9W0X2		gb:ACD01993.1		sp:A9LKF0.2		gb:AAP57462.1		gb:AAF06139.1	sp:A9LKF0.2		UniProtKB:Q0MRL6	UniProtKB:B0W7L3	UniProtKB:Q4W452	UniProtKB:Q5NTY9	UniProtKB:A2TIK4	UniProtKB:Q7YT54	gb:AAL60419.1	ApisOBP3	gb:AAB36114.1	ref:NP_524242.2	ref:XP_316134.4	ref:XP_968742.1		UniProtKB:Q0MRL5	UniProtKB:B0W7L2	UniProtKB:Q4W1H1	UniProtKB:Q7YWK3	UniProtKB:A2IBC3	UniProtKB:Q6J6X9
gb:ABI24160.1	UniProtKB:Q6H8Y8	DvirOBP11	UniProtKB:Q6H8Y7		gb:AAX85460.1		sp:Q8WP90.1		gb:ABI24160.1		emb:CAC08212.1	sp:Q8WP90.1		UniProtKB:Q0MRL7	UniProtKB:B0W7L4	UniProtKB:Q4W1G4	UniProtKB:Q2VW29	UniProtKB:A2TIK5	UniProtKB:Q9U8H2	gb:AAL60420.1	ApisOBP4	gb:AAF06141.1	ref:XP_001849734.1	ref:NP_725385.1	gb:AAC63436.1		UniProtKB:Q0MRL6	UniProtKB:B0W7L3	UniProtKB:Q4W452	UniProtKB:Q5NTY9	UniProtKB:A2TIK4	UniProtKB:Q7YT54
sp:Q95VP2.1	UniProtKB:Q6H8Y9	DvirOBP12	UniProtKB:Q6H8Y8		gb:AAW65077.1		gb:AAD51944.1		sp:Q95VP2.1		gb:ACD01993.1	gb:AAD51944.1		UniProtKB:Q0MRL8	UniProtKB:Q68K20	UniProtKB:Q4W1G9	UniProtKB:Q5Q049	UniProtKB:A2TIK6	UniProtKB:Q9U8H3	gb:AAL60421.1	MperOBP1	emb:CAC08212.1	ref:XP_001870019.1	ref:NP_995832.1	DvirOBP1		UniProtKB:Q0MRL7	UniProtKB:B0W7L4	UniProtKB:Q4W1G4	UniProtKB:Q2VW29	UniProtKB:A2TIK5	UniProtKB:Q9U8H2
gb:ABM54823.1	UniProtKB:Q6H8Z0	DvirOBP13	UniProtKB:Q6H8Y9		gb:ABB91374.1		gb:ABM05973.2		sp:Q95VP3.1		dbj:BAF93493.1	gb:ABM05973.2		UniProtKB:Q0MRL9		UniProtKB:Q4W455	UniProtKB:Q7Z1D7	UniProtKB:Q6F438	UniProtKB:Q869F0	gb:AAL60422.1	MperOBP2	gb:AAL09821.1	ref:XP_001849733.1	ref:NP_725387.2	DvirOBP2		UniProtKB:Q0MRL8	UniProtKB:Q68K20	UniProtKB:Q4W1G9	UniProtKB:Q5Q049	UniProtKB:A2TIK6	UniProtKB:Q9U8H3
gb:ABM54824.1	UniProtKB:Q6H8Z2	DvirOBP14	UniProtKB:Q6H8Z0		gb:AAC05702.2				gb:ABM54823.1		gb:AAD43284.1	LtesPBP1		UniProtKB:Q0MRM1		UniProtKB:Q4W1G3	UniProtKB:Q0MRM3	UniProtKB:Q4VR77	UniProtKB:Q869F3	gb:AAP55718.1	MperOBP3	dbj:BAF91328.1	ref:XP_001867251.1	ref:NP_725388.2	DvirOBP3		UniProtKB:Q0MRL9		UniProtKB:Q4W455	UniProtKB:Q7Z1D7	UniProtKB:Q6F438	UniProtKB:Q869F0
gb:ABG66419.1	UniProtKB:Q6H8Z3	DvirOBP15	UniProtKB:Q6H8Z2		gb:AAC05701.2				gb:ABM54824.1		gb:AAP57469.1			UniProtKB:Q3LB62		UniProtKB:Q4W1G8	UniProtKB:Q3LBA4	UniProtKB:Q6TAA3	UniProtKB:Q9U0T1	gb:AAW80681.1	MperOBP4	gb:ABI24159.1	ref:XP_001867253.1	ref:XP_001843373.1	DvirOBP7		UniProtKB:Q0MRM1		UniProtKB:Q4W1G3	UniProtKB:Q0MRM3	UniProtKB:Q4VR77	UniProtKB:Q869F3
gb:ABD98823.1	UniProtKB:Q8T6R3	DvirOBP16	UniProtKB:Q6H8Z3		gb:AAP57467.1				gb:ABG66419.1		gb:AAX85460.1					UniProtKB:Q4W1X8	UniProtKB:Q3LBA6	UniProtKB:Q6TAA4	UniProtKB:Q9U0T3	gb:AAW80682.1	NlugOBP1	gb:ABI24161.1	ref:XP_001647907.1	ref:XP_001647640.1	DvirOBP10		UniProtKB:Q3LB62		UniProtKB:Q4W1G8	UniProtKB:Q3LBA4	UniProtKB:Q6TAA3	UniProtKB:Q9U0T1
emb:CAA64443.1	UniProtKB:B0W7J3	DvirOBP17	UniProtKB:Q8T6R3		gb:AAL05868.1				gb:ABD98823.1		gb:AAW65077.1					UniProtKB:Q4W454	UniProtKB:Q3LBA7	UniProtKB:Q6TAA5	UniProtKB:Q9U0T4	gb:AAW80683.1	NlugOBP2	gb:ABW05104.1	ref:XP_311996.2	ref:XP_001661692.1	DvirOBP11				UniProtKB:Q4W1X8	UniProtKB:Q3LBA6	UniProtKB:Q6TAA4	UniProtKB:Q9U0T3
emb:CAL47308.1	UniProtKB:B0W7J6	DvirOBP20	UniProtKB:B0W7J3		gb:AAL09027.1						gb:ABB91374.1						UniProtKB:Q3LBA8	UniProtKB:Q9U4Y9	UniProtKB:Q9U0T5	gb:AAW80684.1	GatrOBP1	gb:ACI28451.1	ref:XP_001849401.1	ref:XP_308532.3	DvirOBP12				UniProtKB:Q4W454	UniProtKB:Q3LBA7	UniProtKB:Q6TAA5	UniProtKB:Q9U0T4
emb:CAL47309.1	UniProtKB:B0W7K2	DvirOBP21	UniProtKB:B0W7J6		gb:AAY21255.1						gb:ABY28381.1						UniProtKB:Q8I6X7	UniProtKB:Q9U4Z4		gb:AAW80685.1	HcoaOBP1	gb:AAW65076.1	ref:XP_001857301.1	ref:XP_001661694.1	DvirOBP14					UniProtKB:Q3LBA8	UniProtKB:Q9U4Y9	UniProtKB:Q9U0T5
emb:CAA65604.2	UniProtKB:B0W7L0	DvirOBP22	UniProtKB:B0W7K2		gb:AAZ22339.1						gb:AAC05702.2						UniProtKB:Q1PB56	UniProtKB:Q9U4Z6		gb:AAW80686.1	HcoaOBP2	gb:AAW65077.1	ref:XP_001866636.1	ref:XP_001843376.1	DvirOBP18					UniProtKB:Q8I6X7	UniProtKB:Q9U4Z4
gb:AAS46620.1	UniProtKB:B0W7L2	DvirOBP24	UniProtKB:B0W7L0		gb:AAD39441.1						gb:AAC05701.2							UniProtKB:Q9U503		gb:AAW80687.1	HcoaOBP3	gb:AAC05703.2	ref:XP_001849735.1	ref:NP_610669.1	DvirOBP25					UniProtKB:Q1PB56	UniProtKB:Q9U4Z6
gb:AAS55551.2	UniProtKB:B0W7L3	DvirOBP25	UniProtKB:B0W7L2		gb:AAF06126.1						gb:AAP57467.1							UniProtKB:Q9U514		gb:AAW80688.1	RproOBP1	gb:AAP57463.1	ref:XP_001870018.1	ref:XP_001846169.1	DvirGOBP1						UniProtKB:Q9U503
gb:AAC36315.1	UniProtKB:B0W7L4	DvirOBP28	UniProtKB:B0W7L3		gb:AAF06130.1						gb:AAP57468.1							UniProtKB:B1ABS7		gb:AAW80689.1	RproOBP2	gb:ABI24160.1	ref:XP_001849736.1	ref:XP_001661704.1	DvirOBP27						UniProtKB:Q9U514
emb:CAA65576.1	UniProtKB:Q68K20	DvirOBP29	UniProtKB:B0W7L4		gb:AAF06133.1						gb:AAL05868.1							UniProtKB:Q05KG7		gb:AAW80690.1	RproOBP3	gb:AAY21255.1	ref:XP_001870016.1	ref:XP_001661705.1	DvirOBP29						UniProtKB:B1ABS7
emb:CAA65603.1	UniProtKB:A2I411	DabbOBP2	UniProtKB:Q68K20		gb:AAF06142.1						gb:AAL09027.1							UniProtKB:Q05KH2		gb:AAW80691.1		gb:ABV32168.1	ref:XP_001857326.1	ref:XP_001843379.1							UniProtKB:Q05KG7
emb:CAB86717.1	UniProtKB:Q4W1G5	HhamOBP1	UniProtKB:A2I411		gb:AAF06143.1						gb:AAY21255.1							UniProtKB:Q0MRI7		gb:AAW80692.1		gb:ABG66419.1	ref:NP_523421.2	ref:XP_001647641.1							UniProtKB:Q05KH2
emb:CAB86718.1	UniProtKB:Q4W1H0	ref:XP_001810456.1	UniProtKB:Q4W1G5		gb:AAS49922.1						gb:AAZ22339.1							UniProtKB:Q0MRI8		gb:AAW80693.1		gb:AAF06124.1	ref:NP_788940.1	ref:XP_001661013.1							UniProtKB:Q0MRI7
emb:CAB86719.1	UniProtKB:Q4W449	ref:XP_968742.1	UniProtKB:Q4W1H0		gb:AAS49923.1						gb:AAD39441.1							UniProtKB:Q0MRJ1		gb:AAW80694.1		gb:ABD98823.1	ref:NP_523505.1	ref:XP_316133.3							UniProtKB:Q0MRI8
gb:AAF16703.1	UniProtKB:A7UL73	ref:XP_968815.1	UniProtKB:Q4W449		dbj:BAF63878.1						gb:AAF06126.1							UniProtKB:Q0MRJ2		gb:AAW80696.1		dbj:BAG71419.1	ref:XP_001651445.1	ref:NP_996254.1							UniProtKB:Q0MRJ1
gb:AAF16711.1	UniProtKB:Q4W1G6	ref:XP_975510.1	UniProtKB:A7UL73		dbj:BAF64703.1						gb:AAF06130.1							UniProtKB:Q0MRJ3		gb:AAW80697.1		gb:AAL60413.1	ref:XP_001867883.1	ref:XP_316137.1							UniProtKB:Q0MRJ2
gb:AAG50016.1	UniProtKB:Q4W1H1	ref:XP_001808838.1	UniProtKB:Q4W1G6								gb:AAF06133.1							UniProtKB:Q0MRK1		gb:AAW80698.1		dbj:BAF63878.1	ref:XP_310842.1	ref:XP_317952.3							UniProtKB:Q0MRJ3
gb:AAF06128.1	UniProtKB:Q4W452	ref:XP_001808902.1	UniProtKB:Q4W1H1								gb:AAF06142.1							UniProtKB:Q3LB92		gb:AAW80699.1		gb:AAC47913.1	ref:XP_001647921.1								UniProtKB:Q0MRK1
gb:AAC47913.1	UniProtKB:Q4W1G4	ref:XP_001813655.1	UniProtKB:Q4W452								gb:AAF06143.1							UniProtKB:Q3LB93		gb:AAW80701.1		emb:CAC33574.1	ref:XP_001867238.1	Sequences in this column were not used for CV calculation of Diptera OBP C-pattern in table 3							UniProtKB:Q3LB92
gb:AAC47914.1	UniProtKB:Q4W1G9	ref:XP_001813225.1	UniProtKB:Q4W1G4								gb:AAS49922.1							UniProtKB:Q3LB94		gb:AAW80702.1		gb:AAF16713.1	ref:XP_313271.1								UniProtKB:Q3LB93
gb:AAF06141.1	UniProtKB:Q4W455	ref:XP_001813376.1	UniProtKB:Q4W1G9								gb:AAS49923.1							UniProtKB:Q3LB95		gb:AAW80703.1		gb:AAL60416.1	ref:XP_001647922.1								UniProtKB:Q3LB94
gb:AAF06135.1	UniProtKB:Q4W1G3	ref:XP_968365.1	UniProtKB:Q4W1G3								dbj:BAF63878.1							UniProtKB:Q3LB97		gb:AAW80705.1		emb:CAA05508.1	ref:XP_313719.3								UniProtKB:Q3LB95
gb:AAF06139.1	UniProtKB:Q4W1G8	ref:XP_970331.1	UniProtKB:Q4W1G8								dbj:BAF64703.1							UniProtKB:Q3LB98		gb:AAW80706.1		gb:AAL60415.1	ref:XP_001647923.1								UniProtKB:Q3LB97
emb:CAC08212.1	UniProtKB:Q4W1X8	ref:XP_975685.1	UniProtKB:Q4W1X8															UniProtKB:Q3LBA0		gb:AAW80707.1		emb:CAC33575.1	ref:XP_001851195.1								UniProtKB:Q3LB98
gb:ACD01993.1	UniProtKB:Q4W454	ref:XP_975686.1	UniProtKB:Q4W454															UniProtKB:Q3LBA1		gb:ABB58734.1		gb:AAR28762.1	ref:XP_001864761.1								UniProtKB:Q3LBA0
dbj:BAF93493.1	UniProtKB:A3RG67	ref:XP_975687.1	UniProtKB:A3RG67															UniProtKB:Q3LBA2		gb:ABB58735.1		gb:AAX98168.1	ref:XP_001655977.1								UniProtKB:Q3LBA1
gb:AAD43284.1	UniProtKB:Q7YWK3	ref:XP_975688.1	UniProtKB:Q7YWK3															UniProtKB:Q3LBA3		gb:ABD97844.1		gb:AAL60423.1	ref:XP_001848048.1								UniProtKB:Q3LBA2
gb:AAP57469.1	UniProtKB:Q5NTY9	ref:XP_975689.1	UniProtKB:Q2VW29															UniProtKB:Q5UB00		gb:ABD97847.1		gb:AAL66739.1	ref:XP_314108.4								UniProtKB:Q3LBA3
gb:AAX85460.1	UniProtKB:Q2VW29	ref:XP_967799.1	UniProtKB:Q5Q049															UniProtKB:Q8MMK7		gb:ABM05968.2		emb:CAL47308.1	ref:XP_318661.2								UniProtKB:Q5UB00
gb:AAW65077.1	UniProtKB:Q5Q049	ref:XP_967877.1	UniProtKB:Q0MRM3															UniProtKB:Q8MMK8		gb:ABM05969.1		emb:CAA65606.1	ref:NP_651707.1								UniProtKB:Q8MMK7
gb:ABB91374.1	UniProtKB:Q7Z1D7	ref:XP_968447.2	UniProtKB:Q3LBA4															UniProtKB:Q7YT55		gb:ABM05970.1		emb:CAA65604.2	ref:NP_651713.1								UniProtKB:Q8MMK8
gb:ABY28381.1	UniProtKB:Q0MRM3	ref:XP_001811069.1	UniProtKB:Q3LBA6															UniProtKB:A9XR53		gb:ABM05971.2		gb:AAS46620.1	ref:NP_731043.1								UniProtKB:Q7YT55
gb:AAC05702.2	UniProtKB:Q3LBA4	ref:XP_975684.1	UniProtKB:Q3LBA7															UniProtKB:Q9BIF5		gb:ABM05972.1		gb:AAU95537.1	ref:XP_001651444.1								UniProtKB:A9XR53
gb:AAC05701.2	UniProtKB:Q3LBA6	ref:XP_973884.1	UniProtKB:Q3LBA8															UniProtKB:Q9NG94		gb:ABM05973.2		gb:AAG54078.1	ref:XP_320218.3								UniProtKB:Q9BIF5
gb:AAP57467.1	UniProtKB:Q3LBA7	HirrOBP2	UniProtKB:Q8I6X7															UniProtKB:Q9NG95		gb:ABO15559.1		gb:AAG50016.1	ref:XP_001661864.1								UniProtKB:Q9NG94
gb:AAP57468.1	UniProtKB:Q3LBA8	HirrOBP3	UniProtKB:Q1PB56															UniProtKB:Q9NG96		gb:ABX25611.1		gb:AAC47914.1	ref:XP_001870734.1								UniProtKB:Q9NG95
gb:AAL05868.1	UniProtKB:Q8I6X7	HirrOBP4	UniProtKB:A2IBC2															UniProtKB:Q9U3X6		gb:ABX25612.1		gb:AAF06135.1	ref:XP_001655717.1								UniProtKB:Q9NG96
gb:AAL09027.1	UniProtKB:Q1PB56	HirrOBP6	UniProtKB:A2IBC3															UniProtKB:Q9U3X8		gb:ABX25613.1		gb:AAF06137.1	ref:XP_001863137.1								UniProtKB:Q9U3X6
gb:AAY21255.1	UniProtKB:A2IBC2	LlonOBP1	UniProtKB:A2TIK4															UniProtKB:Q5UB01		gb:ABX25614.1		gb:AAD39443.1	ref:XP_320226.1								UniProtKB:Q9U3X8
gb:AAZ22339.1	UniProtKB:A2IBC3	MdesOBP1	UniProtKB:A2TIK5															UniProtKB:Q5UB02		gb:ABX25615.1		emb:CAC08211.1	ref:XP_001863135.1								UniProtKB:Q5UB01
gb:AAD39441.1	UniProtKB:A2TIK4	OnigOBP3	UniProtKB:A2TIK6															UniProtKB:Q8MMI6		gb:ABX25616.1		gb:AAD41275.1	ref:XP_001869390.1								UniProtKB:Q5UB02
gb:AAF06126.1	UniProtKB:A2TIK5	PpapOBP1	UniProtKB:Q6F438															UniProtKB:Q8MMI7		gb:ABX25617.1		gb:ABY71034.1	ref:XP_001655719.1								UniProtKB:Q8MMI6
gb:AAF06130.1	UniProtKB:A2TIK6	PpapOBP2	UniProtKB:Q4VR77															UniProtKB:Q8MMI8		gb:ABX25618.1		gb:ABY71035.2	ref:XP_551869.1								UniProtKB:Q8MMI7
gb:AAF06133.1	UniProtKB:Q6F438	RameOBP1	UniProtKB:Q6TAA3															UniProtKB:Q2V8U9		gb:ABX25619.1		gb:AAQ54909.1	ref:XP_001863134.1								UniProtKB:Q8MMI8
gb:AAF06142.1	UniProtKB:Q4VR77	Flybase:FBpp0071242	UniProtKB:Q6TAA4															UniProtKB:Q8ITL3		gb:ABX25620.1		gb:AAC05701.2	ref:XP_001869391.1								UniProtKB:Q2V8U9
gb:AAF06143.1	UniProtKB:Q6TAA3	Flybase:FBpp0074470	UniProtKB:Q9U4Y9															UniProtKB:Q95PD3		gb:ABX25621.1		gb:AAP57462.1	ref:XP_320224.2								UniProtKB:Q8ITL3
gb:AAS49922.1	UniProtKB:Q6TAA4	Flybase:FBpp0076992	UniProtKB:Q9U4Z4															UniProtKB:A2IBC4		gb:ABX25622.1		gb:AAP57467.1	ref:XP_320225.1								UniProtKB:Q95PD3
gb:AAS49923.1	UniProtKB:Q6TAA5	Flybase:FBpp0076994	UniProtKB:Q9U4Z6															UniProtKB:A2IBC5		gb:ABX25623.1		gb:AAL05868.1	ref:XP_001647689.1								UniProtKB:A2IBC4
dbj:BAF63878.1	UniProtKB:Q9U4Y9	Flybase:FBpp0077018	UniProtKB:Q9U503															UniProtKB:A2IBC6		gb:ABX25624.1		gb:AAL05869.1	ref:XP_001848933.1								UniProtKB:A2IBC5
dbj:BAF64703.1	UniProtKB:Q9U4Z4	Flybase:FBpp0087448	UniProtKB:Q9U514															UniProtKB:Q4ZIK7		gb:ABX25625.1		gb:AAL09027.1	ref:XP_319532.3								UniProtKB:A2IBC6
	UniProtKB:Q9U4Z6	Flybase:FBpp0087295	UniProtKB:B1ABS7															UniProtKB:A8UKE3		gb:ABX25626.1		gb:AAZ22339.1	ref:XP_001843595.1								UniProtKB:Q4ZIK7
	UniProtKB:Q9U503	Flybase:FBpp0089400	UniProtKB:Q05KG7															UniProtKB:A8QWQ1		gb:ABX25627.1		gb:AAD39441.1	ref:XP_001848931.1								UniProtKB:A8UKE3
	UniProtKB:Q9U514	Flybase:FBpp0087267	UniProtKB:Q05KH2															UniProtKB:A8QWQ2		gb:ABX25628.1		gb:AAF06132.1	ref:XP_001655723.1								UniProtKB:A8QWQ1
	UniProtKB:B1ABS7	Flybase:FBpp0086684	UniProtKB:Q0MRI7															UniProtKB:A8QWQ3		gb:ABX25629.1		gb:AAF06133.1	ref:XP_001647651.1								UniProtKB:A8QWQ2
	UniProtKB:Q05KG7	Flybase:FBpp0085672	UniProtKB:Q0MRI8															UniProtKB:A8QWQ4		gb:ABX25630.1		gb:AAS49923.1	ref:XP_001655722.1								UniProtKB:A8QWQ3
	UniProtKB:Q05KH2	Flybase:FBpp0085673	UniProtKB:Q0MRJ1															UniProtKB:A8QWQ5		gb:ABX25631.1		dbj:BAG71416.1	ref:XP_001863132.1								UniProtKB:A8QWQ4
	UniProtKB:Q0MRI7	Flybase:FBpp0085634	UniProtKB:Q0MRJ2															UniProtKB:A8QWQ6		gb:ABX25632.1		gb:ACB47481.1	ref:NP_611445.1								UniProtKB:A8QWQ5
	UniProtKB:Q0MRI8	Flybase:FBpp0085644	UniProtKB:Q0MRJ3															UniProtKB:A8QWQ7		gb:ABX25633.1		gb:ABV32167.1	ref:NP_611444.2								UniProtKB:A8QWQ6
	UniProtKB:Q0MRJ1	Flybase:FBpp0089127	UniProtKB:Q0MRK1															UniProtKB:A8QWQ8		gb:ABX25634.1		AgosOBP1	ref:NP_611442.1								UniProtKB:A8QWQ7
	UniProtKB:Q0MRJ2	Flybase:FBpp0085637	UniProtKB:Q3LB92															UniProtKB:A8QWQ9		gb:ABX25635.1		DpleABP1	ref:XP_001863131.1								UniProtKB:A8QWQ8
	UniProtKB:Q0MRJ3	Flybase:FBpp0085604	UniProtKB:Q3LB93															UniProtKB:A8QWR0		gb:ABX25636.1		PintOBP1	ref:XP_001655726.1								UniProtKB:A8QWQ9
	UniProtKB:Q0MRK1	Flybase:FBpp0112012	UniProtKB:Q3LB94															UniProtKB:A8QWR1		gb:ABX25637.1		TrniABP1	ref:XP_001863130.1								UniProtKB:A8QWR0
	UniProtKB:Q3LB92	Flybase:FBpp0071781	UniProtKB:Q3LB95																	gb:ABX25638.1			ref:NP_610632.1								UniProtKB:A8QWR1
	UniProtKB:Q3LB93	Flybase:FBpp0071782	UniProtKB:Q3LB97																	gb:ABX25639.1			ref:NP_995810.1
	UniProtKB:Q3LB94	Flybase:FBpp0071831	UniProtKB:Q3LB98																	gb:ABX25640.1			ref:XP_001849738.1
	UniProtKB:Q3LB95	Flybase:FBpp0071783	UniProtKB:Q3LBA0																	gb:ABX25641.1			ref:NP_524039.2
	UniProtKB:Q3LB97	Flybase:FBpp0089286	UniProtKB:Q3LBA1																	gb:ABX25642.1			ref:XP_001658810.1
	UniProtKB:Q3LB98	Flybase:FBpp0083433	UniProtKB:Q3LBA2																	gb:ABX25643.1			ref:XP_319533.2
	UniProtKB:Q3LBA0	Flybase:FBpp0089252	UniProtKB:Q3LBA3																	gb:ABX25644.1			ref:XP_001648934.1
	UniProtKB:Q3LBA1	Flybase:FBpp0084816	UniProtKB:Q8MMK7																	gb:ABX25645.1			ref:NP_728338.1
	UniProtKB:Q3LBA2	Flybase:FBpp0084829	UniProtKB:Q8MMK8																	gb:ABX25646.1			ref:XP_001861430.1
	UniProtKB:Q3LBA3	Flybase:FBpp0084821	UniProtKB:A9XR53																	gb:ABX25647.1			ref:XP_001658489.1
	UniProtKB:Q5UB00	Flybase:FBpp0084828	UniProtKB:Q9BIF5																	gb:ABX25648.1			ref:XP_001864828.1
	UniProtKB:Q8MMK7	Flybase:FBpp0086551	UniProtKB:Q9NG95																	gb:ABX25649.1			ref:XP_001863133.1
	UniProtKB:Q8MMK8	Flybase:FBpp0085639	UniProtKB:Q9NG96																	gb:ABX25650.1			ref:XP_001869392.1
	UniProtKB:Q7YT55	Flybase:FBpp0085635	UniProtKB:Q8MMI7																	gb:ABX25651.1			ref:XP_001655721.1
	UniProtKB:A9XR53	Flybase:FBpp0085605	UniProtKB:Q8MMI8																	gb:ABX25652.1			ref:NP_611443.1
	UniProtKB:Q9BIF5	Flybase:FBpp0085606	UniProtKB:Q2V8U9																	gb:ABX25653.1			ref:NP_611448.2
	UniProtKB:Q9NG94	Flybase:FBpp0289082	UniProtKB:Q8ITL3																	gb:ABX25654.1			ref:XP_001848930.1
	UniProtKB:Q9NG95	Flybase:FBpp0077535	UniProtKB:Q95PD3																	gb:ABX25655.1			ref:XP_320222.2
	UniProtKB:Q9NG96	Flybase:FBpp0099943	UniProtKB:A2IBC4																	gb:ABX25656.1			ref:XP_001867234.1
	UniProtKB:Q9U3X6	Flybase:FBpp0078266	UniProtKB:A2IBC5																	gb:ABX25657.1			ref:XP_001648015.1
	UniProtKB:Q9U3X8	Flybase:FBpp0078267	UniProtKB:A2IBC6																	gb:ABX25658.1			ref:XP_001657830.1
	UniProtKB:Q5UB01	Flybase:FBpp0078233	UniProtKB:Q4ZIK7																	gb:ABX25659.1			ref:XP_314462.2
	UniProtKB:Q5UB02	Flybase:FBpp0085674	UniProtKB:A8UKE3																	gb:ABX25660.1			ref:NP_611488.1
	UniProtKB:Q8MMI6	Flybase:FBpp0089321	UniProtKB:A8QWQ1																	gb:ABX25661.1			ref:XP_311539.2
	UniProtKB:Q8MMI7	Flybase:FBpp0085675	UniProtKB:A8QWQ2																	gb:ABX25662.1			ref:NP_573350.1
	UniProtKB:Q8MMI8	Flybase:FBpp0086985	UniProtKB:A8QWQ3																	gb:ABX25663.1			ref:XP_001660402.1
	UniProtKB:Q2V8U9	Flybase:FBpp0086685	UniProtKB:A8QWQ4																	gb:ABX25664.1			ref:XP_001843653.1
	UniProtKB:Q8ITL3	Flybase:FBpp0089300	UniProtKB:A8QWQ5																	gb:ABX25665.1			ref:XP_317054.1
	UniProtKB:Q95PD3	Flybase:FBpp0086681	UniProtKB:A8QWQ6																	gb:ABX25666.1			ref:NP_611447.1
	UniProtKB:A2IBC4	Flybase:FBpp0086680	UniProtKB:A8QWQ7																	gb:ABX25667.1			ref:NP_995903.1
	UniProtKB:A2IBC5	Flybase:FBpp0086682	UniProtKB:A8QWQ8																	gb:ABX25668.1			ref:NP_725973.1
	UniProtKB:A2IBC6	Flybase:FBpp0085577	UniProtKB:A8QWQ9																	gb:ABX25669.1			ref:NP_725965.1
	UniProtKB:Q4ZIK7	ApisOBP1	UniProtKB:A8QWR0																	gb:ABX25670.1			ref:NP_725966.1
	UniProtKB:A8UKE3	ApisOBP2	UniProtKB:A8QWR1																	gb:ABX25671.1			ref:NP_611481.1
	UniProtKB:A8QWQ1	ApisOBP3	UniProtKB:Q6VYH6																	gb:ABX25672.1			ref:NP_001097384.1
	UniProtKB:A8QWQ2	ApisOBP4	UniProtKB:Q6J6X9																	gb:ABX25673.1			ref:NP_725925.2
	UniProtKB:A8QWQ3	HcoaOBP3	UniProtKB:Q9U0T1																	gb:ABX25674.1			ref:XP_001867237.1
	UniProtKB:A8QWQ4	MperOBP1	UniProtKB:Q9U0T3																	gb:ABX25675.1			ref:NP_995902.1
	UniProtKB:A8QWQ5	MperOBP2	UniProtKB:Q9U0T4																	gb:ABX25676.1			GmorOBP1
	UniProtKB:A8QWQ6	MperOBP3	AsegCSP1																	gb:ABX25677.1			HirrOBP2
	UniProtKB:A8QWQ7	MperOBP4	AsegCSP2																	gb:ABX25678.1			HirrOBP3
	UniProtKB:A8QWQ8	NlugOBP1	AsegCSP3																	gb:ABX25679.1			HirrOBP4
	UniProtKB:A8QWQ9	NlugOBP2	AsegCSP5																	gb:ABX25680.1			HirrOBP5
	UniProtKB:A8QWR0	RproOBP2	AfunCSP1																	gb:ABX25681.1			LlonOBP1
	UniProtKB:A8QWR1	RproOBP3	AfunCSP2																	gb:ABX25682.1			OnigOBP1
	UniProtKB:Q6VYH6	gb:AAM11678.1	AmylCSP1																	gb:ABX25683.1			OnigOBP2
	UniProtKB:O76474	gb:ABG81983.1	AmylCSP2																	gb:ABX25684.1			OnigOBP3
	UniProtKB:O76475	gb:ABR27893.1	AmylCSP3																	gb:ABX25685.1			PpapOBP1
	UniProtKB:O76476	gb:ABR27895.1	AgosCSP2																	gb:ABX25686.1			PpapOBP2
	UniProtKB:Q6J6X9	gb:AAQ20833.1	BanyCSP1																	gb:ABX25687.1
	UniProtKB:Q7YT54	gb:AAC43033.1	BanyCSP2																	gb:ABX25689.1
	UniProtKB:Q9U8H2	LtesOBP2	BanyCSP3																	gb:ABX25690.1
	UniProtKB:Q9U8H3	LtesOBP3	BanyCSP5																	gb:ABX25691.1
	UniProtKB:Q869F0	LtesPBP1	CtenCSP1																	gb:ABX25692.1
	UniProtKB:Q869F3	LtesOBP5	DvirCSP1																	gb:ABX25693.1
	UniProtKB:Q9U0T1	LtesOBP6	DvirCSP2																	gb:ABX25694.1
	UniProtKB:Q9U0T3	LtesOBP7	DvirCSP3																	gb:ABX25695.1
	UniProtKB:Q9U0T4	NgirOBP2	DvirCSP4																	gb:ABX25696.1
	UniProtKB:Q9U0T5	NgirOBP3	DvirCSP5																	gb:ABX25697.1
		NgirOBP6	DvirCSP6																	gb:ABX25698.1
		NgirOBP8	DvirCSP8																	gb:ABX25699.1
		NgirOBP9	DcitCSP1																	gb:ABX25700.1
		NgirOBP10	DcitCSP2																	gb:ABX25701.1
		SinvOBP1	DabbCSP1																	gb:ABX25702.1
		SinvOBP4	GatrCSP2																	gb:ABX25703.1
		SinvOBP7	GbimCSP2																	gb:ABX25704.1
		VsquOBP1	GbimCSP3																	gb:ABX25705.1
		VsquOBP2	GbimCSP5																	gb:ABX25706.1
		VsquOBP3	GbimCSP6																	gb:ABX25707.1
		ref:NP_001011589.1	GbimCSP8																	gb:ABX25708.1
		ref:NP_001011591.1	GbimCSP10																	gb:ABX25709.1
		ref:NP_001011588.1	GbimCSP12																	gb:ABX25710.1
		ref:NP_001011593.1	GbimCSP16																	gb:ABX25711.1
		ref:NP_001011590.1	GbimCSP19																	gb:ABX25712.1
		ref:NP_001035298.1	HmelCSP1																	gb:ABX25713.1
		ref:NP_001035294.1	HmelCSP2																	gb:ABX25714.1
		ref:NP_001035295.1	HcoaCSP1																	gb:ABX25715.1
		ref:NP_001035297.1	HcoaCSP2																	gb:ABX25716.1
		ref:NP_001035296.1	HcoaCSP4																	gb:ABX25717.1
		ref:NP_001035310.1	LkohCSP1																	gb:ABX25718.1
		ref:NP_001035311.1	LkohCSP2																	gb:ABX25719.1
		ref:NP_001035299.1	LkohCSP3																	gb:ABX25720.1
		ref:NP_001035314.1	LkohCSP4																	gb:ABX25721.1
		ref:NP_001035312.1	LmigCSP10																	gb:ABX25722.1
		ref:NP_001035319.1	LmigCSP18																	gb:ABX25723.1
		ref:NP_001035313.1	LoblCSP2																	gb:ABX25724.1
		ref:NP_001035317.1	LoblCSP5																	gb:ABX25725.1
		ref:NP_001035315.1	LlonCSP1																	gb:ABX25726.1
		ref:NP_001035316.1	LtesCSP1																	gb:ABX25727.1
		GbimOBP2	LtesCSP2																	gb:ABX25728.1
		GbimOBP3	LtesCSP3																	gb:ABX25729.1
		LmigOBP1	MperCSP5																	gb:ABX25730.1
		gb:ABA62340.1	MperCSP6																	gb:ABX25731.1
		gb:ABA62339.1	NgirCSP1																	gb:ABX25732.1
			NgirCSP2																	gb:ABX25733.1
			NgirCSP3																	gb:ABX25734.1
			NgirCSP4																	gb:ABX25735.1
			NgirCSP5																	gb:ABX25736.1
			NgirCSP6																	gb:ABX25737.1
			NgirCSP7																	gb:ABX25738.1
			NlugCSP1																	gb:ABX25739.1
			NlugCSP3																	gb:ABX25740.1
			NlugCSP4																	gb:ABX25741.1
			NlugCSP5																	gb:ABX25742.1
			NlugCSP6																	gb:ABX25743.1
			NlugCSP7																	gb:ABX25744.1
			NlugCSP8																	gb:ABX25745.1
			NlugCSP9																	gb:ABX25746.1
			OnigCSP3																	gb:ABX25747.1
			ApisCSP7																	gb:ABX25748.1
			PameCSP2																	gb:ABX25749.1
			PpapCSP1																	gb:ABX25750.1
			PintCSP1																	gb:ABX25751.1
			PintCSP2																	gb:ABX25752.1
			RproCSP1																	gb:ABX25753.1
			SinvCSP2																	gb:ABX25754.1
			SinvCSP3																	gb:ABX25755.1
			SinvCSP4																	gb:ABX25756.1
			SinvCSP6																	gb:ABX25757.1
			SinvCSP7																	gb:ABX25758.1
			SinvCSP14																	gb:ABX25759.1
			SfruCSP2																	gb:ABX25760.1
			VsquCSP3																	gb:ACI30688.1
			VsquCSP4																	gb:ACI30690.1
																				gb:ACI30692.1
																				gb:ACI30693.1
																				ref:NP_001011588.1
																				ref:NP_001011589.1
																				ref:NP_001011590.1
																				ref:NP_001011591.1
																				ref:NP_001011593.1
																				ref:NP_001035294.1
																				ref:NP_001035311.1
																				ref:NP_001035314.1
																				ref:NP_001035315.1
																				ref:NP_001035316.1
																				ref:NP_001035319.1
																				ref:XP_001600198.1
																				ref:XP_001600573.1
																				ref:XP_001600769.1
																				ref:XP_001600889.1
																				ref:XP_001600963.1
																				ref:XP_001601068.1
																				ref:XP_001601182.1
																				ref:XP_001601290.1
																				ref:XP_001603219.1
																				ref:XP_001603319.1
																				ref:XP_001603472.1
																				ref:XP_001603497.1
																				ref:XP_001606355.1
																				ref:XP_001606873.1
																				NgirOBP8
																				NgirOBP9
																				NgirOBP10
																				SinvOBP1
																				SinvOBP3
																				SinvOBP4
																				SinvOBP6
																				SinvOBP7
																				VsquOBP1
																				VsquOBP2
																				VsquOBP3
																				LtesOBP1
																				LtesOBP2
																				LtesOBP3
																				LtesPBP1
																				LtesOBP5
																				LtesOBP6
